# Supplementary material for: 2,6-Di­amino-4-chloro­pyrimidine–succinic acid (2/1)
Source: IUCrdata. 2020 Sep 15;5(Pt 9):x201239. doi: 10.1107/S2414314620012390 (PMC9462280; doi:10.1107/S2414314620012390)
Supplement: Supplementary file 1 [file x-05-x201239-sup1.cif]

##############################################################################
#                                                                            #
# This CIF contains the data for a data article accepted for                 #
# publication in IUCrData. It conforms to the requirements of                #
# Notes for Authors for IUCrData, and has been                               #
# peer reviewed under the auspices of IUCrData.                              #
#                                                                            #
# Full details of the Crystallographic Information File format               #
# are given in the paper "The Crystallographic Information File (CIF):       #
# a New Standard Archive File for Crystallography" by S. R. Hall, F. H.      #
# Allen and I. D. Brown [Acta Cryst. (1991), A47, 655-685].                  #
#                                                                            #
# The current version of the core CIF dictionary is obtainable from          #
# ftp://ftp.iucr.org/pub/cif_core.dic.                                       #
#                                                                            #
# Software is freely available for graphical display of the structure(s)     #
# in this CIF. For information consult the CIF software page                 #
# http://www.iucr.org/resources/cif/software.                                #
#                                                                            #
# This file may be used for bona fide research purposes within the           #
# scientific community so long as proper attribution is given to the data    # 
# article from which it was obtained.                                        #
#                                                                            #
##############################################################################
data_global
_audit_creation_method     'form.cif (version 2.0)'
_journal_data_validation_number     ?
_journal_date_recd_electronic     2020-09-02
_journal_date_accepted     2020-09-08
_journal_name_full     'IUCrData'
_journal_year     2020
_journal_volume     5
_journal_issue      9
_journal_page_first     0
_journal_page_last     0
_journal_paper_category     HO
_journal_paper_doi     10.1107/S2414314620012390
_journal_coeditor_code     HB4365
_publ_contact_author_name     'Venkatachalam Rajakannan'
_publ_contact_author_address
;
      Department of Crystallography and Biophysics
      University of Madras
      Guindy Campus
      Chennai-600 025
      INDIA
;
_publ_contact_author_email     'rajakannan@unom.ac.in'
_publ_contact_author_fax     ?
_publ_contact_author_phone     ?
_publ_section_title
;
2,6-Diamino-4-chloropyrimidine--succinic acid (2/1)
;
loop_
    _publ_author_name
    _publ_author_footnote
    _publ_author_address
    'Nandhini Chakkarapani' ?
;
Department of Crystallography and Biophysics
University of Madras
Guindy Campus
Chennai-600 025
Tamil Nadu, India
;
    'Suganya Murugan' ?
;
Department of Chemistry
Mother Teresa Women's University
Kodaikanal
Tamil Nadu
India
;
    'Abdul Razak Ibrahim' ?
;
School of Physics
Universiti Sains Malaysia
11800 USM
Penang
Malaysia
;
    'Savaridasan Jose Kavitha' ?
;
Department of Chemistry
Mother Teresa Women's University
Kodaikanal
Tamil Nadu, India
;
    'Madhukar Hemamalini' ?
;
Department of Chemistry
Mother Teresa Women's University
Kodaikanal
Tamil Nadu, India
;
    'Venkatachalam Rajakannan' ?
;
Department of Crystallography and Biophysics
University of Madras
Guindy Campus
Chennai-600 025
Tamil Nadu
India
;
_publ_section_synopsis
;
In the title 2:1 co-crystal, the complete succinic acid molecule is generated
by a crystallographic centre of symmetry.
;
data_I
_database_code_depnum_ccdc_archive 'CCDC 2003667'
_audit_creation_method     'SHELXL-2018/3'
_chemical_name_systematic
;
2,6-Diamino-4-chloropyrimidine--succinic acid (2/1)
;
_chemical_name_common     ?
_chemical_formula_moiety     '2(C4 H5 Cl N4), C4 H6 O4'
_chemical_formula_sum     'C12 H16 Cl2 N8 O4'
_chemical_formula_iupac     '2C4 H5 Cl N4, C4 H6 O4'
_chemical_formula_weight     407.23
_chemical_melting_point     ?
_space_group_crystal_system     monoclinic
_space_group_name_H-M_alt     'P 21/c'
_space_group_name_Hall     '-P 2ybc'
loop_
    _space_group_symop_operation_xyz
    'x, y, z'
    '-x, y+1/2, -z+1/2'
    '-x, -y, -z'
    'x, -y-1/2, z-1/2'
_cell_length_a     13.2096(14)
_cell_length_b     4.9765(5)
_cell_length_c     13.5673(14)
_cell_angle_alpha     90
_cell_angle_beta     98.603(2)
_cell_angle_gamma     90
_cell_volume     881.85(16)
_cell_formula_units_Z     2
_cell_measurement_reflns_used     3778
_cell_measurement_theta_min     2.62
_cell_measurement_theta_max     29.85
_cell_measurement_temperature     296(2)
_exptl_crystal_description     plate
_exptl_crystal_colour     colourless
_exptl_crystal_size_max     0.720
_exptl_crystal_size_mid     0.340
_exptl_crystal_size_min     0.130
_exptl_crystal_density_diffrn     1.534
_exptl_crystal_density_meas     ?
_exptl_crystal_density_method     'not measured'
_exptl_crystal_F_000     420
_exptl_absorpt_coefficient_mu     0.406
_exptl_absorpt_correction_type     multi-scan
_exptl_absorpt_process_details
;
(SADABS; Krause <i>et al.</i>,  2015)
;
_exptl_absorpt_correction_T_min     0.6310
_exptl_absorpt_correction_T_max     0.7460
_diffrn_ambient_temperature     296(2)
_diffrn_source     'fine-focus sealed tube'
_diffrn_radiation_type     MoK\a
_diffrn_radiation_wavelength     0.71073
_diffrn_measurement_device_type     'Bruker SMART APEXII CCD '
_diffrn_measurement_method     '\w and \f scan'
_diffrn_detector_area_resol_mean     ?
_diffrn_reflns_number     15031
_diffrn_reflns_av_R_equivalents     0.0320
_diffrn_reflns_av_unetI/netI     0.0194
_diffrn_reflns_theta_min     1.559
_diffrn_reflns_theta_max     30.185
_diffrn_reflns_theta_full     25.242
_diffrn_measured_fraction_theta_max     0.997
_diffrn_measured_fraction_theta_full     1.000
_diffrn_reflns_limit_h_min     -18
_diffrn_reflns_limit_h_max     18
_diffrn_reflns_limit_k_min     -7
_diffrn_reflns_limit_k_max     7
_diffrn_reflns_limit_l_min     -18
_diffrn_reflns_limit_l_max     19
_refine_special_details
;
The hydrogen atoms were positioned geometrically (C---H = 0.93--0.97
\%A, N---H = 0.86) \%A, O---H =0.82 \%A) and were refined using a riding model
with <i>U</i>~iso~(H) = 1.2 <i>U</i>~eq~(carrier).
;
_reflns_number_total     2599
_reflns_number_gt     2102
_reflns_threshold_expression     'I > 2\s(I)'
_refine_ls_structure_factor_coef     Fsqd
_refine_ls_matrix_type     full
_refine_ls_R_factor_all     0.0545
_refine_ls_R_factor_gt     0.0434
_refine_ls_wR_factor_gt     0.1171
_refine_ls_wR_factor_ref     0.1282
_refine_ls_goodness_of_fit_ref     1.040
_refine_ls_restrained_S_all     1.040
_refine_ls_number_reflns     2599
_refine_ls_number_parameters     118
_refine_ls_number_restraints     0
_refine_ls_hydrogen_treatment     constr
_refine_ls_weighting_scheme     calc
_refine_ls_weighting_details
              'w=1/[\s^2^(Fo^2^)+(0.0642P)^2^+0.3195P] where P=(Fo^2^+2Fc^2^)/3'
_atom_sites_solution_hydrogens     geom
_atom_sites_solution_primary     direct
_atom_sites_solution_secondary     difmap
_refine_ls_shift/su_max     0.001
_refine_ls_shift/su_mean     0.000
_refine_diff_density_max     0.332
_refine_diff_density_min     -0.437
_refine_ls_extinction_method     none
_refine_ls_extinction_coef     .
loop_
    _atom_type_symbol
    _atom_type_description
    _atom_type_scat_dispersion_real
    _atom_type_scat_dispersion_imag
    _atom_type_scat_source
    'C' 'C' 0.0033 0.0016
                         'International Tables Vol C Tables 4.2.6.8 and 6.1.1.4'
    'H' 'H' 0.0000 0.0000
                         'International Tables Vol C Tables 4.2.6.8 and 6.1.1.4'
    'N' 'N' 0.0061 0.0033
                         'International Tables Vol C Tables 4.2.6.8 and 6.1.1.4'
    'O' 'O' 0.0106 0.0060
                         'International Tables Vol C Tables 4.2.6.8 and 6.1.1.4'
    'Cl' 'Cl' 0.1484 0.1585
                         'International Tables Vol C Tables 4.2.6.8 and 6.1.1.4'
_computing_data_collection
;
APEX2 (Bruker, 2009)
;
_computing_cell_refinement
;
APEX2 and SAINT (Bruker, 2009)
;
_computing_data_reduction
;
SAINT and XPREP (Bruker, 2009)
;
_computing_structure_solution
;
SHELXT (Sheldrick, 2015a)
;
_computing_structure_refinement
;
<i>SHELXL2018/3</i> (Sheldrick, 2015b)
;
_computing_molecular_graphics
;
PLATON (Spek, 2020)
;
_computing_publication_material
;
PLATON (Spek, 2020)
;
loop_
    _atom_site_type_symbol
    _atom_site_label
    _atom_site_fract_x
    _atom_site_fract_y
    _atom_site_fract_z
    _atom_site_U_iso_or_equiv
    _atom_site_adp_type
    _atom_site_calc_flag
    _atom_site_occupancy
    _atom_site_disorder_assembly
    _atom_site_disorder_group
    Cl Cl1 0.58724(4) 0.10526(9) 0.74117(4) 0.06071(19) Uani d 1 . .
    N N2 0.74496(9) 0.7549(3) 0.60431(9) 0.0345(3) Uani d 1 . .
    O O2 0.81782(9) 1.1416(3) 0.50401(9) 0.0504(3) Uani d 1 . .
    H H2 0.803150 1.017333 0.538975 0.076 Uiso calc 1 . .
    O O1 0.96386(9) 1.1222(3) 0.60813(9) 0.0523(3) Uani d 1 . .
    N N1 0.60385(10) 0.4544(3) 0.60332(10) 0.0400(3) Uani d 1 . .
    C C5 0.90949(11) 1.2237(3) 0.53630(11) 0.0367(3) Uani d 1 . .
    C C2 0.74276(13) 0.4470(3) 0.73964(12) 0.0420(4) Uani d 1 . .
    H H2A 0.771513 0.374017 0.800544 0.050 Uiso calc 1 . .
    C C4 0.65260(11) 0.6548(3) 0.56340(11) 0.0358(3) Uani d 1 . .
    C C6 0.94673(11) 1.4522(3) 0.47896(12) 0.0391(3) Uani d 1 . .
    H H6A 0.899454 1.601474 0.478469 0.047 Uiso calc 1 . .
    H H6B 0.946393 1.395885 0.410457 0.047 Uiso calc 1 . .
    N N4 0.88038(11) 0.7585(3) 0.73071(11) 0.0514(4) Uani d 1 . .
    H H4A 0.906878 0.884453 0.699449 0.062 Uiso calc 1 . .
    H H4B 0.912066 0.700416 0.786646 0.062 Uiso calc 1 . .
    C C1 0.65147(12) 0.3614(3) 0.68959(12) 0.0392(3) Uani d 1 . .
    C C3 0.79074(11) 0.6540(3) 0.69271(11) 0.0364(3) Uani d 1 . .
    N N3 0.60778(11) 0.7630(3) 0.47853(11) 0.0532(4) Uani d 1 . .
    H H3A 0.549166 0.704581 0.450636 0.064 Uiso calc 1 . .
    H H3B 0.637362 0.891492 0.451444 0.064 Uiso calc 1 . .
loop_
    _atom_site_aniso_label
    _atom_site_aniso_U_11
    _atom_site_aniso_U_22
    _atom_site_aniso_U_33
    _atom_site_aniso_U_12
    _atom_site_aniso_U_13
    _atom_site_aniso_U_23
    Cl1 0.0568(3) 0.0454(3) 0.0867(4) 0.00090(19) 0.0328(3) 0.0224(2)
    N2 0.0290(6) 0.0381(6) 0.0350(6) -0.0071(5) 0.0006(4) 0.0029(5)
    O2 0.0348(6) 0.0595(8) 0.0529(7) -0.0178(5) -0.0068(5) 0.0173(6)
    O1 0.0417(6) 0.0602(8) 0.0495(7) -0.0200(6) -0.0111(5) 0.0144(6)
    N1 0.0340(6) 0.0392(7) 0.0473(7) -0.0080(5) 0.0078(5) 0.0021(5)
    C5 0.0322(7) 0.0381(7) 0.0390(7) -0.0070(6) 0.0028(5) -0.0001(6)
    C2 0.0424(8) 0.0426(8) 0.0415(8) 0.0049(6) 0.0077(6) 0.0102(6)
    C4 0.0304(6) 0.0397(7) 0.0366(7) -0.0074(6) 0.0028(5) -0.0005(6)
    C6 0.0324(7) 0.0383(8) 0.0456(8) -0.0076(6) 0.0026(6) 0.0048(6)
    N4 0.0412(7) 0.0614(10) 0.0462(8) -0.0086(7) -0.0113(6) 0.0121(7)
    C1 0.0379(7) 0.0333(7) 0.0495(8) 0.0011(6) 0.0170(6) 0.0052(6)
    C3 0.0336(7) 0.0379(7) 0.0372(7) 0.0017(6) 0.0030(5) 0.0007(6)
    N3 0.0432(7) 0.0651(10) 0.0460(8) -0.0230(7) -0.0102(6) 0.0136(7)
_geom_special_details
;
 All esds (except the esd in the dihedral angle between two l.s. planes)
 are estimated using the full covariance matrix.  The cell esds are taken
 into account individually in the estimation of esds in distances, angles
 and torsion angles; correlations between esds in cell parameters are only
 used when they are defined by crystal symmetry.  An approximate (isotropic)
 treatment of cell esds is used for estimating esds involving l.s. planes.
;
loop_
    _geom_bond_atom_site_label_1
    _geom_bond_atom_site_label_2
    _geom_bond_site_symmetry_2
    _geom_bond_distance
    _geom_bond_publ_flag
    Cl1 C1 . 1.7356(16) ?
    N2 C3 . 1.3561(18) ?
    N2 C4 . 1.3572(18) ?
    O2 C5 . 1.2911(17) ?
    O2 H2 . 0.8200 ?
    O1 C5 . 1.2294(19) ?
    N1 C1 . 1.327(2) ?
    N1 C4 . 1.3443(19) ?
    C5 C6 . 1.501(2) ?
    C2 C1 . 1.361(2) ?
    C2 C3 . 1.410(2) ?
    C2 H2A . 0.9300 ?
    C4 N3 . 1.327(2) ?
    C6 C6 3_786 1.514(3) ?
    C6 H6A . 0.9700 ?
    C6 H6B . 0.9700 ?
    N4 C3 . 1.325(2) ?
    N4 H4A . 0.8600 ?
    N4 H4B . 0.8600 ?
    N3 H3A . 0.8600 ?
    N3 H3B . 0.8600 ?
loop_
    _geom_angle_atom_site_label_1
    _geom_angle_atom_site_label_2
    _geom_angle_atom_site_label_3
    _geom_angle_site_symmetry_1
    _geom_angle_site_symmetry_3
    _geom_angle
    _geom_angle_publ_flag
    C3 N2 C4 . . 118.71(13) ?
    C5 O2 H2 . . 109.5 ?
    C1 N1 C4 . . 114.95(13) ?
    O1 C5 O2 . . 123.08(14) ?
    O1 C5 C6 . . 121.62(13) ?
    O2 C5 C6 . . 115.30(13) ?
    C1 C2 C3 . . 115.32(14) ?
    C1 C2 H2A . . 122.3 ?
    C3 C2 H2A . . 122.3 ?
    N3 C4 N1 . . 118.16(13) ?
    N3 C4 N2 . . 117.58(14) ?
    N1 C4 N2 . . 124.26(14) ?
    C5 C6 C6 . 3_786 113.62(16) ?
    C5 C6 H6A . . 108.8 ?
    C6 C6 H6A 3_786 . 108.8 ?
    C5 C6 H6B . . 108.8 ?
    C6 C6 H6B 3_786 . 108.8 ?
    H6A C6 H6B . . 107.7 ?
    C3 N4 H4A . . 120.0 ?
    C3 N4 H4B . . 120.0 ?
    H4A N4 H4B . . 120.0 ?
    N1 C1 C2 . . 126.81(14) ?
    N1 C1 Cl1 . . 114.59(12) ?
    C2 C1 Cl1 . . 118.61(13) ?
    N4 C3 N2 . . 116.94(14) ?
    N4 C3 C2 . . 123.14(14) ?
    N2 C3 C2 . . 119.91(14) ?
    C4 N3 H3A . . 120.0 ?
    C4 N3 H3B . . 120.0 ?
    H3A N3 H3B . . 120.0 ?
loop_
    _geom_torsion_atom_site_label_1
    _geom_torsion_atom_site_label_2
    _geom_torsion_atom_site_label_3
    _geom_torsion_atom_site_label_4
    _geom_torsion_site_symmetry_1
    _geom_torsion_site_symmetry_2
    _geom_torsion_site_symmetry_3
    _geom_torsion_site_symmetry_4
    _geom_torsion
    _geom_torsion_publ_flag
    C1 N1 C4 N3 . . . . -178.01(15) ?
    C1 N1 C4 N2 . . . . 1.9(2) ?
    C3 N2 C4 N3 . . . . 177.81(15) ?
    C3 N2 C4 N1 . . . . -2.1(2) ?
    O1 C5 C6 C6 . . . 3_786 -2.5(3) ?
    O2 C5 C6 C6 . . . 3_786 178.28(18) ?
    C4 N1 C1 C2 . . . . -0.4(2) ?
    C4 N1 C1 Cl1 . . . . 179.33(11) ?
    C3 C2 C1 N1 . . . . -0.8(3) ?
    C3 C2 C1 Cl1 . . . . 179.50(12) ?
    C4 N2 C3 N4 . . . . -179.40(14) ?
    C4 N2 C3 C2 . . . . 0.7(2) ?
    C1 C2 C3 N4 . . . . -179.27(16) ?
    C1 C2 C3 N2 . . . . 0.6(2) ?
loop_
    _geom_hbond_atom_site_label_D
    _geom_hbond_atom_site_label_H
    _geom_hbond_atom_site_label_A
    _geom_hbond_site_symmetry_A
    _geom_hbond_distance_DH
    _geom_hbond_distance_HA
    _geom_hbond_distance_DA
    _geom_hbond_angle_DHA
    _geom_hbond_publ_flag
    O2 H2 N2 . 0.82 1.81 2.622(2) 169 yes
    N3 H3A N1 3_666 0.86 2.19 3.048(2) 173 yes
    N4 H4A O1 . 0.86 1.94 2.794(2) 169 yes
    N4 H4B O1 2_746 0.86 2.04 2.8510(19) 156 yes
_shelx_space_group_comment
;
The symmetry employed for this shelxl refinement is uniquely defined
by the following loop, which should always be used as a source of
symmetry information in preference to the above space-group names.
They are only intended as comments.
;
_shelx_estimated_absorpt_T_min     0.759
_shelx_estimated_absorpt_T_max     0.949
_shelx_hkl_file
;
   1   0   0 26.1237 0.72411   4
   1   0   0 28.0819 0.75133   1
  -1   0   0 30.6764 0.72150   3
  -2   0   0 0.68228 0.17978   2
   2   0   0 1.50393 0.24170   1
   2   0   0 1.19496 0.22056   4
   2   0   0 1.07916 0.18879   2
  -2   0   0 1.96479 0.21962   3
  -3   0   0 515.706 11.1009   3
  -3   0   0 502.507 11.0493   2
   3   0   0 495.177 11.0352   2
   3   0   0 503.453 11.1441   4
   3   0   0 474.910 11.2008   1
  -4   0   0 1459.58 30.9817   3
   4   0   0 1387.22 30.6897   4
   4   0   0 1389.94 30.8164   1
   4   0   0 1376.27 30.5439   2
  -4   0   0 1420.48 30.5751   2
   5   0   0 1955.27 43.4418   4
   5   0   0 1950.27 43.6101   1
   5   0   0 2033.72 43.5959   2
  -5   0   0 2042.21 43.8058   3
   6   0   0 1605.09 35.8434   1
   6   0   0 1622.49 35.6319   4
  -6   0   0 1662.06 35.5889   3
   6   0   0 1605.92 35.3850   2
   7   0   0 53.8907 2.12625   1
  -7   0   0 57.3550 1.94839   3
   7   0   0 61.2213 1.81838   2
   7   0   0 56.0668 1.97854   4
   8   0   0 9.21394 0.61560   2
  -8   0   0 8.74233 0.70375   3
   8   0   0 9.98086 0.77214   4
   8   0   0 8.14164 0.93184   1
   9   0   0 106.732 3.61868   1
   9   0   0 110.274 3.38443   4
  -9   0   0 104.524 3.29759   3
   9   0   0 108.467 3.03049   2
 -10   0   0 15.6594 1.05077   3
  10   0   0 15.4765 1.09063   4
  10   0   0 15.9338 1.27675   1
  10   0   0 14.9157 0.86276   2
 -11   0   0 46.4336 2.04708   3
  11   0   0 51.1779 2.46297   1
  11   0   0 43.3541 2.02929   4
  12   0   0 59.6021 2.49026   4
  12   0   0 57.4944 2.77780   1
 -12   0   0 53.2340 2.33691   3
  13   0   0 172.157 5.37867   4
  13   0   0 181.098 5.99434   1
  14   0   0 48.9361 2.45392   4
  14   0   0 47.5645 2.78018   1
  15   0   0 20.4668 1.86874   1
  15   0   0 25.8757 1.79000   4
  16   0   0 12.0882 1.47978   4
  16   0   0 9.23193 1.55654   1
  17   0   0 6.93452 1.22776   4
  17   0   0 7.56102 1.50131   1
  18   0   0 4.26062 1.15725   1
  18   0   0 3.78632 1.02373   4
   0  -1   0 -0.4325 0.07247   2
   0  -1   0 -0.2536 0.09869   4
   0   1   0 -0.5127 0.06471   2
   0   1   0 -0.5628 0.06323   1
   0   1   0 -0.4881 0.06520   4
   0   1   0 -0.4507 0.06736   3
   1  -1   0 21.3911 0.83026   4
   1  -1   0 22.0677 0.76137   1
   1  -1   0 20.8894 0.85423   2
  -1  -1   0 20.8543 0.79436   3
  -1   1   0 21.4296 0.84069   4
   1   1   0 24.2813 0.78101   4
   1   1   0 20.7977 0.80049   3
   1   1   0 21.7433 0.80058   1
   1   1   0 22.3913 0.75260   2
  -1   1   0 21.3478 0.76215   1
  -1   1   0 21.3255 0.91240   3
  -1   1   0 20.1065 0.84648   2
   2  -1   0 0.68133 0.20120   4
   2  -1   0 0.76167 0.22761   2
   2  -1   0 0.39500 0.14543   1
  -2  -1   0 0.65673 0.14863   3
  -2   1   0 0.14269 0.16546   2
  -2   1   0 0.35723 0.19401   3
   2   1   0 0.60835 0.14130   4
   2   1   0 0.50838 0.17673   1
   2   1   0 1.01048 0.14913   2
   3  -1   0 761.579 16.8409   1
   3  -1   0 770.576 17.0176   4
  -3  -1   0 758.622 16.6275   3
   3  -1   0 759.448 17.0643   2
  -3   1   0 748.656 17.0606   2
   3   1   0 762.246 16.5669   2
  -3   1   0 762.898 17.1815   3
   3   1   0 746.383 17.0005   1
   3   1   0 777.543 16.7078   4
   4  -1   0 3.29810 0.45811   4
   4  -1   0 2.74250 0.44565   2
   4  -1   0 4.01865 0.45338   1
  -4  -1   0 2.80193 0.24379   3
  -4   1   0 3.82701 0.53862   3
  -4   1   0 4.04069 0.53003   2
   4   1   0 4.00305 0.51695   1
   4   1   0 3.33784 0.35816   4
  -5  -1   0 137.943 3.20442   3
   5  -1   0 125.933 3.64918   2
   5  -1   0 129.261 3.65985   4
   5  -1   0 130.533 3.54750   1
   5   1   0 134.973 3.39104   4
  -5   1   0 132.423 3.81858   3
  -5   1   0 132.004 3.69727   2
   5   1   0 131.543 3.75859   1
   6  -1   0 192.704 5.19745   4
   6  -1   0 193.194 5.18289   2
   6  -1   0 189.387 5.08848   1
  -6  -1   0 205.501 4.69089   3
   6   1   0 200.280 5.37419   1
  -6   1   0 193.065 5.34293   3
  -6   1   0 192.894 5.20150   2
   6   1   0 203.209 4.29688   2
   6   1   0 200.937 4.91316   4
  -7  -1   0 301.867 6.83655   3
   7  -1   0 296.399 7.36665   2
   7  -1   0 288.378 7.38716   4
   7  -1   0 295.381 7.34675   1
   7   1   0 291.020 7.59799   1
   7   1   0 293.668 6.38236   2
  -7   1   0 279.622 7.51402   3
   7   1   0 289.862 7.06685   4
  -7   1   0 291.194 7.38545   2
   8  -1   0 169.338 4.86825   1
   8  -1   0 176.585 4.84138   2
   8  -1   0 175.260 4.90757   4
  -8  -1   0 177.843 4.36925   3
   8   1   0 172.401 5.13311   1
  -8   1   0 162.494 4.98084   3
  -8   1   0 174.792 4.88109   2
   8   1   0 170.485 3.86261   2
   8   1   0 172.104 4.59426   4
  -9  -1   0 204.934 5.10970   3
   9  -1   0 204.842 5.66663   4
   9  -1   0 200.113 5.68681   1
   9  -1   0 198.198 5.51144   2
   9   1   0 202.382 5.95178   1
  -9   1   0 201.106 5.81420   3
   9   1   0 197.651 5.33446   4
 -10  -1   0 1.83315 0.39220   3
  10  -1   0 1.34866 0.55100   1
  10  -1   0 0.76974 0.44483   4
  10  -1   0 0.62687 0.38560   2
  10   1   0 0.48960 0.46523   1
  10   1   0 1.47593 0.42675   4
 -10   1   0 1.70861 0.54931   3
  11  -1   0 14.3142 1.07316   2
  11  -1   0 14.1235 1.20018   4
  11  -1   0 12.2179 1.36912   1
  11   1   0 15.2142 1.07543   4
  11   1   0 12.6989 1.52209   1
 -11   1   0 13.0679 1.21463   3
  12  -1   0 1.90530 0.58952   2
  12  -1   0 1.77607 0.61749   4
  12  -1   0 3.15366 0.78733   1
  12   1   0 2.72540 0.79887   1
 -12   1   0 3.61502 0.78079   3
  12   1   0 3.44666 0.68380   4
  13  -1   0 20.4217 1.56153   4
  13  -1   0 24.2822 1.75802   1
 -13   1   0 22.0466 1.62616   3
  13   1   0 19.9151 1.76810   1
  13   1   0 22.7060 1.47013   4
  14  -1   0 -0.4736 0.43211   4
  14  -1   0 0.98153 0.65621   1
  14   1   0 0.03099 0.47491   1
  14   1   0 0.33505 0.43467   4
  15  -1   0 9.30618 1.37486   4
  15  -1   0 7.81703 1.41741   1
  15   1   0 8.78220 1.19178   4
  15   1   0 6.55568 1.39070   1
  16  -1   0 14.1032 1.72283   4
  16  -1   0 12.6257 1.80965   1
  16   1   0 14.3059 1.99925   1
  17  -1   0 -0.4935 0.56488   4
  17  -1   0 -0.8708 0.43563   1
  17   1   0 1.53137 0.77136   1
  18  -1   0 -1.0311 0.45545   1
  18  -1   0 -0.8951 0.50912   4
  18   1   0 0.43958 0.68071   1
   0  -2   0 311.030 7.54684   2
   0  -2   0 314.228 7.46933   4
   0   2   0 313.547 7.40722   1
   0   2   0 312.494 7.55291   2
   0   2   0 312.950 7.47049   4
   0   2   0 300.368 7.69255   3
  -1  -2   0 83.6143 2.53308   2
   1  -2   0 88.9032 2.50510   1
   1  -2   0 84.0407 2.59750   4
   1  -2   0 87.0832 2.71659   2
  -1  -2   0 84.0287 2.66991   3
   1   2   0 85.5832 2.52032   4
  -1   2   0 88.5251 2.72678   2
   1   2   0 86.8614 2.56060   1
   1   2   0 85.9955 2.69441   3
  -1   2   0 84.9392 2.48642   1
   1   2   0 89.6337 2.57251   2
  -1   2   0 89.8654 2.65322   4
  -1   2   0 82.8371 2.82555   3
   2  -2   0 150.419 4.22137   2
   2  -2   0 148.966 4.09194   4
   2  -2   0 149.014 3.87605   1
  -2  -2   0 141.892 3.97817   3
  -2  -2   0 150.905 3.86078   2
   2   2   0 155.190 3.91851   4
   2   2   0 148.651 4.02504   1
  -2   2   0 150.293 4.38976   3
  -2   2   0 147.318 4.21086   2
   2   2   0 147.206 4.02530   3
   2   2   0 155.404 3.87922   2
   3  -2   0 78.6489 2.35175   1
   3  -2   0 74.7107 2.63295   2
  -3  -2   0 81.4210 2.21545   2
  -3  -2   0 75.9624 2.33646   3
   3  -2   0 75.4246 2.54212   4
   3   2   0 75.7980 2.30160   4
   3   2   0 89.7192 2.26174   2
  -3   2   0 80.5348 2.84796   3
  -3   2   0 75.0259 2.64303   2
   3   2   0 74.9314 2.49825   1
   4  -2   0 63.1809 2.06881   1
  -4  -2   0 64.3211 1.96610   3
   4  -2   0 64.6794 2.40563   2
   4  -2   0 65.3038 2.31797   4
  -4  -2   0 64.6510 1.78274   2
   4   2   0 64.3558 1.78404   2
   4   2   0 66.2999 2.03481   4
  -4   2   0 63.7789 2.40168   2
  -4   2   0 67.7299 2.58879   3
   4   2   0 60.0097 2.25231   1
   5  -2   0 127.977 3.81136   4
   5  -2   0 121.912 3.88551   2
   5  -2   0 123.688 3.51911   1
  -5  -2   0 125.609 3.25441   3
  -5  -2   0 124.942 2.94951   2
   5   2   0 127.822 3.42304   4
   5   2   0 129.561 3.85504   1
  -5   2   0 126.623 4.10641   3
  -5   2   0 119.580 3.87763   2
   6  -2   0 0.09316 0.28039   4
   6  -2   0 0.14207 0.21429   1
  -6  -2   0 0.43002 0.19565   3
   6  -2   0 -0.2523 0.17464   2
  -6   2   0 -0.0698 0.21366   2
   6   2   0 0.65978 0.36096   1
   6   2   0 0.83654 0.27923   4
  -6   2   0 0.10862 0.30296   3
   7  -2   0 34.1874 1.82104   2
   7  -2   0 37.0715 1.62665   1
  -7  -2   0 38.3531 1.28667   3
   7  -2   0 37.9925 1.80798   4
  -7   2   0 36.1519 1.98725   3
   7   2   0 38.4709 1.92181   1
  -7   2   0 35.3541 1.85153   2
   7   2   0 36.7547 1.49773   4
   8  -2   0 50.3983 2.30750   2
   8  -2   0 48.2692 2.04979   1
   8  -2   0 52.4180 2.29453   4
  -8  -2   0 52.3125 1.63294   3
  -8   2   0 46.2090 2.39081   3
   8   2   0 54.2560 2.45101   1
   8   2   0 51.8409 1.92919   4
  -8   2   0 50.8199 2.33266   2
   9  -2   0 50.5174 2.38345   2
   9  -2   0 56.2065 2.48168   4
   9  -2   0 55.4311 2.30189   1
  -9  -2   0 58.7717 1.84687   3
   9   2   0 53.7476 2.08610   4
  -9   2   0 60.7843 2.78899   3
  -9   2   0 54.7203 2.50972   2
   9   2   0 51.3823 2.56448   1
  10  -2   0 2.29053 0.62522   1
  10  -2   0 2.64871 0.71808   4
  10  -2   0 2.92193 0.78785   2
 -10   2   0 2.74962 0.76872   3
  10   2   0 3.33228 0.80455   1
  10   2   0 3.64047 0.64719   4
  11  -2   0 41.7998 2.26809   4
  11  -2   0 42.1529 2.18439   1
  11  -2   0 49.8589 2.38947   2
  11   2   0 44.9932 2.52294   1
 -11   2   0 42.8489 2.47359   3
  11   2   0 45.6178 2.00426   4
  12  -2   0 1.36073 0.57748   2
  12  -2   0 1.01441 0.61023   4
  12  -2   0 2.03350 0.65897   1
 -12   2   0 1.71262 0.67440   3
  12   2   0 0.56003 0.59020   1
  12   2   0 0.98047 0.48861   4
  13  -2   0 0.60191 0.48841   2
  13  -2   0 1.12248 0.67948   4
  13  -2   0 0.65974 0.54648   1
 -13   2   0 1.39092 0.70473   3
  13   2   0 0.26239 0.67998   1
  14  -2   0 0.18560 0.54229   4
  14  -2   0 0.81030 0.63917   1
  14  -2   0 1.09276 0.58097   2
  14   2   0 0.67472 0.70658   1
 -14   2   0 0.56157 0.49612   3
  15  -2   0 0.16931 0.50775   4
  15  -2   0 0.52812 0.65747   1
  15   2   0 -0.1515 0.66188   1
  16  -2   0 0.68486 0.70963   4
  16  -2   0 0.89650 0.71773   1
  16   2   0 0.76395 0.77531   1
  17  -2   0 1.86080 0.75327   1
  17  -2   0 1.42706 0.85869   4
  17   2   0 2.22045 1.01641   1
   0  -3   0 -0.3836 0.23909   1
   0  -3   0 0.04351 0.29984   3
   0  -3   0 -0.5545 0.19756   2
   0  -3   0 -0.2906 0.22702   4
   0   3   0 0.32532 0.30676   3
   0   3   0 0.36799 0.31050   4
   0   3   0 0.20671 0.31732   2
   0   3   0 -0.1384 0.23780   1
  -1  -3   0 873.502 19.6818   4
   1  -3   0 855.612 19.9796   2
  -1  -3   0 826.899 19.9826   3
   1  -3   0 866.650 19.7929   4
   1  -3   0 886.907 19.6065   1
  -1  -3   0 842.704 19.7379   2
   1   3   0 854.341 19.6583   4
   1   3   0 868.191 19.7772   2
   1   3   0 858.057 19.6578   1
  -1   3   0 898.862 19.8557   4
  -1   3   0 869.213 20.0087   2
  -1   3   0 869.241 19.5794   1
   1   3   0 847.137 20.0397   3
  -1   3   0 847.903 20.2840   3
   2  -3   0 290.425 7.23947   1
   2  -3   0 280.948 7.69049   2
  -2  -3   0 278.580 7.52814   3
   2  -3   0 293.335 7.54646   4
  -2  -3   0 292.947 7.34496   2
  -2   3   0 290.974 8.03675   3
   2   3   0 291.429 7.61407   3
   2   3   0 300.051 7.37363   2
   2   3   0 283.085 7.40028   1
   2   3   0 293.528 7.33169   4
  -2   3   0 297.516 7.77544   2
   3  -3   0 322.196 8.66243   2
  -3  -3   0 312.133 8.26155   3
  -3  -3   0 341.672 8.10951   2
   3  -3   0 336.356 8.49419   4
   3  -3   0 332.646 8.11409   1
   3   3   0 340.265 8.42609   3
  -3   3   0 327.227 9.00015   3
   3   3   0 331.341 8.16644   4
  -3   3   0 332.033 8.71636   2
   3   3   0 325.265 8.37036   1
   3   3   0 325.104 8.06465   2
   4  -3   0 99.7842 3.48034   4
  -4  -3   0 99.7490 3.21316   3
  -4  -3   0 108.747 3.05628   2
   4  -3   0 100.654 3.66226   2
   4  -3   0 102.952 3.18271   1
  -4   3   0 101.175 3.91827   3
  -4   3   0 108.406 3.76206   2
   4   3   0 110.883 3.26214   4
   4   3   0 107.954 3.05844   2
   4   3   0 102.324 3.48177   1
   5  -3   0 113.725 4.01344   2
   5  -3   0 108.829 3.75376   4
  -5  -3   0 110.445 3.07623   2
  -5  -3   0 113.557 3.36036   3
   5  -3   0 114.293 3.43969   1
   5   3   0 116.162 3.83707   1
  -5   3   0 110.036 4.21994   3
   5   3   0 112.330 3.42001   4
   5   3   0 115.986 3.12136   2
  -5   3   0 118.859 4.08733   2
  -6  -3   0 69.0782 2.28201   3
   6  -3   0 68.0545 2.94856   2
   6  -3   0 69.8677 2.49581   1
   6  -3   0 72.6808 2.86115   4
   6   3   0 69.5981 2.86641   1
   6   3   0 69.4431 2.45021   4
  -6   3   0 70.0144 3.19804   3
  -6   3   0 68.8863 2.97251   2
  -7  -3   0 111.173 3.15450   3
   7  -3   0 112.746 4.10751   2
   7  -3   0 108.356 3.87820   4
   7  -3   0 115.013 3.54946   1
   7   3   0 107.307 3.98230   1
  -7   3   0 105.164 4.27170   3
  -7   3   0 104.759 4.02935   2
   7   3   0 115.087 3.49268   4
   8  -3   0 400.181 10.6209   4
   8  -3   0 413.219 10.9221   2
   8  -3   0 409.358 10.1626   1
  -8   3   0 419.662 11.0015   2
   8   3   0 408.295 10.8914   1
  -8   3   0 393.521 11.2335   3
   8   3   0 406.867 10.0368   4
   9  -3   0 4.69266 0.92138   4
   9  -3   0 5.38799 1.05093   2
   9  -3   0 5.31536 0.80518   1
  -9   3   0 3.87356 0.99560   3
   9   3   0 5.12134 1.02123   1
  -9   3   0 7.07280 1.20329   2
  10  -3   0 15.3431 1.72462   2
  10  -3   0 14.0743 1.60688   4
  10  -3   0 15.5972 1.21807   1
 -10   3   0 14.6760 1.85573   3
  10   3   0 13.9475 1.72159   1
  11  -3   0 1.47687 0.63676   2
  11  -3   0 0.76640 0.43277   1
  11  -3   0 0.43824 0.56574   4
  11   3   0 1.64625 0.75871   1
 -11   3   0 2.62234 0.87480   3
  12  -3   0 1.65547 0.72042   2
  12  -3   0 2.33363 0.68030   1
  12  -3   0 4.73368 1.03684   4
  12   3   0 2.30285 0.89878   1
 -12   3   0 2.11468 0.78550   3
  13  -3   0 33.0118 2.12137   1
  13  -3   0 32.0170 2.25333   2
  13  -3   0 27.5726 2.07404   4
 -13   3   0 36.7803 2.59738   3
  13   3   0 34.7380 2.57224   1
  14  -3   0 46.8711 2.81610   4
  14  -3   0 41.9317 2.63587   2
  14  -3   0 44.5362 2.61176   1
  14   3   0 49.2052 3.17660   1
 -14   3   0 41.4562 2.90595   3
  15  -3   0 14.7799 1.89626   4
  15  -3   0 15.6521 1.90177   1
  15  -3   0 10.0121 1.53037   2
  15   3   0 15.7159 2.20129   1
 -15   3   0 12.3078 1.87931   3
  16  -3   0 1.74086 0.70844   1
  16  -3   0 1.39327 0.86094   4
  16   3   0 0.65245 0.86255   1
   0  -4   0 105.256 4.08470   3
   0  -4   0 108.858 3.86442   2
   0  -4   0 112.809 3.64234   1
   0  -4   0 108.041 3.69045   4
   0   4   0 108.597 3.58698   1
   0   4   0 106.061 3.67849   4
   0   4   0 106.573 4.13423   3
   0   4   0 111.803 3.91621   2
   1  -4   0 57.8206 2.28922   1
  -1  -4   0 52.9604 2.57628   3
   1  -4   0 54.5465 2.38813   4
  -1  -4   0 52.0752 2.29897   1
  -1  -4   0 52.5547 2.29230   4
   1  -4   0 53.5765 2.54171   2
  -1  -4   0 53.9671 2.40858   2
   1  -4   0 48.3331 2.63212   3
  -1   4   0 56.1353 2.44435   4
   1   4   0 51.3628 2.26359   1
  -1   4   0 55.1828 2.78008   3
  -1   4   0 54.5965 2.24740   1
   1   4   0 53.4846 2.42181   2
   1   4   0 55.8577 2.34215   4
  -1   4   0 53.2922 2.53256   2
   1   4   0 57.2287 2.70281   3
   2  -4   0 11.5295 1.38784   2
   2  -4   0 9.24729 1.37996   3
  -2  -4   0 9.28180 1.09729   2
  -2  -4   0 9.04575 1.19322   3
   2  -4   0 10.3997 0.89567   1
   2  -4   0 8.94136 1.15554   4
  -2  -4   0 8.51364 1.03865   4
  -2   4   0 8.70551 1.33734   3
   2   4   0 9.05973 1.09336   2
   2   4   0 9.69870 1.08107   4
  -2   4   0 8.92129 1.25051   2
   2   4   0 7.19919 0.96930   1
   2   4   0 6.55197 1.06872   3
   3  -4   0 9.67638 1.29856   2
  -3  -4   0 11.2787 1.15785   4
  -3  -4   0 10.4273 0.91031   2
   3  -4   0 10.5512 0.90929   1
  -3  -4   0 11.6509 1.32904   3
   3  -4   0 11.3351 1.26656   4
   3   4   0 11.9077 1.19787   4
  -3   4   0 11.0988 1.57831   3
   3   4   0 10.2350 1.17491   1
  -3   4   0 10.6136 1.39771   2
   3   4   0 11.3513 1.15647   2
   3   4   0 11.8981 1.35656   3
   4  -4   0 10.1342 0.89670   1
   4  -4   0 11.4667 1.31812   4
   4  -4   0 12.4639 1.52345   2
  -4  -4   0 10.7462 1.01677   3
  -4  -4   0 10.8132 0.88881   2
  -4   4   0 11.3051 1.64230   3
  -4   4   0 10.0893 1.38111   2
   4   4   0 11.8258 1.33600   1
   4   4   0 12.3685 1.04143   4
   4   4   0 10.2535 1.05421   2
  -5  -4   0 168.925 5.03320   3
   5  -4   0 175.920 4.95880   1
   5  -4   0 165.236 5.38926   4
   5  -4   0 173.367 5.79000   2
   5   4   0 171.369 5.44607   1
  -5   4   0 173.897 5.82017   2
  -5   4   0 165.442 6.08625   3
   6  -4   0 44.1257 2.55224   2
  -6  -4   0 42.5881 1.90302   3
   6  -4   0 40.8348 2.24889   4
   6  -4   0 43.0455 1.92339   1
  -6   4   0 38.4808 2.60668   3
   6   4   0 33.3692 2.09547   1
  -6   4   0 43.0911 2.53880   2
   7  -4   0 0.48794 0.35174   1
   7  -4   0 -0.2255 0.29204   2
   7  -4   0 -0.2601 0.38979   4
  -7   4   0 -0.1457 0.34290   2
   7   4   0 0.17009 0.45893   1
  -7   4   0 -0.2719 0.50070   3
   8  -4   0 80.0141 3.68604   2
   8  -4   0 76.7105 2.90576   1
   8  -4   0 77.6352 3.40056   4
  -8   4   0 77.0018 3.66635   2
  -8   4   0 70.1970 3.81429   3
   8   4   0 78.9029 3.55309   1
   9  -4   0 1.96178 0.79299   2
   9  -4   0 1.83544 0.73680   4
   9  -4   0 1.64343 0.54274   1
   9   4   0 1.92326 0.80303   1
  -9   4   0 1.56589 0.77564   3
  10  -4   0 1.56216 0.67950   2
  10  -4   0 0.01370 0.48266   4
 -10   4   0 -0.4723 0.33076   3
  10   4   0 0.44731 0.58174   1
  11  -4   0 7.32524 1.33175   4
  11  -4   0 6.49314 1.34271   2
  11   4   0 5.50518 1.30038   1
 -11   4   0 7.92053 1.57441   3
  12  -4   0 0.88545 0.69737   4
  12  -4   0 0.67975 0.88505   2
 -12   4   0 0.40403 0.76990   3
  12   4   0 1.84071 0.91499   1
  13  -4   0 30.4566 2.28919   4
  13  -4   0 29.0850 2.34219   2
 -13   4   0 25.1832 2.38120   3
  13   4   0 30.9995 2.57775   1
  14  -4   0 10.6607 1.64735   4
  14  -4   0 9.98907 1.64714   2
  14   4   0 9.13110 1.74453   1
 -14   4   0 7.01277 1.62752   3
  15  -4   0 1.33370 0.85857   2
  15   4   0 1.15170 0.93252   1
 -15   4   0 0.87742 0.66285   3
   0  -5   0 0.10615 0.33487   4
   0  -5   0 -0.1631 0.26591   2
   0  -5   0 -0.2387 0.36104   3
   0   5   0 -0.1378 0.52321   3
   0   5   0 0.20544 0.49435   2
  -1  -5   0 -0.3726 0.28793   3
   1  -5   0 -0.4292 0.39068   3
   1  -5   0 0.10876 0.38114   2
   1  -5   0 0.52730 0.39657   4
  -1  -5   0 0.34891 0.37279   4
  -1  -5   0 -0.0902 0.32645   2
   1   5   0 0.47889 0.55809   4
   1   5   0 -0.1843 0.48673   2
  -1   5   0 -0.3199 0.28201   2
  -1   5   0 -0.5393 0.48397   3
   1   5   0 -0.1822 0.45372   3
   2  -5   0 -0.0725 0.50109   3
  -2  -5   0 0.17518 0.39969   3
  -2  -5   0 -0.1537 0.33560   2
   2  -5   0 0.07167 0.41929   4
   2  -5   0 -0.0119 0.29533   2
   2   5   0 0.45593 0.52143   3
  -2   5   0 0.69624 0.54964   2
  -2   5   0 0.52450 0.70518   3
   2   5   0 -0.0301 0.46490   2
   3  -5   0 -0.5320 0.49156   2
   3  -5   0 0.67802 0.52390   4
  -3  -5   0 -0.2421 0.30491   3
   3  -5   0 -0.4006 0.47751   3
  -3   5   0 1.01891 0.71921   3
  -3   5   0 -0.1416 0.52048   2
   4  -5   0 3.52769 1.04153   2
   4  -5   0 2.77806 0.80304   4
   4  -5   0 2.95253 1.01300   3
  -4  -5   0 3.33860 0.82005   3
  -4   5   0 5.65574 1.26741   2
  -4   5   0 2.72030 1.08305   3
   4   5   0 2.71571 0.74887   1
   5  -5   0 1.85023 0.78787   3
   5  -5   0 3.03371 0.85842   4
  -5  -5   0 4.31444 0.86938   3
   5  -5   0 1.58679 0.81938   2
   5   5   0 5.41883 1.07818   1
  -5   5   0 4.33546 1.13030   2
  -5   5   0 4.44911 1.14413   3
   6  -5   0 3.24678 1.01971   2
   6  -5   0 2.42369 0.82989   4
   6  -5   0 3.45594 1.19954   3
  -6   5   0 1.21846 0.86703   3
   6   5   0 3.90435 0.99703   1
  -6   5   0 3.94820 1.10113   2
   7  -5   0 0.00027 0.48841   4
   7  -5   0 0.17012 0.56667   2
  -7   5   0 -0.5131 0.67305   3
   7   5   0 0.26706 0.50034   1
   8  -5   0 3.29297 1.07492   2
   8  -5   0 2.99463 0.91639   4
   8   5   0 2.98289 0.94904   1
  -8   5   0 2.98704 1.14312   3
   9  -5   0 1.98492 0.97216   2
   9  -5   0 3.29261 0.98902   4
   9   5   0 3.79038 1.04538   1
  -9   5   0 1.08408 0.90920   3
  10  -5   0 0.10230 0.58859   4
  10  -5   0 -0.3329 0.62169   2
 -10   5   0 -0.6253 0.62247   3
  10   5   0 0.20436 0.63690   1
  11  -5   0 -0.1433 0.59042   4
  11  -5   0 0.98366 0.80768   2
 -11   5   0 -0.5332 0.53068   3
  11   5   0 0.20846 0.73067   1
  12  -5   0 2.28336 0.91531   4
  12  -5   0 1.74627 1.02654   2
  12   5   0 2.45172 1.05780   1
 -12   5   0 2.73677 1.15624   3
   0  -6   0 17.2132 2.17041   3
   0  -6   0 19.7153 1.74370   2
   0   6   0 14.9094 2.11266   3
   1  -6   0 1.20654 0.69469   3
   1  -6   0 0.96517 0.62573   2
  -1  -6   0 1.66329 0.62902   2
  -1  -6   0 2.50957 0.79491   3
  -1   6   0 1.48583 0.88927   3
   1   6   0 1.78765 0.93759   3
  -2  -6   0 4.04025 1.06485   3
   2  -6   0 5.12057 1.13721   2
   2  -6   0 5.38915 1.36600   3
  -2   6   0 6.84117 1.60892   3
   2   6   0 4.36131 1.19082   3
   3  -6   0 0.99312 0.55918   2
   3  -6   0 -0.2294 0.56587   3
   3  -6   0 -0.4975 0.41411   4
  -3  -6   0 0.28254 0.42760   3
  -3   6   0 0.32478 0.76934   3
   4  -6   0 -0.6714 0.48688   3
   4  -6   0 -0.0459 0.47277   2
   4  -6   0 0.11336 0.48397   4
  -4   6   0 0.03474 0.80785   3
   5  -6   0 0.99965 0.81076   2
   5  -6   0 1.32988 0.74616   4
   5  -6   0 -0.4341 0.37612   3
  -5   6   0 -0.2965 0.47780   3
   6  -6   0 38.8501 2.80364   2
   6  -6   0 38.0792 2.55610   4
   6  -6   0 35.8238 2.99689   3
  -6   6   0 40.8637 3.33533   3
   7  -6   0 25.4927 3.07024   3
   7  -6   0 24.6533 2.10884   4
   7  -6   0 27.1152 2.33433   2
  -7   6   0 22.2915 2.97480   3
   8  -6   0 5.21474 1.49644   3
   8  -6   0 6.14517 1.38759   2
   8  -6   0 5.14437 1.14149   4
  -8   6   0 8.33872 1.80624   3
   9  -6   0 2.38261 0.95510   4
   9  -6   0 1.88966 1.10273   3
   9  -6   0 4.02129 1.10496   2
  -9   6   0 3.39357 1.29873   3
   0  -7   0 0.19303 0.65237   3
   0   7   0 -1.6824 0.64749   3
   1  -7   0 -0.2343 0.48923   3
  -1  -7   0 0.11535 0.52183   3
  -1   7   0 -0.9060 0.71284   3
  18   0  -1 -0.6790 0.52524   1
  18   0  -1 -0.1257 0.57733   4
  17   0  -1 -0.2350 0.48403   4
  17   0  -1 0.16313 0.64300   1
  16   0  -1 0.20712 0.61022   1
  16   0  -1 0.22739 0.56100   4
  15   0  -1 -0.1200 0.42892   4
  15   0  -1 0.12425 0.58363   1
  14   0  -1 -0.0225 0.47351   4
  14   0  -1 -0.2828 0.32730   1
  13   0  -1 0.40059 0.43790   4
  13   0  -1 -0.0624 0.38058   1
  12   0  -1 0.39264 0.40447   1
 -12   0   1 -0.1314 0.29976   3
  12   0  -1 -0.1120 0.33347   4
 -11   0   1 -0.2677 0.22170   3
  11   0  -1 -0.0927 0.25312   1
  11   0  -1 -0.3426 0.24918   4
  10   0  -1 0.02689 0.19872   2
  10   0  -1 0.22070 0.29691   1
 -10   0   1 -0.1681 0.25392   3
  10   0  -1 0.19037 0.29623   4
  -9   0   1 -0.2256 0.19006   3
   9   0  -1 0.17574 0.25025   1
   9   0  -1 -0.2611 0.19583   4
   9   0  -1 -0.2189 0.18993   2
   8   0  -1 -0.0617 0.24284   1
   8   0  -1 0.19511 0.22177   4
   8   0  -1 -0.3127 0.14879   2
  -8   0   1 -0.1258 0.15820   3
  -8   0   1 -0.0933 0.16472   2
   7   0  -1 0.00494 0.15486   2
  -7   0   1 0.76836 0.24281   2
  -7   0   1 -0.0644 0.16692   3
   7   0  -1 -0.2311 0.14426   4
   7   0  -1 0.31482 0.24619   1
   6   0  -1 -0.5602 0.12629   2
   6   0  -1 -0.1002 0.16701   4
  -6   0   1 -0.2042 0.10659   2
   6   0  -1 -0.1061 0.16703   1
  -6   0   1 1.65544 0.34400   3
  -5   0   1 0.12363 0.14602   3
   5   0  -1 -0.0013 0.15090   1
  -5   0   1 0.01684 0.11467   2
   5   0  -1 -0.4252 0.11928   2
   5   0  -1 -0.0257 0.12977   4
   4   0  -1 -0.0905 0.13264   1
  -4   0   1 -0.1013 0.09768   2
   4   0  -1 -0.2055 0.10275   4
  -4   0   1 -0.0375 0.11385   3
  -3   0   1 0.00144 0.06535   2
   3   0  -1 -0.0242 0.09967   1
  -3   0   1 -0.1342 0.07303   3
   3   0  -1 0.27697 0.12173   4
  -2   0   1 0.35853 0.08882   2
   2   0  -1 -0.0314 0.06971   1
   1   0  -1 -0.6089 0.05470   1
  -1   0   1 -0.5777 0.05275   4
  -1   0   1 -0.5904 0.03958   2
   1   0  -1 -0.5402 0.05191   4
  -1   0   1 -0.5306 0.05453   3
   0   0   1 0.01257 0.03029   1
   0   0   1 0.04172 0.02929   3
   1   0   1 0.01139 0.02903   3
   1   0   1 -0.0040 0.02998   4
  -1   0  -1 0.06093 0.03491   3
   1   0   1 0.09947 0.05267   1
   1   0   1 0.52940 0.08504   2
   2   0   1 -0.0702 0.08210   1
   2   0   1 -0.0846 0.06001   2
   3   0   1 -1.6526 0.11182   2
  -3   0  -1 -1.6585 0.10081   3
   3   0   1 -1.5166 0.14794   4
   3   0   1 -1.6424 0.12571   1
  -4   0  -1 -0.1314 0.09266   3
   4   0   1 0.13533 0.15194   1
   4   0   1 -0.1574 0.08712   2
   4   0   1 0.01204 0.12051   4
   5   0   1 1.78416 0.32152   4
   5   0   1 0.34872 0.22964   1
  -5   0  -1 0.08936 0.13746   3
   5   0   1 -0.0080 0.13620   2
   6   0   1 -0.1923 0.17054   4
   6   0   1 -0.2131 0.18381   1
  -6   0  -1 -0.0722 0.13544   3
   6   0   1 -0.2885 0.12110   2
   7   0   1 -0.1379 0.16197   2
   7   0   1 -0.1663 0.25469   1
   7   0   1 -0.0274 0.23244   4
  -7   0  -1 0.13298 0.20027   3
  -8   0  -1 0.25455 0.21139   3
   8   0   1 0.17977 0.18187   2
   8   0   1 -0.0263 0.26265   1
   8   0   1 0.30027 0.24870   4
   9   0   1 -0.3190 0.21544   4
   9   0   1 -0.1104 0.16736   2
  -9   0  -1 -0.2267 0.15624   3
   9   0   1 -0.2260 0.26749   1
 -10   0  -1 0.31479 0.23515   3
  10   0   1 -0.1599 0.33077   1
  10   0   1 -0.1700 0.28441   4
  10   0   1 0.22063 0.21914   2
  11   0   1 0.23495 0.36745   4
  11   0   1 -0.2821 0.34314   1
 -11   0  -1 0.06869 0.21078   3
  12   0   1 -0.1025 0.32953   1
  12   0   1 0.12350 0.39305   4
  13   0   1 -0.1874 0.42509   4
  13   0   1 0.02451 0.49518   1
  14   0   1 1.35448 0.58580   4
  14   0   1 2.08672 0.76316   1
  15   0   1 1.49263 0.77511   1
  15   0   1 -0.0153 0.47708   4
  16   0   1 0.23641 0.48676   4
  16   0   1 0.50217 0.58889   1
  17   0   1 0.12256 0.51984   4
  17   0   1 -0.1641 0.59209   1
  18   0   1 0.25599 0.58040   4
  18   0   1 0.53222 0.69657   1
  18  -1  -1 5.72692 1.25291   4
  18  -1  -1 3.14014 1.04284   1
  18   1  -1 6.52959 1.43591   1
  17  -1  -1 4.65633 1.07051   4
  17  -1  -1 3.54688 1.04519   1
  17   1  -1 2.58396 0.96410   1
  16  -1  -1 12.5242 1.60416   4
  16  -1  -1 11.7003 1.73391   1
  16   1  -1 14.5258 1.96995   1
  15  -1  -1 26.7708 2.10609   1
  15  -1  -1 30.2358 2.02582   4
  15   1  -1 27.6005 1.76803   4
  15   1  -1 31.3326 2.38602   1
  14  -1  -1 -0.1050 0.42912   1
  14  -1  -1 -0.0575 0.43548   4
 -14   1   1 0.16836 0.40392   3
  14   1  -1 0.02320 0.42157   4
  14   1  -1 0.18252 0.54299   1
  13  -1  -1 12.1443 1.50922   1
  13  -1  -1 11.8505 1.35215   4
 -13   1   1 12.1521 1.45326   3
  13   1  -1 13.5179 1.10117   4
  13   1  -1 11.3989 1.55679   1
  12  -1  -1 10.4594 1.12649   2
  12  -1  -1 8.66219 1.20711   1
  12  -1  -1 8.21432 1.11208   4
 -12   1   1 10.4342 1.29172   3
  12   1  -1 10.8490 0.93661   4
  12   1  -1 9.50767 1.34930   1
  11  -1  -1 9.53229 1.07567   2
 -11  -1   1 11.8674 0.87597   3
  11  -1  -1 9.78998 1.21710   1
  11  -1  -1 8.91031 1.11953   4
  11   1  -1 10.1709 0.88482   4
  11   1  -1 7.61107 1.17529   1
 -11   1   1 9.48415 1.21725   3
  10  -1  -1 21.3243 1.30115   2
  10  -1  -1 21.0314 1.38329   1
  10  -1  -1 23.1009 1.42217   4
 -10  -1   1 21.2427 1.12596   3
  10   1  -1 20.8083 1.16941   4
 -10   1   1 21.4724 1.32009   2
  10   1  -1 22.4244 1.56288   1
 -10   1   1 21.3516 1.44848   3
  -9  -1   1 113.300 3.16586   3
   9  -1  -1 108.453 3.55049   4
   9  -1  -1 110.096 3.49183   2
   9  -1  -1 111.771 3.61781   1
  -9   1   1 108.774 3.50318   2
  -9   1   1 106.297 3.68871   3
   9   1  -1 103.939 3.19210   4
   9   1  -1 108.232 3.76425   1
   8  -1  -1 390.885 9.42696   2
   8  -1  -1 365.992 9.39588   1
  -8  -1   1 400.628 8.96545   3
   8  -1  -1 383.849 9.46968   4
  -8   1   1 388.908 9.43833   2
   8   1  -1 373.743 8.24600   2
   8   1  -1 378.878 9.64336   1
   8   1  -1 374.982 9.01634   4
  -8   1   1 372.372 9.61024   3
   7  -1  -1 42.6023 1.75456   2
  -7  -1   1 42.8688 1.43550   3
   7  -1  -1 41.6557 1.73471   1
   7  -1  -1 39.8266 1.73324   4
  -7   1   1 39.1337 1.81194   3
  -7   1   1 38.9494 1.70563   2
   7   1  -1 41.3194 1.83761   1
   7   1  -1 42.7378 1.48470   4
  -6  -1   1 83.1180 2.24424   3
   6  -1  -1 78.8115 2.54582   1
   6  -1  -1 80.0599 2.61523   2
   6  -1  -1 77.1180 2.59493   4
   6   1  -1 85.6392 2.72809   1
  -6   1   1 75.2665 2.57445   2
  -6   1   1 82.3364 2.75450   3
   6   1  -1 81.2598 2.27186   4
   5  -1  -1 44.5774 1.65221   4
   5  -1  -1 42.0196 1.63230   2
  -5  -1   1 43.5010 1.31971   3
   5  -1  -1 39.8371 1.53112   1
   5   1  -1 42.9039 1.64198   1
  -5   1   1 40.3482 1.61264   2
  -5   1   1 41.8796 1.70771   3
   5   1  -1 40.2389 1.28931   4
   4  -1  -1 386.116 9.05859   1
   4  -1  -1 390.841 9.20403   2
  -4  -1   1 389.994 8.77499   3
   4  -1  -1 388.861 9.18106   4
   4   1  -1 387.225 9.11771   1
  -4   1   1 390.922 9.30253   3
  -4   1   1 387.976 9.20537   2
   4   1  -1 390.561 8.70044   4
  -3  -1   1 2516.62 56.8121   2
  -3  -1   1 2595.96 57.9871   3
   3  -1  -1 2671.24 57.0175   4
   3  -1  -1 2651.78 57.3026   1
   3   1  -1 2589.39 58.0969   1
  -3   1   1 2647.43 57.0374   2
  -3   1   1 2669.60 58.3992   3
   3   1  -1 2644.23 57.4287   4
   2  -1  -1 4.46634 0.39393   1
   2  -1  -1 6.13518 0.48471   4
  -2  -1   1 5.56930 0.27478   2
  -2  -1   1 4.75651 0.35739   3
   2   1  -1 4.96683 0.36550   1
  -2   1   1 5.14040 0.45613   3
  -2   1   1 5.12547 0.44328   2
   2   1  -1 6.09405 0.28182   4
  -2   1   1 5.62531 0.47668   4
  -1  -1   1 659.816 14.5538   4
  -1  -1   1 626.321 14.8099   3
   1  -1  -1 668.924 14.8508   1
   1  -1  -1 655.868 14.9008   4
  -1  -1   1 642.051 14.6545   2
  -1   1   1 673.559 14.9657   3
  -1   1   1 688.674 14.9355   2
   1   1  -1 684.720 14.8946   3
  -1   1   1 681.361 14.9285   4
  -1   1   1 681.857 14.8694   1
   1   1  -1 656.808 14.6343   1
   1   1  -1 694.239 14.5700   4
   0  -1   1 69.7101 2.05094   3
   0  -1   1 73.2872 1.84880   4
   0  -1   1 73.7272 1.96383   2
   0   1  -1 71.8642 1.76032   1
   0   1   1 72.7346 2.02516   1
   0   1   1 72.6120 2.02746   4
   0   1   1 71.0935 1.98709   2
   0   1  -1 71.2372 2.06930   3
   0   1   1 74.9652 2.03130   3
   1  -1   1 1.56155 0.23055   4
   1  -1   1 1.18103 0.14678   1
   1  -1   1 1.45871 0.24842   2
   1   1   1 1.42629 0.22252   3
   1   1   1 1.38786 0.21158   2
   1   1   1 1.23660 0.22288   4
   1   1   1 1.32158 0.25667   1
  -1   1  -1 1.78663 0.30657   3
   2  -1   1 50.8682 1.37027   1
   2  -1   1 48.6288 1.60300   2
   2  -1   1 49.8751 1.54204   4
  -2  -1  -1 47.6935 1.33512   3
   2   1   1 53.0339 1.38764   2
  -2   1  -1 50.3422 1.70433   3
  -2   1  -1 52.3584 1.65502   2
   2   1   1 49.7639 1.35462   3
   2   1   1 49.1594 1.49552   4
   2   1   1 51.4898 1.65105   1
   3  -1   1 286.551 6.60763   1
   3  -1   1 287.720 6.81936   4
   3  -1   1 280.484 6.87548   2
  -3  -1  -1 287.764 6.37031   3
   3   1   1 287.716 6.68008   4
   3   1   1 286.536 6.93803   1
   3   1   1 299.959 6.43480   2
  -3   1  -1 284.535 6.91677   2
  -3   1  -1 283.264 6.99844   3
   4  -1   1 4.20136 0.43821   1
   4  -1   1 4.17456 0.52449   2
  -4  -1  -1 4.63791 0.24068   3
   4  -1   1 4.27543 0.52067   4
   4   1   1 4.47944 0.46138   4
   4   1   1 4.25433 0.56837   1
   4   1   1 4.17948 0.23733   2
  -4   1  -1 6.84718 0.59162   3
   5  -1   1 203.687 5.18027   1
   5  -1   1 201.944 5.31960   2
  -5  -1  -1 216.829 4.73401   3
   5  -1   1 206.058 5.32835   4
   5   1   1 204.283 5.49011   1
  -5   1  -1 203.576 5.47164   3
   5   1   1 210.558 5.14262   4
   5   1   1 213.512 4.67596   2
   6  -1   1 40.9091 1.67963   4
   6  -1   1 42.0968 1.67368   2
  -6  -1  -1 44.2365 1.23852   3
   6  -1   1 40.3959 1.59975   1
   6   1   1 41.9287 1.82647   1
   6   1   1 41.6058 1.10875   2
   6   1   1 41.8950 1.54347   4
  -6   1  -1 39.3242 1.74162   3
  -7  -1  -1 80.2119 2.10193   3
   7  -1   1 72.8093 2.53907   1
   7  -1   1 75.2655 2.61394   4
   7  -1   1 75.6568 2.56176   2
   7   1   1 80.0619 1.89726   2
  -7   1  -1 74.3965 2.70125   3
   7   1   1 74.8593 2.43042   4
   7   1   1 75.6496 2.79897   1
   8  -1   1 121.754 3.67667   2
   8  -1   1 126.978 3.81475   4
   8  -1   1 122.006 3.77419   1
  -8   1  -1 119.903 3.86916   3
   8   1   1 121.051 3.56824   4
   8   1   1 119.834 4.00415   1
   8   1   1 121.434 2.89636   2
  -9  -1  -1 84.4712 2.44583   3
   9  -1   1 84.0589 3.03059   1
   9  -1   1 78.8353 2.92186   4
   9  -1   1 81.7947 2.84455   2
   9   1   1 83.7945 2.80637   4
  -9   1  -1 85.8323 3.10047   3
   9   1   1 87.0614 3.28882   1
  10  -1   1 91.9438 3.32864   1
  10  -1   1 83.0961 2.97861   2
  10  -1   1 88.7998 3.20412   4
 -10   1  -1 91.6470 3.33459   3
  10   1   1 90.2330 3.04326   4
  10   1   1 88.6731 3.50815   1
  11  -1   1 13.0461 1.03972   2
  11  -1   1 15.4157 1.26403   1
  11  -1   1 13.4724 1.19514   4
  11   1   1 15.3443 1.67152   1
  11   1   1 15.0930 1.12314   4
 -11   1  -1 13.4382 1.16935   3
  12  -1   1 -0.2762 0.32620   2
  12  -1   1 0.34071 0.46748   4
  12  -1   1 0.72239 0.45607   1
  12   1   1 -0.1741 0.37974   4
 -12   1  -1 0.52269 0.43675   3
  12   1   1 0.50876 0.53078   1
  13  -1   1 1.57326 0.58619   1
  13  -1   1 0.70433 0.57949   4
  13   1   1 -0.5702 0.34797   1
  13   1   1 0.51685 0.44322   4
  14  -1   1 13.7897 1.56014   4
  14  -1   1 13.0656 1.67982   1
  14   1   1 10.2144 1.28206   4
  14   1   1 11.6537 1.67067   1
  15  -1   1 2.58138 0.82619   1
  15  -1   1 0.75616 0.64907   4
  15   1   1 2.37614 0.79195   4
  15   1   1 2.99707 1.00440   1
  16  -1   1 8.68968 1.52237   1
  16  -1   1 7.15955 1.28672   4
  16   1   1 5.36258 1.08891   4
  16   1   1 6.95106 1.45593   1
  17  -1   1 -0.3572 0.60010   4
  17  -1   1 0.74633 0.59197   1
  17   1   1 0.10233 0.48018   1
  18  -1   1 5.54577 1.24345   4
  18  -1   1 3.23915 1.07559   1
  17  -2  -1 2.81168 1.01721   4
  17  -2  -1 4.35202 1.07498   1
  17   2  -1 4.80796 1.39161   1
  16  -2  -1 18.2275 2.12559   1
  16  -2  -1 18.4115 2.00404   4
  16   2  -1 19.0555 2.39432   1
  15  -2  -1 0.87032 0.57400   4
  15  -2  -1 1.22468 0.69977   1
 -15   2   1 1.12976 0.60232   3
  15   2  -1 0.42610 0.74740   1
  14  -2  -1 2.71216 0.75370   2
  14  -2  -1 3.98873 1.00803   4
  14  -2  -1 3.87720 0.94594   1
 -14   2   1 4.31383 1.00887   3
  14   2  -1 4.75188 1.24577   1
  13  -2  -1 4.91494 0.98536   1
  13  -2  -1 4.15753 0.96920   4
  13  -2  -1 3.82631 0.87733   2
 -13   2   1 4.02736 0.97890   3
  13   2  -1 5.92435 1.29336   1
  12  -2  -1 73.7292 3.12598   1
  12  -2  -1 69.3362 3.10387   4
  12  -2  -1 76.1626 3.15872   2
 -12   2   1 68.0181 3.32321   3
  12   2  -1 70.7118 3.39744   1
  11  -2  -1 101.907 3.81647   2
  11  -2  -1 101.923 3.82878   4
  11  -2  -1 101.900 3.72309   1
 -11   2   1 92.5928 3.99841   3
 -11   2   1 111.434 3.96509   2
  11   2  -1 103.640 3.32206   4
  11   2  -1 102.755 4.08810   1
  10  -2  -1 75.3675 3.09882   4
  10  -2  -1 73.8355 3.09775   2
  10  -2  -1 76.4290 2.97043   1
 -10  -2   1 76.6450 3.09756   3
 -10   2   1 76.5808 3.34702   3
  10   2  -1 80.3849 2.64214   4
 -10   2   1 74.9241 3.12347   2
  10   2  -1 75.8534 3.26534   1
   9  -2  -1 5.36589 0.83352   1
   9  -2  -1 5.23256 0.92988   2
  -9  -2   1 5.25714 0.60181   3
   9  -2  -1 4.79550 0.83214   4
  -9   2   1 4.89824 0.87239   2
   9   2  -1 5.02039 0.93879   1
   9   2  -1 3.82484 0.59617   4
  -9   2   1 4.78530 0.95102   3
  -8  -2   1 170.012 4.24561   3
   8  -2  -1 158.917 4.73509   1
   8  -2  -1 167.998 5.01599   4
   8  -2  -1 161.312 5.03276   2
  -8   2   1 163.943 5.06468   2
  -8   2   1 160.191 5.25926   3
   8   2  -1 165.169 5.09412   1
   7  -2  -1 365.648 9.37518   2
  -7  -2   1 371.068 8.47791   3
   7  -2  -1 356.103 8.96324   1
   7  -2  -1 363.506 9.25600   4
   7   2  -1 367.714 8.56186   4
  -7   2   1 362.375 9.36720   2
   7   2  -1 369.326 9.32287   1
  -7   2   1 340.430 9.50262   3
   6  -2  -1 62.4191 2.39585   4
   6  -2  -1 54.6801 2.37550   2
  -6  -2   1 64.0768 1.91629   3
   6  -2  -1 59.7185 2.18832   1
   6   2  -1 56.6285 2.30727   1
   6   2  -1 60.0382 1.88979   4
  -6   2   1 62.2001 2.61928   3
  -6   2   1 59.3688 2.44278   2
   5  -2  -1 335.112 8.30685   1
  -5  -2   1 338.379 7.50038   2
   5  -2  -1 346.888 8.73036   2
  -5  -2   1 340.821 8.02001   3
   5  -2  -1 342.358 8.60766   4
  -5   2   1 337.591 8.89397   3
  -5   2   1 338.265 8.70155   2
   5   2  -1 344.247 8.50235   1
   5   2  -1 347.095 7.95377   4
   4  -2  -1 72.3339 2.33568   1
   4  -2  -1 68.3799 2.47831   4
   4  -2  -1 70.9457 2.58569   2
  -4  -2   1 69.8844 2.17080   3
  -4  -2   1 69.6973 1.85755   2
   4   2  -1 74.4219 2.07001   4
  -4   2   1 64.2744 2.61140   3
  -4   2   1 73.6020 2.61845   2
   4   2  -1 72.7346 2.39135   1
   3  -2  -1 20.9068 1.18959   2
   3  -2  -1 19.8916 1.13576   4
  -3  -2   1 20.7224 0.83695   2
  -3  -2   1 21.9893 1.03345   3
   3  -2  -1 23.5229 1.09851   1
  -3   2   1 21.1062 1.20144   2
   3   2  -1 22.0568 0.89027   4
  -3   2   1 18.8854 1.14079   4
   3   2  -1 19.5569 1.00778   1
  -3   2   1 22.1091 1.29253   3
  -2  -2   1 1060.38 23.5167   2
   2  -2  -1 1066.98 23.9367   4
  -2  -2   1 1016.69 23.7650   3
   2  -2  -1 1063.47 23.7470   1
   2   2  -1 1111.29 23.4820   4
   2   2  -1 1084.02 23.8852   3
   2   2  -1 1032.14 23.5968   1
  -2   2   1 1088.92 24.0514   2
  -2   2   1 1055.71 24.1731   3
   2   2  -1 1073.51 23.5417   2
  -2   2   1 1077.07 23.9570   4
   1  -2  -1 51.7251 1.91937   4
  -1  -2   1 53.3378 1.68684   4
   1  -2  -1 57.3342 1.90334   1
  -1  -2   1 53.5197 1.79453   2
  -1  -2   1 48.1572 1.89276   3
   1   2  -1 53.0181 1.70762   1
   1   2  -1 56.0558 2.00136   3
  -1   2   1 55.5419 2.08315   3
   1   2  -1 53.4714 1.69552   4
  -1   2   1 54.3701 1.97785   2
  -1   2   1 53.9719 1.95019   4
  -1   2   1 56.9498 1.90337   1
   1   2  -1 55.8115 1.82189   2
   0  -2   1 633.649 14.0290   4
   0  -2   1 582.425 14.3741   3
   0  -2   1 620.924 14.1985   2
   0   2  -1 631.137 13.9132   1
   0   2   1 627.691 14.2743   2
   0   2  -1 603.816 14.4230   3
   0   2  -1 613.988 14.2036   2
   0   2   1 626.943 14.2625   4
   0   2  -1 646.803 14.0620   4
   0   2   1 625.975 14.2334   1
   0   2   1 616.703 14.3781   3
   1  -2   1 364.549 9.12074   3
   1  -2   1 368.293 8.91040   2
   1  -2   1 373.724 8.72736   4
   1  -2   1 360.036 8.47505   1
  -1   2  -1 377.817 8.51137   1
   1   2   1 365.534 8.86719   3
   1   2   1 372.180 8.78672   2
  -1   2  -1 368.176 9.14268   3
   1   2   1 373.057 8.87843   1
   1   2   1 381.154 8.85614   4
  -1   2  -1 372.278 8.93606   2
   2  -2   1 13.1027 0.89812   2
   2  -2   1 13.9451 0.82378   4
  -2  -2  -1 12.7999 0.76327   3
   2  -2   1 13.5023 0.66974   1
  -2   2  -1 15.3579 1.02616   3
   2   2   1 14.5856 0.89841   1
   2   2   1 13.5054 0.79788   3
   2   2   1 16.6334 0.87822   4
  -2   2  -1 10.9653 0.85415   2
   2   2   1 14.9112 0.78600   2
   3  -2   1 3.53303 0.60455   2
  -3  -2  -1 3.76439 0.40418   3
   3  -2   1 2.99058 0.40917   1
   3  -2   1 2.97882 0.51506   4
   3   2   1 4.80654 0.58022   4
  -3   2  -1 3.68821 0.65126   2
   3   2   1 3.06893 0.41727   2
   3   2   1 4.11323 0.51283   3
   3   2   1 3.51959 0.57975   1
  -3   2  -1 5.30154 0.79516   3
   4  -2   1 0.03699 0.19228   4
  -4  -2  -1 0.00214 0.12466   3
   4  -2   1 0.09423 0.15388   1
   4  -2   1 0.15633 0.26296   2
  -4   2  -1 0.44712 0.26985   3
   4   2   1 0.09995 0.13194   2
   4   2   1 0.33642 0.19632   4
  -4   2  -1 0.09596 0.27635   2
   4   2   1 0.17409 0.22875   1
  -5  -2  -1 587.432 13.1309   3
   5  -2   1 584.285 14.0205   2
   5  -2   1 588.170 13.4665   1
   5  -2   1 581.995 13.8456   4
   5   2   1 605.177 13.6058   4
   5   2   1 603.313 13.0966   2
   5   2   1 565.709 14.0141   1
  -5   2  -1 594.519 14.0918   2
  -5   2  -1 593.545 14.3221   3
   6  -2   1 302.706 8.02145   4
  -6  -2  -1 318.407 7.21641   3
   6  -2   1 317.564 8.21513   2
   6  -2   1 313.013 7.70190   1
   6   2   1 320.788 8.31121   1
  -6   2  -1 310.049 8.44807   3
  -6   2  -1 314.571 8.25747   2
   6   2   1 323.894 7.08543   2
   6   2   1 319.692 7.77002   4
   7  -2   1 29.3634 1.40327   1
   7  -2   1 29.0572 1.61311   2
  -7  -2  -1 31.0075 1.03083   3
   7  -2   1 33.3139 1.67579   4
  -7   2  -1 25.9073 1.66460   3
   7   2   1 31.5989 1.75108   1
   7   2   1 31.3838 1.43741   4
  -8  -2  -1 55.3173 1.64124   3
   8  -2   1 56.7294 2.18526   1
   8  -2   1 56.3107 2.38265   4
   8  -2   1 50.7650 2.32078   2
   8   2   1 54.9541 2.55781   1
  -8   2  -1 53.4894 2.56850   3
   8   2   1 56.1471 2.13444   4
   9  -2   1 -0.3097 0.35569   4
   9  -2   1 -0.3289 0.26216   1
   9  -2   1 -0.2977 0.20184   2
  -9   2  -1 -0.2632 0.31478   3
   9   2   1 0.21924 0.45615   1
   9   2   1 1.47056 0.42679   4
  10  -2   1 50.9012 2.45306   2
  10  -2   1 57.9744 2.46501   1
  10  -2   1 52.3464 2.45735   4
 -10   2  -1 53.5672 2.71198   3
  10   2   1 56.3139 2.81429   1
  10   2   1 55.8836 2.27410   4
  11  -2   1 86.3387 3.39311   2
  11  -2   1 87.0464 3.36705   1
  11  -2   1 90.2943 3.50613   4
  11   2   1 86.1525 3.14719   4
 -11   2  -1 81.3348 3.61698   3
  11   2   1 94.1984 3.91526   1
  12  -2   1 24.8320 1.74104   4
  12  -2   1 26.0451 1.76459   1
  12  -2   1 27.1371 1.82002   2
 -12   2  -1 25.4483 1.90259   3
  12   2   1 25.1231 1.60764   4
  12   2   1 25.4792 2.04869   1
  13  -2   1 29.5404 2.00225   4
  13  -2   1 29.7470 1.88211   2
  13  -2   1 26.3929 1.85999   1
  13   2   1 24.6673 1.66746   4
  13   2   1 27.5185 2.23407   1
 -13   2  -1 29.5144 2.11498   3
  14  -2   1 1.56156 0.72418   4
  14  -2   1 0.53336 0.49710   2
  14  -2   1 0.63473 0.55008   1
 -14   2  -1 0.36272 0.44831   3
  14   2   1 1.20695 0.71224   1
  15  -2   1 0.42421 0.50981   4
  15  -2   1 1.33114 0.74144   1
  15   2   1 0.13129 0.65948   1
  16  -2   1 2.36493 0.93426   4
  16  -2   1 4.42495 1.13010   1
  16   2   1 5.68393 1.41801   1
  17  -2   1 0.77887 0.56842   1
  17  -2   1 -0.1530 0.69435   4
  17   2   1 -0.1775 0.66283   1
  16  -3  -1 2.74054 0.92714   1
  16  -3  -1 2.02066 0.77526   4
  16   3  -1 3.24994 1.16580   1
 -16   3   1 3.87670 1.07763   3
  15  -3  -1 8.33095 1.47468   2
  15  -3  -1 5.64250 1.25684   4
  15  -3  -1 7.90016 1.33288   1
  15   3  -1 10.2333 1.76529   1
 -15   3   1 8.79262 1.55447   3
  14  -3  -1 9.64032 1.43707   1
  14  -3  -1 9.45235 1.55733   4
  14  -3  -1 9.82059 1.52796   2
 -14   3   1 11.1924 1.78919   3
  14   3  -1 10.9889 1.78364   1
  13  -3  -1 11.9624 1.68046   2
  13  -3  -1 13.3265 1.59962   1
  13  -3  -1 15.3902 1.82173   4
  13   3  -1 14.6295 1.97924   1
 -13   3   1 17.2087 2.16335   3
  12  -3  -1 6.01020 1.02202   1
  12  -3  -1 5.37828 1.04156   4
  12  -3  -1 5.93085 1.20033   2
  12   3  -1 7.08792 1.35776   1
 -12   3   1 5.82358 1.28716   3
  11  -3  -1 1.74453 0.68274   4
  11  -3  -1 0.74317 0.59423   2
  11  -3  -1 1.19995 0.56879   1
  11   3  -1 1.12399 0.70045   1
 -11   3   1 1.69745 0.68442   2
 -11   3   1 1.45805 0.75180   3
  10  -3  -1 8.96892 1.30808   2
  10  -3  -1 7.92285 1.08815   1
  10  -3  -1 8.75396 1.28269   4
 -10   3   1 9.48129 1.34286   2
 -10   3   1 10.5892 1.59380   3
  10   3  -1 7.60627 1.24476   1
   9  -3  -1 30.5771 1.95535   4
   9  -3  -1 34.0423 2.13988   2
   9  -3  -1 35.0084 1.81899   1
   9   3  -1 31.6691 2.02666   1
  -9   3   1 30.6309 2.17266   3
  -9   3   1 35.0937 2.17204   2
   8  -3  -1 310.828 8.03042   1
  -8  -3   1 307.570 7.45683   3
   8  -3  -1 297.807 8.38383   4
   8  -3  -1 299.908 8.62812   2
  -8   3   1 300.964 8.96276   3
   8   3  -1 304.908 8.49440   1
  -8   3   1 302.505 8.65269   2
   7  -3  -1 73.6609 3.04172   4
   7  -3  -1 68.0303 3.11593   2
   7  -3  -1 71.0360 2.69851   1
  -7  -3   1 72.7191 2.40895   3
  -7   3   1 70.4258 3.34418   3
   7   3  -1 75.3945 2.48191   4
   7   3  -1 82.6285 3.15013   1
  -7   3   1 74.5902 3.21155   2
  -6  -3   1 8.74995 0.70552   3
   6  -3  -1 7.92151 1.13750   2
   6  -3  -1 6.61045 0.81882   1
   6  -3  -1 7.82284 1.07184   4
  -6   3   1 7.90791 1.23620   3
   6   3  -1 7.90046 1.04095   1
   6   3  -1 8.06200 0.68125   4
  -6   3   1 8.21845 1.16427   2
   5  -3  -1 14.0006 1.00453   1
  -5  -3   1 14.1727 0.95970   3
   5  -3  -1 14.6534 1.18811   4
   5  -3  -1 15.6085 1.31578   2
  -5  -3   1 15.1417 0.75097   2
  -5   3   1 16.6597 1.45081   3
   5   3  -1 15.5263 1.13500   1
   5   3  -1 15.9384 0.92476   4
  -5   3   1 15.1024 1.30004   2
   4  -3  -1 19.2210 1.32718   4
  -4  -3   1 20.5797 1.18823   3
   4  -3  -1 20.1406 1.18216   1
  -4  -3   1 21.6509 1.00921   2
   4  -3  -1 20.1290 1.40748   2
   4   3  -1 20.4301 1.06516   4
  -4   3   1 21.1293 1.58046   3
  -4   3   1 21.7168 1.45856   2
   4   3  -1 20.5597 1.24707   1
  -3  -3   1 210.209 5.37276   2
   3  -3  -1 207.535 6.02982   2
   3  -3  -1 208.556 5.59958   1
  -3  -3   1 193.837 5.63029   3
   3  -3  -1 209.218 5.88164   4
  -3   3   1 211.034 6.05418   2
   3   3  -1 203.313 5.56928   1
   3   3  -1 213.404 5.36844   4
  -3   3   1 200.164 6.21293   3
  -3   3   1 215.417 5.95549   4
  -2  -3   1 80.9919 2.54304   4
  -2  -3   1 79.0366 2.88012   3
   2  -3  -1 73.6623 2.81874   4
   2  -3  -1 73.5352 2.90026   2
  -2  -3   1 81.2748 2.64814   2
   2  -3  -1 76.1382 2.67954   1
   2   3  -1 83.8723 2.69050   2
   2   3  -1 77.9266 2.53202   4
   2   3  -1 83.1768 2.97109   3
  -2   3   1 79.7475 2.72641   1
  -2   3   1 81.4600 2.91613   4
  -2   3   1 78.4510 2.96565   2
   2   3  -1 80.1776 2.63907   1
  -2   3   1 79.0997 3.16601   3
   1  -3  -1 79.9814 2.74352   1
  -1  -3   1 77.0103 2.93784   3
   1  -3  -1 79.2417 2.84590   4
  -1  -3   1 74.8112 2.68488   2
  -1  -3   1 81.9819 2.60166   4
   1  -3  -1 81.5578 2.95836   2
  -1   3   1 78.0993 2.83782   4
   1   3  -1 78.2753 2.97464   3
   1   3  -1 82.9317 2.61801   4
   1   3  -1 80.6734 2.57608   1
  -1   3   1 80.1227 3.10085   3
  -1   3   1 80.2292 2.75008   1
  -1   3   1 81.6535 2.96349   2
   1   3  -1 78.2837 2.73253   2
   0  -3  -1 110.526 3.58740   2
   0  -3   1 113.183 3.36781   4
   0  -3   1 115.576 3.27834   1
   0  -3  -1 110.326 3.55854   4
   0  -3   1 109.606 3.53875   2
   0  -3  -1 106.883 3.47677   1
   0  -3   1 109.713 3.79205   3
   0   3   1 109.897 3.76317   3
   0   3   1 112.015 3.51307   1
   0   3  -1 112.187 3.57668   2
   0   3   1 112.706 3.56648   4
   0   3  -1 108.719 3.22036   1
   0   3  -1 119.982 3.44566   4
   0   3  -1 108.786 3.80633   3
   0   3   1 113.217 3.62640   2
   1  -3   1 92.5576 2.79271   1
  -1  -3  -1 92.9526 3.24045   3
   1  -3   1 92.7022 3.43541   3
   1  -3   1 90.2111 3.18969   2
   1  -3   1 92.5840 3.00068   4
  -1  -3  -1 90.1125 3.08750   2
   1   3   1 94.6097 3.13817   1
   1   3   1 99.6168 3.16498   4
  -1   3  -1 90.7275 2.78665   1
   1   3   1 93.3852 3.25615   3
   1   3   1 93.9927 3.12456   2
  -1   3  -1 100.192 3.30874   2
  -1   3  -1 94.5001 3.47031   3
  -2  -3  -1 7.03005 0.81811   2
   2  -3   1 7.03689 0.84439   4
   2  -3   1 8.00830 1.08269   3
   2  -3   1 7.75479 0.99218   2
  -2  -3  -1 7.50597 0.90399   3
   2  -3   1 7.84334 0.63955   1
   2   3   1 7.79717 0.88242   4
  -2   3  -1 7.43888 1.07192   3
   2   3   1 6.36203 0.85417   3
   2   3   1 6.83283 0.81163   2
   2   3   1 5.92722 0.81151   1
  -2   3  -1 8.70090 1.05886   2
  -3  -3  -1 26.8718 1.31658   2
   3  -3   1 29.6419 1.24260   1
   3  -3   1 24.0764 1.50529   2
  -3  -3  -1 24.3042 1.32525   3
   3  -3   1 25.3020 1.41359   4
   3   3   1 25.7099 1.48552   1
   3   3   1 28.1979 1.42620   3
   3   3   1 25.5509 1.38673   4
  -3   3  -1 26.4586 1.58016   2
  -3   3  -1 27.2510 1.73872   3
   3   3   1 29.0812 1.36600   2
   4  -3   1 4.34744 0.82431   2
  -4  -3  -1 4.54728 0.59033   2
  -4  -3  -1 5.35930 0.67306   3
   4  -3   1 3.21856 0.49466   1
   4  -3   1 3.28460 0.63493   4
   4   3   1 5.16725 0.62426   2
  -4   3  -1 4.08050 0.81170   2
   4   3   1 4.60943 0.78739   1
  -4   3  -1 5.18335 0.96794   3
   4   3   1 5.28236 0.74224   4
   5  -3   1 168.379 4.58341   1
  -5  -3  -1 167.391 4.54111   3
  -5  -3  -1 175.260 4.46643   2
   5  -3   1 174.184 5.35299   2
   5  -3   1 168.432 5.04783   4
  -5   3  -1 169.893 5.64451   3
   5   3   1 162.206 5.18132   1
  -5   3  -1 170.449 5.36871   2
   5   3   1 177.605 4.89677   4
   5   3   1 173.763 4.46611   2
  -6  -3  -1 68.1778 2.15161   3
   6  -3   1 67.9197 2.90364   2
   6  -3   1 66.7105 2.71330   4
   6  -3   1 69.5350 2.36110   1
   6   3   1 64.8762 2.47944   4
   6   3   1 62.5227 2.80884   1
  -6   3  -1 66.0052 3.11598   3
  -6   3  -1 68.0112 2.93881   2
   7  -3   1 19.5110 1.41639   4
   7  -3   1 18.0737 1.11189   1
   7  -3   1 16.9227 1.47906   2
   7   3   1 16.2232 1.43622   1
   7   3   1 20.0190 1.24470   4
  -7   3  -1 16.0573 1.51839   3
   8  -3   1 40.5949 2.23618   2
   8  -3   1 36.5654 1.76913   1
   8  -3   1 35.3748 2.04039   4
   8   3   1 43.4918 2.40074   1
   8   3   1 36.4541 1.81043   4
  -8   3  -1 36.0807 2.38553   3
   9  -3   1 108.014 3.48323   1
   9  -3   1 97.5669 3.91068   2
   9  -3   1 96.8345 3.74390   4
  -9   3  -1 101.072 4.26835   3
   9   3   1 98.0142 4.07388   1
   9   3   1 96.0388 3.42952   4
  10  -3   1 16.4010 1.27187   1
  10  -3   1 20.0480 1.64848   2
  10  -3   1 19.3034 1.55260   4
 -10   3  -1 16.5889 1.97712   3
  10   3   1 14.4580 1.81647   1
  11  -3   1 1.88503 0.61316   1
  11  -3   1 1.64119 0.68997   4
  11  -3   1 1.38177 0.62515   2
  11   3   1 2.05539 0.83816   1
 -11   3  -1 2.50502 0.85094   3
  12  -3   1 4.11755 1.04652   2
  12  -3   1 3.85667 0.93720   4
  12  -3   1 5.31740 0.94096   1
  12   3   1 3.73919 1.09978   1
 -12   3  -1 2.67616 1.00305   3
  13  -3   1 16.3336 1.88120   4
  13  -3   1 18.7534 1.54885   1
  13  -3   1 16.1508 1.88756   2
 -13   3  -1 14.5720 2.01117   3
  13   3   1 14.2223 2.02169   1
  14  -3   1 22.9369 1.96167   2
  14  -3   1 24.3144 2.06595   4
  14  -3   1 23.8781 1.87562   1
 -14   3  -1 20.4154 2.41927   3
  14   3   1 26.0805 2.81312   1
  15  -3   1 1.25957 0.75455   2
  15  -3   1 1.32459 0.67698   1
  15  -3   1 1.39483 0.80218   4
 -15   3  -1 1.21402 0.71766   3
  15   3   1 1.41584 0.85754   1
  16  -3   1 0.64973 0.76856   4
  16   3   1 2.54457 1.11167   1
  15  -4  -1 0.00213 0.81061   4
  15  -4  -1 -0.1903 0.71925   2
  15   4  -1 -0.2005 0.71048   1
 -15   4   1 -0.1375 0.71398   3
  14  -4  -1 3.87768 1.12525   2
  14  -4  -1 3.62101 1.10558   4
 -14   4   1 3.00578 1.16300   3
  14   4  -1 4.09526 1.28112   1
  13  -4  -1 -0.5361 0.56455   2
  13  -4  -1 -0.5162 0.34839   4
 -13   4   1 0.34035 0.63220   3
  13   4  -1 -0.4295 0.63940   1
  12  -4  -1 1.14519 0.79613   2
  12  -4  -1 2.83384 0.99049   4
  12  -4  -1 2.92130 0.78556   1
  12   4  -1 2.69629 1.06369   1
 -12   4   1 1.92417 0.78890   3
  11  -4  -1 2.57902 0.89891   4
  11  -4  -1 3.06809 0.73768   1
  11  -4  -1 3.76898 1.11930   2
  11   4  -1 2.20815 0.88145   1
 -11   4   1 2.76134 0.98479   3
 -11   4   1 3.99639 1.06638   2
  10  -4  -1 9.32939 1.44187   4
  10  -4  -1 8.09682 1.46633   2
  10  -4  -1 7.20302 1.03211   1
 -10   4   1 6.01610 1.23032   2
 -10   4   1 8.04078 1.55731   3
  10   4  -1 7.88617 1.38982   1
   9  -4  -1 1.79261 0.59749   1
   9  -4  -1 1.32891 0.67518   4
   9  -4  -1 2.00410 0.72152   2
   9   4  -1 2.37864 0.84871   1
  -9   4   1 2.00987 0.87966   3
  -9   4   1 2.42271 0.81370   2
   8  -4  -1 0.22574 0.36161   1
   8  -4  -1 0.25619 0.49439   4
   8  -4  -1 1.05457 0.71794   2
  -8   4   1 -0.0393 0.37094   3
   8   4  -1 0.89219 0.55174   1
  -8   4   1 1.24801 0.74073   2
   7  -4  -1 12.6935 1.10057   1
   7  -4  -1 10.6462 1.54562   2
  -7  -4   1 11.2957 0.92657   3
   7  -4  -1 10.2744 1.41803   4
   7   4  -1 12.0874 1.48429   1
  -7   4   1 10.3943 1.67203   3
  -7   4   1 11.0900 1.56327   2
  -6  -4   1 25.8196 1.49117   3
   6  -4  -1 29.2405 1.63269   1
   6  -4  -1 26.4029 1.83688   4
   6  -4  -1 28.4739 2.00555   2
  -6   4   1 26.1579 1.93782   2
  -6   4   1 28.2682 2.23905   3
   6   4  -1 27.7486 1.80709   1
   5  -4  -1 1.02232 0.41184   1
   5  -4  -1 0.22555 0.58795   2
   5  -4  -1 1.21686 0.59898   4
  -5  -4   1 0.21674 0.38731   3
   5   4  -1 1.21421 0.51003   1
  -5   4   1 0.70518 0.72466   3
  -5   4   1 1.13765 0.66745   2
  -4  -4   1 43.6172 2.10447   3
   4  -4  -1 40.2082 1.92894   1
  -4  -4   1 43.6708 1.81969   2
   4  -4  -1 38.6806 2.16694   4
   4  -4  -1 41.8367 2.39981   2
   4   4  -1 41.1253 2.03722   1
  -4   4   1 36.0977 2.42976   3
  -4   4   1 40.1809 2.35551   2
  -3  -4   1 6.52830 0.98579   3
  -3  -4   1 8.08582 0.95672   2
   3  -4  -1 6.74233 1.03569   4
   3  -4  -1 6.96790 0.92631   1
  -3  -4   1 8.04209 0.90130   4
   3  -4  -1 5.25327 0.98979   2
   3   4  -1 6.35114 0.88314   1
  -3   4   1 6.09997 1.08637   2
  -3   4   1 5.73082 1.13250   3
   3   4  -1 8.53786 0.94596   4
  -2  -4   1 17.4768 1.23465   2
   2  -4  -1 16.5586 1.18795   1
  -2  -4   1 15.9329 1.08745   4
  -2  -4   1 16.6403 1.36192   3
   2  -4  -1 15.0379 1.26737   4
   2  -4  -1 15.5667 1.36641   2
   2   4  -1 15.4258 1.36970   3
   2   4  -1 14.2333 1.09912   1
  -2   4   1 16.4311 1.34787   4
  -2   4   1 16.3405 1.41975   2
  -2   4   1 16.1392 1.47169   3
   2   4  -1 16.9837 1.13854   4
   1  -4  -1 73.8784 3.13867   2
  -1  -4   1 79.7638 3.00897   2
   1  -4  -1 77.0973 2.92624   1
  -1  -4   1 75.1367 2.75626   4
   1  -4  -1 72.8183 3.29373   3
   1  -4  -1 76.8112 3.07392   4
  -1  -4   1 76.0759 3.24788   3
  -1  -4   1 76.2654 2.76758   1
  -1   4   1 75.9743 3.38604   3
  -1   4   1 76.1690 2.90303   1
  -1   4   1 78.9323 3.22420   2
   1   4  -1 76.7364 2.80590   4
   1   4  -1 78.0060 3.02377   2
   1   4  -1 79.7419 3.34650   3
   1   4  -1 76.7086 2.75737   1
  -1   4   1 72.9305 3.00377   4
   0  -4   1 0.38019 0.30592   4
   0  -4  -1 0.24191 0.33874   1
   0  -4   1 1.19297 0.53632   2
   0  -4   1 0.58724 0.35376   1
   0  -4  -1 -0.0357 0.34940   2
   0  -4  -1 0.44067 0.35311   4
   0  -4   1 0.20038 0.46469   3
   0  -4  -1 0.50409 0.36109   3
   0   4   1 0.53208 0.46771   3
   0   4  -1 0.91870 0.37613   1
   0   4   1 0.02079 0.29162   1
   0   4  -1 0.41158 0.48966   3
   0   4  -1 0.28187 0.43764   2
   0   4   1 0.64158 0.44176   2
   0   4   1 0.02092 0.33935   4
  -1  -4  -1 5.53968 0.86581   1
   1  -4   1 4.26294 0.82756   2
   1  -4   1 6.25189 0.77909   1
  -1  -4  -1 5.40599 0.96301   3
  -1  -4  -1 4.54471 0.83859   2
  -1  -4  -1 5.91424 0.90803   4
   1  -4   1 5.63194 1.01896   3
   1  -4   1 5.06809 0.78520   4
   1   4   1 5.90048 0.96105   2
   1   4   1 5.07832 0.95015   3
  -1   4  -1 6.75039 1.03883   2
  -1   4  -1 4.78972 0.95998   3
  -1   4  -1 4.96100 0.68902   1
   1   4   1 5.36700 0.89133   4
   1   4   1 6.48612 0.95841   1
  -2  -4  -1 58.4827 2.47614   2
   2  -4   1 56.3774 2.42249   4
   2  -4   1 57.0895 2.14716   1
  -2  -4  -1 54.1249 2.53881   3
   2  -4   1 55.6297 2.87937   3
   2  -4   1 57.3230 2.65570   2
  -2  -4  -1 55.8889 2.44644   4
  -2   4  -1 59.5077 2.98503   3
   2   4   1 57.1457 2.52987   1
   2   4   1 54.0875 2.41626   4
   2   4   1 56.6621 2.61801   3
   2   4   1 60.6471 2.51842   2
  -2   4  -1 57.7572 2.69648   2
  -3  -4  -1 20.4497 1.31952   2
   3  -4   1 22.4787 1.64215   2
   3  -4   1 20.7323 1.76408   3
   3  -4   1 20.2263 1.39461   4
  -3  -4  -1 18.9137 1.38950   3
   3  -4   1 20.2416 1.14557   1
   3   4   1 18.1014 1.31686   4
   3   4   1 19.1396 1.42412   1
   3   4   1 19.3854 1.41303   3
   3   4   1 21.7524 1.38292   2
  -3   4  -1 21.7306 1.64676   2
  -3   4  -1 17.3300 1.67375   3
   4  -4   1 1.48343 0.70064   2
   4  -4   1 1.22063 0.55014   4
   4  -4   1 1.45662 0.38485   1
  -4  -4  -1 1.16148 0.43533   3
  -4  -4  -1 1.58761 0.46306   2
   4  -4   1 0.54300 0.57801   3
  -4   4  -1 0.38346 0.60804   3
   4   4   1 1.22095 0.46866   2
   4   4   1 0.67366 0.52878   1
  -4   4  -1 0.55345 0.58500   2
   4   4   1 1.29954 0.50326   4
   5  -4   1 4.60999 0.89371   4
   5  -4   1 4.83928 0.79137   1
   5  -4   1 5.54920 1.11400   2
  -5  -4  -1 4.99686 0.78105   3
   5   4   1 5.45876 0.91438   4
  -5   4  -1 5.61353 1.09124   2
   5   4   1 4.82506 0.97411   1
  -5   4  -1 3.44914 0.98647   3
   6  -4   1 27.0169 1.79481   4
   6  -4   1 26.2288 1.97571   2
   6   4   1 32.2778 2.03056   1
   6   4   1 27.2844 1.87815   4
  -6   4  -1 23.9501 2.02017   3
   7  -4   1 21.1929 1.83518   2
   7  -4   1 26.0347 1.79128   4
  -7   4  -1 24.4237 2.07004   3
   7   4   1 26.8023 1.95204   1
   8  -4   1 16.8665 1.77388   4
   8  -4   1 18.0718 1.98443   2
   8   4   1 18.0374 1.98488   1
  -8   4  -1 18.8284 2.26844   3
   9  -4   1 0.56728 0.60790   2
   9  -4   1 -0.5080 0.40343   4
  -9   4  -1 0.28983 0.47307   3
   9   4   1 0.29089 0.51058   1
  10  -4   1 4.15086 1.02553   4
  10  -4   1 4.14293 1.00048   2
 -10   4  -1 3.45756 1.10751   3
  10   4   1 4.21370 1.08695   1
  11  -4   1 2.68795 0.99266   2
  11  -4   1 1.93002 0.81556   4
  11   4   1 3.88342 1.12911   1
 -11   4  -1 2.81463 1.02458   3
  12  -4   1 -1.2764 0.57386   2
  12  -4   1 -0.5960 0.44445   4
 -12   4  -1 -0.0067 0.43053   3
  12   4   1 -0.1488 0.61433   1
  13  -4   1 9.79420 1.57956   2
  13  -4   1 7.91122 1.40249   4
 -13   4  -1 9.30903 1.69055   3
  13   4   1 7.40212 1.65414   1
  14  -4   1 0.03291 0.63491   4
  14  -4   1 -0.9945 0.50943   2
 -14   4  -1 -0.3214 0.51031   3
  14   4   1 -0.3189 0.69638   1
  15  -4   1 2.33826 0.93979   2
 -15   4  -1 2.07389 0.94722   3
  15   4   1 3.05720 1.18777   1
  13  -5  -1 6.47683 1.49724   2
  13   5  -1 5.68403 1.43763   1
 -13   5   1 6.73789 1.57528   3
  12  -5  -1 0.44746 0.65131   4
  12  -5  -1 -0.3044 0.67925   2
  12   5  -1 0.15315 0.68035   1
 -12   5   1 0.15873 0.60854   3
  11  -5  -1 0.38048 0.69515   4
  11  -5  -1 -0.1852 0.67708   2
 -11   5   1 0.36371 0.61126   3
  11   5  -1 1.24851 0.75249   1
  10  -5  -1 22.1173 2.56034   2
  10  -5  -1 23.4789 1.99808   4
 -10   5   1 24.0094 2.86655   3
  10   5  -1 22.3614 2.44235   1
   9  -5  -1 11.4673 1.68668   4
   9  -5  -1 14.0071 2.05024   2
   9   5  -1 12.1468 1.80779   1
  -9   5   1 14.5348 2.08254   2
  -9   5   1 11.7810 2.10488   3
   8  -5  -1 26.5269 2.08207   4
   8  -5  -1 33.4565 2.52842   2
  -8   5   1 29.0057 2.43996   2
   8   5  -1 31.3072 2.53382   1
  -8   5   1 26.9299 2.48015   3
   7  -5  -1 10.8854 1.55030   4
   7  -5  -1 10.0389 1.64831   2
  -7   5   1 13.7296 1.92507   2
  -7   5   1 10.5881 1.92845   3
   6  -5  -1 -0.1681 0.52415   2
   6  -5  -1 0.07494 0.46624   4
  -6   5   1 0.56293 0.69836   2
  -6   5   1 0.13731 0.67256   3
   5  -5  -1 1.27117 0.63946   4
  -5  -5   1 0.67250 0.48611   3
   5  -5  -1 1.30814 0.79741   2
  -5   5   1 1.85634 0.84765   2
  -5   5   1 1.09441 0.67422   3
   4  -5  -1 45.1603 2.76526   2
   4  -5  -1 40.0862 2.80041   3
   4  -5  -1 47.4781 2.59336   4
  -4  -5   1 46.9215 2.47567   3
  -4   5   1 44.6934 2.78482   2
  -4   5   1 45.9858 3.05229   3
   3  -5  -1 39.6539 2.73212   3
  -3  -5   1 43.5886 2.47992   3
   3  -5  -1 46.2067 2.51621   4
   3  -5  -1 44.0167 2.66755   2
  -3   5   1 48.8705 2.81624   2
  -3   5   1 43.0526 2.89270   3
   2  -5  -1 35.6149 2.23130   4
  -2  -5   1 44.7413 2.28023   2
   2  -5  -1 41.6212 2.70604   3
   2  -5  -1 43.3558 2.56498   2
  -2  -5   1 42.3151 2.51324   3
   2   5  -1 46.7445 2.72304   3
  -2   5   1 47.1435 2.69516   2
  -2   5   1 46.7217 2.90860   3
   1  -5  -1 8.01756 1.12119   1
   1  -5  -1 9.72827 1.52921   3
   1  -5  -1 7.75113 1.16041   4
  -1  -5   1 6.77860 1.27273   3
  -1  -5   1 7.59186 1.11573   2
   1  -5  -1 8.64754 1.29762   2
  -1   5   1 6.97496 1.22120   2
  -1   5   1 7.86621 1.45883   3
  -1   5   1 6.67135 1.14644   4
   1   5  -1 7.22316 1.31553   3
   0  -5  -1 0.15944 0.38249   1
   0  -5   1 0.70824 0.55976   3
   0  -5  -1 0.14531 0.34502   4
   0  -5   1 0.08469 0.29516   4
   0  -5   1 0.10405 0.29953   2
   0  -5  -1 -0.1389 0.29559   2
   0  -5  -1 0.28656 0.48392   3
   0   5   1 -0.1312 0.46099   4
   0   5   1 -0.0091 0.54310   3
   0   5   1 0.05775 0.43186   1
   0   5  -1 -0.1205 0.55763   3
   0   5   1 -0.5094 0.36056   2
  -1  -5  -1 6.22449 1.15847   3
   1  -5   1 7.82911 1.46011   3
  -1  -5  -1 9.20341 1.27901   1
  -1  -5  -1 7.95637 1.19111   2
  -1  -5  -1 8.58210 1.22558   4
   1  -5   1 9.10317 1.15582   4
   1  -5   1 9.06876 1.33736   2
   1   5   1 7.19058 1.21720   2
   1   5   1 6.94000 1.09718   1
  -1   5  -1 8.02683 1.49807   3
   1   5   1 6.84742 1.24159   3
   1   5   1 7.02883 1.13730   4
  -2  -5  -1 25.9823 1.76163   4
   2  -5   1 22.6352 1.83582   2
   2  -5   1 25.1812 1.68962   4
  -2  -5  -1 26.2203 1.89075   3
  -2  -5  -1 26.0348 1.83637   1
   2  -5   1 24.9801 2.08127   3
  -2  -5  -1 26.4216 1.78775   2
  -2   5  -1 29.8728 2.31136   3
   2   5   1 26.7802 1.84751   4
   2   5   1 27.9640 2.00420   3
   2   5   1 29.2171 1.90103   2
   2   5   1 25.9106 1.83691   1
   3  -5   1 53.0952 2.63123   4
   3  -5   1 51.0584 3.14129   3
   3  -5   1 50.8920 2.86797   2
  -3  -5  -1 52.3134 2.69726   3
   3   5   1 57.3593 2.86589   3
  -3   5  -1 48.7760 3.15331   3
   3   5   1 55.6219 2.75090   1
  -4  -5  -1 20.6625 1.59324   3
   4  -5   1 22.5600 1.87041   2
   4  -5   1 18.5703 2.31807   3
   4  -5   1 21.9589 1.65942   4
  -4   5  -1 24.5950 2.28122   3
   4   5   1 19.2700 1.69329   1
   5  -5   1 33.9668 2.09768   4
   5  -5   1 30.8986 2.28511   2
   5  -5   1 26.4681 2.35966   3
  -5   5  -1 28.7248 2.43516   3
   5   5   1 31.3260 2.13881   1
   6  -5   1 14.5857 2.06947   3
   6  -5   1 16.5781 1.99575   2
   6  -5   1 17.2006 1.79667   4
   6   5   1 16.5061 1.90388   1
  -6   5  -1 15.2489 2.19641   3
   7  -5   1 1.67839 0.74918   4
   7  -5   1 1.81475 0.79261   2
   7  -5   1 2.17552 0.95514   3
   7   5   1 1.53561 0.78345   1
  -7   5  -1 1.29228 0.85255   3
   8  -5   1 17.6545 2.38075   3
   8  -5   1 22.8102 2.50009   2
   8  -5   1 23.9967 1.91105   4
  -8   5  -1 20.1855 2.57410   3
   8   5   1 23.1654 2.07768   1
   9  -5   1 15.6077 1.89745   4
   9  -5   1 17.4885 2.45608   3
   9  -5   1 19.6809 2.33356   2
  -9   5  -1 13.9999 2.23848   3
   9   5   1 18.2867 2.21448   1
  10  -5   1 1.42876 1.01596   3
  10  -5   1 3.14209 1.13726   2
  10  -5   1 2.95069 0.95727   4
  10   5   1 5.80769 1.39916   1
 -10   5  -1 1.26240 0.97101   3
  11  -5   1 0.03298 0.55777   4
  11  -5   1 -0.6867 0.67567   3
  11  -5   1 0.42900 0.68904   2
  11   5   1 1.10614 0.78467   1
 -11   5  -1 -0.6912 0.70307   3
  12  -5   1 2.32624 0.85524   4
  12  -5   1 2.11515 1.02270   2
  12  -5   1 1.40291 0.98413   3
 -12   5  -1 0.69468 0.75410   3
  12   5   1 2.20690 1.02594   1
   9  -6  -1 1.33764 0.70181   2
   9  -6  -1 -0.3037 0.56452   4
   9  -6  -1 1.29078 0.85928   3
  -9   6   1 1.94744 0.99220   3
   8  -6  -1 10.1431 1.82647   2
   8  -6  -1 10.2460 1.70264   4
   8  -6  -1 13.1910 2.22344   3
  -8   6   1 12.6796 2.29147   3
   7  -6  -1 21.9867 2.35416   4
   7  -6  -1 16.0602 2.38261   3
   7  -6  -1 17.0763 2.24165   2
  -7   6   1 17.5599 2.66270   3
   6  -6  -1 2.04158 0.88324   4
   6  -6  -1 3.31233 1.17275   3
   6  -6  -1 2.24756 0.80628   2
  -6   6   1 4.54081 1.42334   3
  -6   6   1 5.72419 1.39966   2
   5  -6  -1 19.8401 2.18035   4
   5  -6  -1 23.0494 2.58236   2
   5  -6  -1 26.0032 2.47256   3
  -5   6   1 26.8119 2.85576   2
  -5   6   1 27.1969 3.19707   3
  -4  -6   1 0.64060 0.50451   3
   4  -6  -1 1.46999 0.67463   2
   4  -6  -1 1.14936 0.67545   4
   4  -6  -1 0.86583 0.63874   3
  -4   6   1 -0.8859 0.56305   2
  -4   6   1 0.51662 0.77327   3
  -3  -6   1 0.34944 0.56810   3
   3  -6  -1 0.80248 0.69698   3
   3  -6  -1 0.24144 0.50023   4
   3  -6  -1 -0.1678 0.41722   2
  -3   6   1 0.65189 0.80828   3
  -3   6   1 1.14388 0.83697   2
   2  -6  -1 -0.0116 0.53985   2
  -2  -6   1 0.00825 0.46424   3
   2  -6  -1 -0.2325 0.35736   4
   2  -6  -1 -0.2219 0.31404   3
  -2   6   1 -0.3751 0.52945   2
  -2   6   1 -0.3456 0.64524   3
  -1  -6   1 0.17707 0.41826   2
   1  -6  -1 0.22587 0.51204   3
   1  -6  -1 0.06055 0.51192   2
  -1  -6   1 0.61625 0.57346   3
   1   6  -1 -0.6099 0.65910   3
  -1   6   1 0.88095 0.74439   3
  -1   6   1 0.82325 0.73675   2
   0  -6   1 20.2744 2.40795   3
   0  -6   1 23.1395 1.90672   2
   0  -6  -1 24.7592 2.37950   3
   0  -6  -1 27.8555 2.09184   2
   0   6  -1 25.2216 2.33658   3
   0   6   1 24.1251 2.23057   3
   0   6   1 24.7086 2.08449   2
  -1  -6  -1 18.0638 1.96106   2
  -1  -6  -1 17.3520 2.07954   3
   1  -6   1 20.5154 2.49358   3
   1  -6   1 16.4125 1.95906   2
  -1   6  -1 19.2034 2.46150   3
   1   6   1 17.8912 2.24737   3
  -2  -6  -1 1.75172 0.72013   3
   2  -6   1 1.83694 0.83363   3
   2  -6   1 1.81326 0.73861   2
   2   6   1 1.42734 0.83205   3
  -2   6  -1 1.11749 0.79355   3
   3  -6   1 2.71359 0.96458   3
   3  -6   1 1.69880 0.68824   2
  -3   6  -1 1.99074 1.05975   3
   4  -6   1 1.05879 0.85029   3
   4  -6   1 0.73510 0.54733   2
  -4   6  -1 -0.9348 0.63416   3
   5  -6   1 7.52666 1.71770   3
   5  -6   1 6.47174 1.35102   2
   5  -6   1 5.37380 1.09579   4
  -5   6  -1 6.78668 1.73393   3
   6  -6   1 39.2920 3.18377   3
   6  -6   1 44.0938 2.96875   2
   6  -6   1 47.3469 2.77640   4
  -6   6  -1 42.2494 3.41744   3
   7  -6   1 0.13154 0.79234   3
   7  -6   1 4.37199 1.13049   2
   7  -6   1 2.57793 0.83388   4
  -7   6  -1 3.31872 1.26852   3
   8  -6   1 6.17665 1.31701   4
   8  -6   1 6.43465 1.70065   3
   8  -6   1 5.89668 1.31886   2
  -8   6  -1 10.1462 1.96666   3
   9  -6   1 1.89863 0.83562   4
   9  -6   1 0.78748 0.72676   2
   9  -6   1 1.70940 1.22653   3
  -9   6  -1 2.13807 1.19030   3
   1  -7  -1 4.29857 1.12843   3
  -1  -7   1 3.20389 1.01876   3
  -1   7   1 3.28653 1.23397   3
   0  -7   1 1.00491 0.70703   3
   0  -7  -1 0.91952 0.62973   3
   0   7   1 1.83317 1.05857   3
   1  -7   1 0.58212 0.55686   3
  -1   7  -1 -0.2114 0.86264   3
  18   0  -2 6.69566 1.43601   1
  17   0  -2 0.52952 0.57413   4
  17   0  -2 -0.7825 0.42737   1
  16   0  -2 2.21103 0.88162   1
  16   0  -2 1.14212 0.60678   4
  15   0  -2 13.6519 1.49549   4
  15   0  -2 19.5081 2.16811   1
  14   0  -2 4.01160 0.85487   4
  14   0  -2 2.87170 0.88901   1
  13   0  -2 4.62238 0.97053   1
 -13   0   2 5.85280 0.94446   3
  13   0  -2 5.80789 0.92435   4
  12   0  -2 87.7221 3.55994   1
  12   0  -2 87.0881 3.14552   4
 -12   0   2 88.5336 3.26442   3
  11   0  -2 175.343 5.11561   4
  11   0  -2 183.384 5.62490   1
 -11   0   2 182.584 5.29924   3
  10   0  -2 81.8781 3.11665   1
  10   0  -2 80.3383 2.77863   4
 -10   0   2 83.6355 2.90230   3
 -10   0   2 82.3268 2.57348   2
  10   0  -2 78.9605 2.52417   2
  -9   0   2 448.457 10.8615   3
   9   0  -2 440.510 11.1114   1
  -9   0   2 452.718 10.5255   2
   9   0  -2 449.896 10.5062   2
   9   0  -2 456.252 10.7749   4
  -8   0   2 127.661 3.46601   2
  -8   0   2 124.958 3.67876   3
   8   0  -2 125.718 3.61986   4
   8   0  -2 126.376 3.45677   2
   8   0  -2 129.845 3.90640   1
   7   0  -2 284.346 6.93917   4
   7   0  -2 280.381 6.78247   2
  -7   0   2 285.287 6.79852   2
   7   0  -2 280.860 7.16378   1
  -7   0   2 287.042 7.00377   3
   6   0  -2 37.6448 1.38627   4
  -6   0   2 37.0637 1.40861   3
   6   0  -2 37.1791 1.49762   1
  -6   0   2 34.6846 1.27777   2
  -5   0   2 169.663 4.30572   3
   5   0  -2 172.266 4.27911   4
  -5   0   2 170.977 4.20963   2
   5   0  -2 168.457 4.40930   1
  -4   0   2 34.4327 1.12048   2
   4   0  -2 31.5598 1.20504   1
   4   0  -2 31.8231 1.12344   4
  -4   0   2 34.2519 1.17648   3
   3   0  -2 0.45333 0.17909   4
  -3   0   2 0.25713 0.14586   2
  -3   0   2 0.09309 0.16402   3
   3   0  -2 0.17173 0.16756   1
   2   0  -2 445.672 10.3181   1
  -2   0   2 458.420 10.2367   2
  -2   0   2 472.668 10.2871   3
   2   0  -2 452.693 10.2592   4
  -2   0   2 468.458 10.2791   4
  -1   0   2 455.883 9.93281   3
   1   0  -2 446.989 9.97781   1
  -1   0   2 449.525 9.91017   2
  -1   0   2 448.847 9.94690   4
   0   0   2 6.90268 0.48675   1
   0   0   2 7.99026 0.48017   4
   0   0   2 8.26112 0.44839   3
   1   0   2 6567.93 143.067   4
   1   0   2 6299.59 142.728   2
   1   0   2 6835.57 143.306   1
   2   0   2 0.33589 0.20022   1
  -2   0  -2 0.08432 0.12834   3
   2   0   2 -0.1441 0.14636   4
   2   0   2 0.09364 0.13067   3
   2   0   2 0.48612 0.17903   2
   3   0   2 262.833 5.99110   2
   3   0   2 264.295 6.13362   4
   3   0   2 261.231 6.20006   1
  -3   0  -2 253.148 5.90848   3
   4   0   2 67.8542 2.15328   1
   4   0   2 72.0295 1.94176   2
   4   0   2 71.5774 2.10004   4
  -4   0  -2 67.2019 1.88079   3
  -5   0  -2 87.9075 2.39668   3
   5   0   2 86.7548 2.39491   2
   5   0   2 88.7483 2.73030   1
   5   0   2 89.4938 2.61034   4
   6   0   2 1265.59 27.8404   1
   6   0   2 1270.16 27.2983   2
   6   0   2 1219.02 27.5871   4
  -6   0  -2 1216.08 27.3138   3
  -7   0  -2 609.029 14.2377   3
   7   0   2 641.465 14.1806   2
   7   0   2 625.656 14.5398   4
   7   0   2 634.774 14.8155   1
  -8   0  -2 62.8103 2.12483   3
   8   0   2 66.0980 2.37337   4
   8   0   2 66.0295 2.05112   2
   8   0   2 61.8376 2.50337   1
  -9   0  -2 46.0216 1.79107   3
   9   0   2 48.1264 2.23083   1
   9   0   2 46.1462 1.99325   4
   9   0   2 47.4924 1.68708   2
  10   0   2 0.46735 0.38677   1
  10   0   2 0.27905 0.22689   2
  10   0   2 -0.0512 0.30851   4
 -10   0  -2 0.27655 0.22451   3
  11   0   2 100.588 3.54943   4
  11   0   2 102.816 3.90202   1
  12   0   2 3.60851 0.79327   4
  12   0   2 4.95726 1.01268   1
  13   0   2 87.9521 3.84683   1
  13   0   2 88.3908 3.46477   4
  14   0   2 71.5252 3.56055   1
  14   0   2 78.4063 3.27913   4
  15   0   2 0.25106 0.54684   4
  15   0   2 0.83241 0.60837   1
  16   0   2 5.56595 1.23233   1
  16   0   2 6.80978 1.22879   4
  17   0   2 4.35373 1.22128   1
  17   0   2 5.03966 1.06010   4
  18   0   2 2.14625 0.84366   1
  18   0   2 0.65698 0.70572   4
  18  -1  -2 1.68151 0.85017   1
  18  -1  -2 1.55828 0.83879   4
  18   1  -2 2.38073 1.03714   1
  17  -1  -2 -0.1612 0.58042   4
  17  -1  -2 -0.9471 0.47147   1
  17   1  -2 0.56042 0.71745   1
  16  -1  -2 4.54536 1.12034   1
  16  -1  -2 2.33819 0.84840   4
  16   1  -2 3.90115 1.13014   1
  15  -1  -2 38.8105 2.30032   4
  15  -1  -2 45.5035 2.69337   1
  15   1  -2 39.9901 2.72580   1
 -15   1   2 40.0610 2.81800   3
  14  -1  -2 8.98214 1.24270   4
  14  -1  -2 5.66978 1.10552   1
  14   1  -2 6.19054 1.27732   1
  14   1  -2 6.28254 0.91769   4
 -14   1   2 6.95737 1.19362   3
  13  -1  -2 2.51542 0.78399   1
  13  -1  -2 5.85406 0.99129   4
  13   1  -2 5.35248 1.10495   1
  13   1  -2 5.89942 0.86901   4
 -13   1   2 4.64905 0.96022   3
  12  -1  -2 4.68801 0.80541   2
 -12  -1   2 6.20124 0.80982   3
  12  -1  -2 6.06052 0.96329   4
  12  -1  -2 6.21276 1.06701   1
  12   1  -2 6.10966 1.09815   1
 -12   1   2 5.52792 0.87196   2
  12   1  -2 5.09961 0.77608   4
 -12   1   2 5.94337 1.05433   3
  11  -1  -2 35.9826 1.98194   1
 -11  -1   2 36.0576 1.64121   3
  11  -1  -2 33.4238 1.75477   2
  11  -1  -2 35.6717 1.85779   4
  11   1  -2 33.8959 2.00496   1
  11   1  -2 34.6255 1.60835   4
 -11   1   2 33.9464 1.96316   3
 -11   1   2 34.8046 1.78587   2
 -10  -1   2 -0.0073 0.22804   3
  10  -1  -2 -0.0965 0.26206   2
  10  -1  -2 0.32375 0.36284   4
  10  -1  -2 -0.0395 0.35484   1
 -10   1   2 0.40735 0.37028   3
  10   1  -2 0.44149 0.41567   1
  10   1  -2 -0.0019 0.21717   4
 -10   1   2 0.11182 0.32940   2
  -9  -1   2 62.6271 2.13844   3
   9  -1  -2 61.2112 2.42191   4
   9  -1  -2 63.8112 2.42194   2
   9  -1  -2 60.5661 2.46329   1
  -9   1   2 61.0812 2.56378   3
   9   1  -2 63.6739 2.61183   1
  -9   1   2 59.3261 2.36216   2
   9   1  -2 63.5515 2.10730   4
   8  -1  -2 325.077 8.38546   1
   8  -1  -2 339.690 8.43428   4
  -8  -1   2 351.580 8.00549   3
   8  -1  -2 329.938 8.36998   2
  -8   1   2 321.132 8.54397   3
  -8   1   2 324.910 8.35475   2
   8   1  -2 333.456 8.54565   1
   8   1  -2 331.638 7.89705   4
   8   1  -2 332.201 7.29521   2
   7  -1  -2 182.351 5.09566   1
   7  -1  -2 185.587 5.13771   4
   7  -1  -2 191.743 5.15311   2
  -7  -1   2 192.874 4.75325   3
  -7   1   2 189.726 5.29435   3
   7   1  -2 187.025 4.65042   4
  -7   1   2 180.621 5.10215   2
   7   1  -2 186.687 4.18262   2
   7   1  -2 191.848 5.20638   1
  -6  -1   2 11.6746 0.66692   3
   6  -1  -2 12.9374 0.86581   4
   6  -1  -2 12.3107 0.84226   1
  -6  -1   2 12.1496 0.39343   2
   6   1  -2 11.7816 0.60405   4
  -6   1   2 10.4777 0.80094   2
   6   1  -2 12.0502 0.84142   1
  -5  -1   2 3.96667 0.21451   2
  -5  -1   2 4.29177 0.40092   3
   5  -1  -2 4.01532 0.58667   4
   5  -1  -2 3.36028 0.52242   1
  -5   1   2 5.01163 0.69053   3
   5   1  -2 4.28299 0.31971   4
   5   1  -2 4.08241 0.55041   1
  -5   1   2 3.48532 0.54050   2
  -4  -1   2 31.3166 0.81270   2
   4  -1  -2 28.7500 1.29094   4
   4  -1  -2 30.3590 1.26014   1
  -4  -1   2 31.4031 1.09402   3
  -4   1   2 29.9278 1.29975   2
   4   1  -2 29.5787 0.86916   4
   4   1  -2 28.9660 1.17297   1
  -4   1   2 28.9828 1.31373   3
   3  -1  -2 2.46392 0.42157   4
  -3  -1   2 3.12348 0.20616   2
  -3  -1   2 2.83526 0.34745   3
   3  -1  -2 3.62864 0.48098   1
  -3   1   2 2.95161 0.47269   3
   3   1  -2 2.67376 0.35310   1
   3   1  -2 3.02232 0.16606   4
  -3   1   2 2.00985 0.40620   2
  -2  -1   2 8653.21 200.352   3
   2  -1  -2 9983.95 201.246   4
   2  -1  -2 9976.56 202.042   1
  -2  -1   2 7986.39 198.987   2
   2   1  -2 8425.75 199.890   1
  -2   1   2 8764.79 201.411   3
  -2   1   2 9879.84 201.316   4
  -2   1   2 9999.99 202.149   2
  -1  -1   2 1.85647 0.24213   2
  -1  -1   2 1.46503 0.27431   3
   1  -1  -2 1.36338 0.29712   1
  -1  -1   2 2.12535 0.13280   4
  -1   1   2 1.90432 0.31377   3
  -1   1   2 2.03162 0.33871   1
   1   1  -2 1.61509 0.17527   1
  -1   1   2 1.75001 0.33539   4
  -1   1   2 1.37046 0.28144   2
   0  -1   2 2.90097 0.38675   3
   0  -1   2 2.50717 0.20300   4
   0  -1   2 3.30945 0.29149   2
   0   1   2 3.42200 0.37460   2
   0   1  -2 2.15345 0.33870   3
   0   1   2 3.20504 0.35599   3
   0   1   2 2.92208 0.37638   4
   0   1   2 2.92495 0.39266   1
   1  -1   2 28.5740 0.67634   1
   1  -1   2 24.9984 0.97612   2
   1  -1   2 24.5325 0.87094   4
   1  -1   2 22.0379 1.00887   3
   1   1   2 25.4097 1.07935   1
   1   1   2 25.6000 0.92576   2
   1   1   2 24.8031 1.00693   4
  -1   1  -2 25.0977 1.06260   3
   1   1   2 25.9099 0.87849   3
   2  -1   2 1867.72 40.4682   4
   2  -1   2 1850.60 40.5955   2
   2  -1   2 1807.30 40.6972   3
   2  -1   2 1886.32 41.1637   1
   2   1   2 1904.21 40.5725   4
  -2   1  -2 1782.94 40.6950   3
   2   1   2 1918.64 41.3556   2
   2   1   2 1879.88 40.7406   1
   2   1   2 1858.40 41.1917   3
  -3  -1  -2 387.159 8.46221   3
   3  -1   2 390.968 9.12320   2
   3  -1   2 385.513 8.80817   1
   3  -1   2 394.086 9.04297   4
   3   1   2 398.422 8.74232   2
  -3   1  -2 375.367 9.20761   3
   3   1   2 389.566 9.02479   4
   3   1   2 400.007 9.29328   1
   4  -1   2 396.510 9.32400   4
   4  -1   2 394.014 9.14140   1
   4  -1   2 399.124 9.37792   2
  -4   1  -2 383.222 9.46817   3
   4   1   2 409.650 8.88824   2
   4   1   2 396.256 9.25490   4
   4   1   2 404.452 9.57858   1
  -5  -1  -2 48.9933 1.16685   3
   5  -1   2 47.7241 1.76976   2
   5  -1   2 49.4760 1.69434   1
   5  -1   2 47.3934 1.77258   4
   5   1   2 50.2737 1.36518   2
   5   1   2 43.7688 1.88475   1
   5   1   2 50.0352 1.72720   4
  -5   1  -2 46.5432 1.84941   3
   6  -1   2 98.5782 3.05596   4
   6  -1   2 95.2597 2.94894   1
  -6  -1  -2 98.7807 2.35034   3
   6  -1   2 102.677 3.04683   2
   6   1   2 100.541 2.95896   4
   6   1   2 98.9894 2.46227   2
   6   1   2 98.5457 3.27436   1
  -6   1  -2 94.8688 3.11329   3
   7  -1   2 148.186 4.17781   2
  -7  -1  -2 146.232 3.48791   3
   7  -1   2 145.348 4.23475   4
   7  -1   2 139.253 4.14566   1
   7   1   2 144.646 4.50703   1
   7   1   2 151.758 4.14648   4
   7   1   2 150.175 3.52675   2
  -7   1  -2 144.535 4.31537   3
   8  -1   2 28.0705 1.42271   2
  -8  -1  -2 29.1614 1.00904   3
   8  -1   2 27.4817 1.48177   1
   8  -1   2 29.2894 1.51110   4
   8   1   2 29.9692 1.45440   4
  -8   1  -2 27.9345 1.53327   3
   8   1   2 32.5287 1.01616   2
   8   1   2 30.0536 1.72932   1
   9  -1   2 0.76997 0.37023   2
   9  -1   2 1.23521 0.50185   4
   9  -1   2 0.90268 0.41814   1
   9   1   2 0.55293 0.36080   4
  -9   1  -2 0.81515 0.37900   3
   9   1   2 2.47312 0.61263   1
  10  -1   2 26.9057 1.47380   2
  10  -1   2 29.1966 1.68276   4
  10  -1   2 29.6193 1.73449   1
  10   1   2 29.7567 1.87668   1
  10   1   2 30.1143 1.60456   4
 -10   1  -2 30.0934 1.68743   3
  11  -1   2 62.4041 2.44603   2
  11  -1   2 63.1675 2.80741   1
  11  -1   2 62.2302 2.69424   4
 -11   1  -2 64.1837 2.70944   3
  11   1   2 60.4870 2.54797   4
  11   1   2 59.8799 2.93964   1
  12  -1   2 36.0564 1.99578   4
  12  -1   2 35.2160 2.10723   1
  12  -1   2 33.4309 1.73809   2
  12   1   2 33.1854 2.23694   1
 -12   1  -2 31.1440 1.90184   3
  12   1   2 30.9555 1.81437   4
  13  -1   2 15.1384 1.61916   4
  13  -1   2 15.3805 1.77728   1
  13   1   2 15.1688 1.55466   4
  13   1   2 19.9286 2.13748   1
  14  -1   2 13.0907 1.67387   1
  14  -1   2 16.4429 1.77388   4
  14   1   2 13.2805 1.85327   1
  14   1   2 13.6565 1.53308   4
  15  -1   2 0.75309 0.62395   4
  15  -1   2 1.62725 0.74397   1
  15   1   2 0.38136 0.69073   1
  15   1   2 1.60103 0.65893   4
  16  -1   2 3.02368 0.91576   4
  16  -1   2 3.64837 1.01455   1
  16   1   2 2.33851 0.82792   4
  16   1   2 5.20884 1.21030   1
  17  -1   2 0.84662 0.72263   4
  17  -1   2 0.51237 0.60530   1
  17   1   2 0.74507 0.67999   1
  17   1   2 1.79076 0.75122   4
  17  -2  -2 16.5326 2.10288   1
  17  -2  -2 15.8675 1.98976   4
  17   2  -2 13.5298 2.10729   1
  16  -2  -2 0.12489 0.56655   1
  16  -2  -2 0.17132 0.65037   4
  16   2  -2 -0.0385 0.67081   1
 -16   2   2 1.02656 0.56056   3
  15  -2  -2 0.91936 0.69553   1
  15  -2  -2 0.07509 0.56889   4
  15   2  -2 1.67436 0.86410   1
 -15   2   2 0.96449 0.69168   3
  14  -2  -2 0.84124 0.59189   2
  14  -2  -2 0.79935 0.61756   4
  14  -2  -2 0.38979 0.51278   1
 -14   2   2 0.70093 0.56777   3
  14   2  -2 1.64745 0.83955   1
  13  -2  -2 3.86286 0.87913   2
  13  -2  -2 3.34518 0.88877   4
  13  -2  -2 2.33958 0.73825   1
 -13   2   2 2.25675 0.75244   3
 -13   2   2 2.55194 0.72554   2
  13   2  -2 3.44273 0.97387   1
  12  -2  -2 10.9327 1.36790   2
  12  -2  -2 10.8955 1.37773   4
  12  -2  -2 8.94597 1.23560   1
 -12   2   2 8.36075 1.32863   3
  12   2  -2 8.89231 1.39019   1
 -12   2   2 9.40440 1.22912   2
  11  -2  -2 88.3679 3.50509   2
  11  -2  -2 87.1454 3.39625   1
  11  -2  -2 88.3362 3.50581   4
  11   2  -2 87.3882 3.65337   1
 -11   2   2 87.8808 3.78749   3
 -11   2   2 89.0903 3.51715   2
 -10  -2   2 20.3223 1.11788   3
  10  -2  -2 17.3219 1.44435   4
  10  -2  -2 17.6840 1.47368   2
  10  -2  -2 18.3896 1.39159   1
  10   2  -2 19.3712 1.51657   1
 -10   2   2 17.6402 1.39357   2
  10   2  -2 18.9770 1.06928   4
 -10   2   2 19.3176 1.60871   3
   9  -2  -2 62.8658 2.70798   2
   9  -2  -2 65.7889 2.70223   4
  -9  -2   2 59.8742 2.06520   3
   9  -2  -2 58.2480 2.46176   1
  -9   2   2 60.4164 2.65940   2
   9   2  -2 60.0229 2.65268   1
  -9   2   2 57.6118 2.78986   3
   9   2  -2 57.8189 1.99955   4
   8  -2  -2 90.7742 3.31659   4
  -8  -2   2 99.0454 2.77779   3
   8  -2  -2 91.3582 3.15444   1
   8  -2  -2 91.0285 3.38363   2
   8   2  -2 85.9763 3.25094   1
  -8   2   2 86.5826 3.32130   2
  -8   2   2 88.7832 3.51049   3
   8   2  -2 90.8620 2.62775   4
   7  -2  -2 0.22077 0.32291   4
   7  -2  -2 -0.4448 0.29008   2
  -7  -2   2 0.35630 0.26042   3
   7  -2  -2 0.14601 0.28847   1
   7   2  -2 0.46604 0.19683   4
  -7   2   2 0.13074 0.33627   3
   7   2  -2 0.20679 0.29480   1
  -7   2   2 0.01869 0.29797   2
   6  -2  -2 37.4359 1.84651   4
  -6  -2   2 39.8278 1.46923   3
   6  -2  -2 35.0690 1.83306   2
   6  -2  -2 37.1515 1.68796   1
   6   2  -2 37.8028 1.73034   1
  -6   2   2 38.2729 1.88938   2
   6   2  -2 40.2390 1.29806   4
  -6   2   2 36.2880 1.94330   3
   5  -2  -2 6.70975 0.76646   1
   5  -2  -2 4.36584 0.72461   4
  -5  -2   2 6.40820 0.54663   3
  -5  -2   2 5.58049 0.28438   2
   5   2  -2 5.40710 0.39025   4
  -5   2   2 6.03228 0.86918   2
  -5   2   2 5.20161 0.86608   3
   4  -2  -2 77.5486 2.57683   1
  -4  -2   2 74.9294 2.01173   2
  -4  -2   2 79.4302 2.42493   3
   4  -2  -2 75.3583 2.70896   4
  -4   2   2 81.2098 2.79791   4
   4   2  -2 76.1911 2.46320   1
  -4   2   2 76.8386 2.86942   3
  -4   2   2 76.0129 2.75341   2
   4   2  -2 82.2732 2.07637   4
  -3  -2   2 295.487 7.35581   3
   3  -2  -2 299.358 7.64973   4
  -3  -2   2 301.973 6.98971   2
   3  -2  -2 301.652 7.49640   1
   3   2  -2 314.889 6.88350   4
  -3   2   2 304.678 7.83619   3
  -3   2   2 306.502 7.72457   2
  -3   2   2 298.989 7.65687   4
   3   2  -2 293.890 7.21645   1
  -2  -2   2 458.657 11.2938   3
   2  -2  -2 491.112 11.5265   4
  -2  -2   2 472.731 10.9781   2
   2  -2  -2 471.767 11.3543   1
  -2  -2   2 497.702 10.7781   4
  -2   2   2 473.314 11.3722   1
  -2   2   2 491.436 11.5426   2
  -2   2   2 490.962 11.6452   3
   2   2  -2 507.716 10.7975   4
   2   2  -2 472.306 10.9629   1
  -2   2   2 480.039 11.5028   4
   1  -2  -2 745.216 16.9232   1
  -1  -2   2 754.295 16.3792   4
  -1  -2   2 726.936 16.6266   2
  -1  -2   2 708.381 16.9167   3
  -1   2   2 750.633 16.9327   1
  -1   2   2 755.370 16.9947   2
  -1   2   2 735.830 16.9814   4
   1   2  -2 756.401 17.0411   3
  -1   2   2 724.074 17.0292   3
   1   2  -2 745.919 16.3909   1
   0  -2   2 117.997 3.08743   4
   0  -2   2 112.192 3.51417   3
   0  -2   2 121.267 2.94072   1
   0  -2   2 118.119 3.32693   2
   0   2   2 118.173 3.42507   2
   0   2   2 117.532 3.47678   4
   0   2   2 116.656 3.46044   3
   0   2  -2 118.756 2.93409   1
   0   2  -2 123.987 3.62090   3
   0   2   2 116.789 3.46642   1
   1  -2   2 74.9439 2.44716   2
   1  -2   2 77.4849 2.25835   4
   1  -2   2 76.6316 1.97643   1
   1  -2   2 73.7458 2.62248   3
   1   2   2 75.6092 2.41700   3
   1   2   2 75.5021 2.48711   4
   1   2   2 79.4785 2.57467   1
  -1   2  -2 73.7229 2.63184   3
   1   2   2 77.4994 2.41950   2
   2  -2   2 47.2098 1.68466   4
   2  -2   2 46.4339 1.99836   3
   2  -2   2 52.1371 1.41519   1
   2  -2   2 49.7622 1.87794   2
  -2  -2  -2 50.1700 1.68811   3
   2   2   2 46.9837 1.67026   3
   2   2   2 47.3765 1.81391   4
   2   2   2 49.4263 1.71172   2
   2   2   2 45.6914 1.88098   1
  -2   2  -2 48.1652 2.02318   3
   3  -2   2 43.2240 1.34078   1
   3  -2   2 41.2337 1.62479   4
   3  -2   2 43.0371 1.78060   2
  -3  -2  -2 40.8419 1.42728   3
   3   2   2 40.5941 1.80810   1
   3   2   2 44.6561 1.53570   2
   3   2   2 44.6651 1.71748   4
   3   2   2 43.4977 1.46904   3
  -3   2  -2 43.9676 1.96613   3
   4  -2   2 112.660 3.38893   4
   4  -2   2 114.407 3.56687   2
   4  -2   2 113.095 3.01577   1
  -4  -2  -2 109.634 2.90847   3
  -4   2  -2 110.096 3.74014   3
   4   2   2 116.974 3.39612   4
   4   2   2 117.009 3.67158   1
   4   2   2 120.800 3.10188   2
   5  -2   2 165.541 4.76335   2
  -5  -2  -2 160.715 3.84915   3
   5  -2   2 161.631 4.20735   1
   5  -2   2 160.792 4.58501   4
  -5   2  -2 163.530 4.98941   3
   5   2   2 158.101 4.83689   1
   5   2   2 168.832 4.08484   2
   5   2   2 162.206 4.49758   4
   6  -2   2 173.590 4.93641   4
   6  -2   2 165.534 5.01347   2
  -6  -2  -2 176.317 4.02034   3
   6  -2   2 176.492 4.60397   1
   6   2   2 178.935 4.24602   2
   6   2   2 175.253 4.81568   4
   6   2   2 171.871 5.24473   1
  -6   2  -2 166.003 5.26502   3
   7  -2   2 -0.0799 0.29385   2
   7  -2   2 0.13194 0.22783   1
  -7  -2  -2 0.06325 0.11340   3
   7  -2   2 -0.0631 0.29687   4
   7   2   2 0.11221 0.25962   4
   7   2   2 -0.0704 0.23793   1
  -7   2  -2 -0.0147 0.33995   3
   7   2   2 0.22991 0.21977   2
   8  -2   2 21.0488 1.38539   4
   8  -2   2 21.8196 1.43172   2
   8  -2   2 21.0982 1.23293   1
   8   2   2 18.5280 1.19938   4
  -8   2  -2 18.4222 1.44083   3
   8   2   2 19.9565 1.51719   1
   9  -2   2 0.50122 0.39611   1
   9  -2   2 0.66094 0.39109   4
   9  -2   2 0.74540 0.42082   2
   9   2   2 0.64358 0.40254   4
   9   2   2 0.30732 0.36299   1
  -9   2  -2 1.62119 0.60364   3
  10  -2   2 2.74104 0.74615   4
  10  -2   2 4.09531 0.84133   2
  10  -2   2 2.85289 0.66367   1
  10   2   2 3.40367 0.72558   4
  10   2   2 2.52402 0.75210   1
 -10   2  -2 2.79514 0.76035   3
  11  -2   2 0.21259 0.46354   1
  11  -2   2 -0.1931 0.37916   2
  11  -2   2 -0.3867 0.44859   4
  11   2   2 1.32290 0.54160   4
  11   2   2 0.65124 0.60058   1
 -11   2  -2 0.01565 0.42346   3
  12  -2   2 108.392 3.95018   2
  12  -2   2 110.491 4.07095   1
  12  -2   2 105.778 4.07025   4
  12   2   2 105.007 4.51467   1
 -12   2  -2 103.610 4.24870   3
  12   2   2 105.032 3.83464   4
  13  -2   2 0.67242 0.61546   4
  13  -2   2 0.95051 0.54755   1
  13  -2   2 -0.0117 0.43361   2
  13   2   2 0.21863 0.62773   1
  13   2   2 0.22775 0.45697   4
 -13   2  -2 0.12073 0.48226   3
  14  -2   2 7.76961 1.18168   2
  14  -2   2 7.73133 1.31459   4
  14  -2   2 7.68030 1.29543   1
  14   2   2 8.87744 1.26448   4
  14   2   2 7.09574 1.46811   1
  15  -2   2 1.18338 0.66851   1
  15  -2   2 0.28240 0.55514   4
  15   2   2 1.41485 0.88330   1
  16  -2   2 6.06172 1.22915   4
  16  -2   2 2.63064 0.83338   1
  16   2   2 7.63647 1.51629   1
  17  -2   2 1.72190 0.81381   1
  17  -2   2 -0.1969 0.67744   4
  17   2   2 1.89102 0.92757   1
  16  -3  -2 2.14508 0.91302   1
  16  -3  -2 3.73636 1.14004   4
  16   3  -2 2.34223 0.88952   1
 -16   3   2 2.88449 0.93006   3
  15  -3  -2 17.4999 2.04048   4
  15  -3  -2 15.9035 1.98809   2
  15  -3  -2 18.9223 2.05514   1
 -15   3   2 13.3004 1.97999   3
  15   3  -2 14.8341 2.07914   1
  14  -3  -2 1.33946 0.81602   2
  14  -3  -2 -0.3507 0.49579   1
  14  -3  -2 0.07044 0.64820   4
 -14   3   2 1.13327 0.64777   3
  14   3  -2 0.42884 0.59683   1
  13  -3  -2 35.3540 2.40591   2
  13  -3  -2 36.6934 2.42548   4
  13  -3  -2 40.4220 2.32630   1
 -13   3   2 33.4705 2.54170   3
 -13   3   2 35.2315 2.35676   2
  13   3  -2 37.2280 2.57468   1
  12  -3  -2 3.10613 0.93026   2
  12  -3  -2 2.84309 0.76434   1
  12  -3  -2 3.11251 0.97867   4
 -12   3   2 4.13766 1.08314   3
  12   3  -2 2.69057 0.89756   1
 -12   3   2 2.31436 0.75098   2
  11  -3  -2 0.94783 0.65643   4
  11  -3  -2 1.80579 0.62433   1
  11  -3  -2 1.85171 0.76635   2
  11   3  -2 1.93748 0.77966   1
 -11   3   2 2.10581 0.78529   3
 -11   3   2 2.61526 0.75852   2
  10  -3  -2 97.5996 3.56422   1
  10  -3  -2 95.6272 3.95473   2
  10  -3  -2 92.5720 3.75216   4
 -10   3   2 88.0646 3.83487   2
 -10   3   2 93.0914 4.17608   3
  10   3  -2 92.6981 3.83242   1
   9  -3  -2 15.9304 1.75543   2
   9  -3  -2 15.6775 1.38942   4
  -9  -3   2 15.7853 1.01133   3
   9  -3  -2 15.0927 1.21285   1
   9   3  -2 14.7804 1.34371   1
  -9   3   2 16.8307 1.47143   2
  -9   3   2 15.2054 1.83246   3
   8  -3  -2 31.4246 1.96603   4
   8  -3  -2 33.4811 1.79884   1
  -8  -3   2 33.3765 1.49195   3
   8  -3  -2 32.9863 2.12309   2
  -8   3   2 30.0816 2.02275   2
   8   3  -2 32.2977 1.90745   1
  -8   3   2 35.3258 2.26349   3
   7  -3  -2 299.375 7.71253   1
   7  -3  -2 285.298 8.01258   4
   7  -3  -2 283.742 8.19466   2
  -7  -3   2 293.908 7.25884   3
  -7   3   2 290.356 8.51889   3
  -7   3   2 281.949 8.17202   2
   7   3  -2 275.913 7.78757   1
   6  -3  -2 25.6844 1.65627   4
   6  -3  -2 26.1034 1.73106   2
   6  -3  -2 25.7574 1.47633   1
  -6  -3   2 28.6298 1.37429   3
   6   3  -2 27.0442 1.54924   1
  -6   3   2 26.0906 1.82845   3
  -6   3   2 25.9641 1.71294   2
   5  -3  -2 13.1766 1.15282   4
  -5  -3   2 12.1820 0.90038   3
   5  -3  -2 12.2596 1.39622   2
   5  -3  -2 12.4715 0.98714   1
  -5  -3   2 10.8138 0.61384   2
  -5   3   2 12.1720 1.34798   2
   5   3  -2 9.53183 0.86810   1
  -5   3   2 11.1710 1.42335   3
   5   3  -2 11.4881 0.70561   4
  -4  -3   2 51.3958 1.69215   4
  -4  -3   2 50.3645 1.71918   2
   4  -3  -2 48.3874 2.34981   2
   4  -3  -2 47.4586 2.07104   1
   4  -3  -2 47.8090 2.26141   4
  -4  -3   2 52.9725 2.10066   3
   4   3  -2 50.0361 2.00963   1
   4   3  -2 52.4818 1.71186   4
  -4   3   2 51.8136 2.35027   4
  -4   3   2 48.6241 2.48497   3
  -4   3   2 54.0478 2.45777   2
   3  -3  -2 33.6269 1.80877   4
  -3  -3   2 35.3786 1.70501   3
  -3  -3   2 37.2852 1.36240   4
   3  -3  -2 37.5166 1.92917   2
  -3  -3   2 37.2608 1.48825   2
   3  -3  -2 32.7714 1.64765   1
  -3   3   2 35.5233 1.90794   2
  -3   3   2 34.8809 2.00210   3
   3   3  -2 33.3579 1.51148   1
   3   3  -2 34.4794 1.34164   4
  -3   3   2 38.9510 1.91387   4
  -2  -3   2 32.5342 1.68501   3
   2  -3  -2 32.9714 1.64346   1
  -2  -3   2 35.4925 1.34781   4
   2  -3  -2 33.7062 1.76448   4
  -2  -3   2 32.1548 1.46043   2
  -2   3   2 33.8825 1.67047   1
  -2   3   2 35.0600 1.93322   3
  -2   3   2 30.9401 1.70481   4
   2   3  -2 31.7604 1.39343   1
   2   3  -2 33.2457 1.34197   4
  -2   3   2 35.2041 1.81261   2
   2   3  -2 35.3346 1.82322   3
   1  -3  -2 155.729 4.55821   1
  -1  -3   2 153.379 4.09081   4
   1  -3  -2 153.159 4.64408   4
  -1  -3   2 141.144 4.62227   3
  -1  -3   2 154.008 4.37367   2
  -1   3   2 149.445 4.78188   3
   1   3  -2 153.900 4.76730   3
  -1   3   2 153.788 4.64245   4
   1   3  -2 156.565 4.08831   1
  -1   3   2 150.194 4.51771   1
  -1   3   2 156.612 4.69815   2
   0  -3   2 173.137 4.42888   1
   0  -3   2 170.286 4.89093   2
   0  -3   2 167.606 5.21554   3
   0  -3   2 173.729 4.61000   4
   0  -3  -2 176.945 5.08993   4
   0  -3  -2 177.143 5.05556   1
   0   3  -2 171.215 4.41741   1
   0   3   2 175.960 5.06305   4
   0   3   2 170.449 5.14339   3
   0   3  -2 171.290 5.27173   3
   0   3   2 170.715 5.00771   1
   0   3   2 172.092 5.03273   2
   1  -3   2 37.0442 1.56616   4
   1  -3   2 35.4800 1.31892   1
   1  -3   2 38.0535 1.98355   3
   1  -3   2 34.6805 1.73627   2
   1   3   2 40.7982 1.80393   2
   1   3   2 35.6788 1.77015   3
   1   3   2 35.2127 1.75093   4
  -1   3  -2 37.9905 1.99821   3
   1   3   2 35.7507 1.77571   1
   2  -3   2 57.2363 2.15121   4
   2  -3   2 57.3698 2.38459   2
   2  -3   2 59.4419 2.65542   3
   2  -3   2 58.5047 1.82142   1
  -2  -3  -2 54.9523 2.21668   3
   2   3   2 59.8727 2.25837   2
  -2   3  -2 59.2726 2.67724   3
   2   3   2 55.6226 2.36576   1
   2   3   2 57.5383 2.26525   3
   2   3   2 60.7992 2.37859   4
   3  -3   2 267.766 6.84066   4
   3  -3   2 259.591 7.13929   2
  -3  -3  -2 259.505 6.71922   3
   3  -3   2 267.820 6.29032   1
   3  -3   2 251.676 7.44446   3
   3   3   2 256.044 7.13587   1
   3   3   2 263.085 6.75887   3
  -3   3  -2 258.885 7.51466   3
   3   3   2 256.672 6.92377   4
   3   3   2 264.738 6.74414   2
  -4  -3  -2 0.12916 0.19823   3
   4  -3   2 -0.4360 0.32467   3
   4  -3   2 -0.1214 0.22400   2
   4  -3   2 -0.0113 0.15547   1
   4  -3   2 0.13088 0.31563   4
  -4   3  -2 -0.0635 0.34272   3
   4   3   2 -0.2483 0.27585   1
   4   3   2 0.13447 0.21898   2
   4   3   2 0.14160 0.26978   4
   4   3   2 -0.1832 0.21097   3
   5  -3   2 36.0439 1.42896   1
   5  -3   2 38.7834 2.03251   2
  -5  -3  -2 36.6418 1.44109   3
   5  -3   2 36.8960 1.81206   4
   5   3   2 38.6119 1.82429   4
   5   3   2 31.4194 1.89828   1
  -5   3  -2 34.5398 2.14129   3
   5   3   2 36.4415 1.49669   2
  -6  -3  -2 157.061 4.17301   3
   6  -3   2 168.213 4.43327   1
   6  -3   2 171.968 5.29155   2
   6  -3   2 161.869 4.94086   4
   6   3   2 165.180 4.88108   4
   6   3   2 161.835 5.29558   1
  -6   3  -2 153.174 5.45622   3
   7  -3   2 45.3262 1.79793   1
   7  -3   2 40.2076 2.07788   4
   7  -3   2 39.2491 2.21342   2
   7   3   2 43.5995 2.04016   4
  -7   3  -2 40.4062 2.41717   3
   7   3   2 39.8981 2.30423   1
   8  -3   2 14.2830 1.56194   2
   8  -3   2 15.5248 1.08926   1
   8  -3   2 15.6068 1.26961   4
   8   3   2 13.2030 1.12573   4
   8   3   2 16.0997 1.80534   1
  -8   3  -2 14.6520 1.74467   3
   9  -3   2 50.9419 2.51755   4
   9  -3   2 51.7392 2.64552   2
   9  -3   2 51.6206 2.19515   1
   9   3   2 53.0234 2.86986   1
   9   3   2 51.9680 2.39308   4
  -9   3  -2 50.1590 2.86018   3
  10  -3   2 18.9698 1.54945   4
  10  -3   2 21.7236 1.42394   1
  10  -3   2 18.5158 1.60018   2
  10   3   2 17.4118 2.04854   1
  10   3   2 20.9123 1.48124   4
 -10   3  -2 17.9903 1.73102   3
  11  -3   2 12.7283 1.57215   4
  11  -3   2 11.1895 1.50798   2
  11  -3   2 11.5464 1.28242   1
 -11   3  -2 13.7623 1.77676   3
  11   3   2 15.4903 1.99418   1
  12  -3   2 19.0865 1.47360   1
  12  -3   2 19.4112 1.70718   4
  12  -3   2 19.0157 1.70959   2
  12   3   2 20.5500 2.41214   1
 -12   3  -2 17.1553 2.07370   3
  13  -3   2 -0.3087 0.55178   4
  13  -3   2 -0.2585 0.53037   2
  13   3   2 0.21098 0.81464   1
 -13   3  -2 0.76027 0.58618   3
  14  -3   2 32.9385 2.35797   4
  14  -3   2 31.8781 2.26303   2
 -14   3  -2 29.8490 2.37266   3
  14   3   2 32.3376 2.71333   1
  15  -3   2 14.6266 1.94838   4
  15  -3   2 17.7470 1.94558   2
  15   3   2 19.5173 2.58022   1
  16  -3   2 0.17976 0.76631   4
  16   3   2 0.40026 0.76468   1
  15  -4  -2 11.7921 1.89025   4
  15  -4  -2 13.7568 1.98884   2
  15   4  -2 15.6483 2.32302   1
 -15   4   2 13.3712 2.11631   3
  14  -4  -2 2.06794 0.84913   4
  14  -4  -2 1.88920 0.71117   1
  14  -4  -2 2.85215 1.04078   2
  14   4  -2 2.10880 0.97424   1
 -14   4   2 2.30817 1.00180   3
  13  -4  -2 5.22896 1.26623   4
  13  -4  -2 3.46924 0.90103   1
  13  -4  -2 3.05921 1.04941   2
 -13   4   2 7.17130 1.57657   3
  13   4  -2 2.75751 1.05460   1
  12  -4  -2 22.1376 1.70926   1
  12  -4  -2 24.3893 2.08378   4
  12  -4  -2 22.4428 2.50248   2
  12   4  -2 21.5131 2.42694   1
 -12   4   2 20.8368 2.61854   3
 -12   4   2 19.1482 2.25557   2
  11  -4  -2 10.5708 1.33808   1
  11  -4  -2 12.5638 1.78724   2
  11  -4  -2 11.3450 1.64169   4
  11   4  -2 14.7990 1.92304   1
 -11   4   2 10.7739 1.80604   3
 -11   4   2 12.5532 1.82432   2
  10  -4  -2 47.9457 2.42685   1
  10  -4  -2 47.8702 2.90230   2
  10  -4  -2 48.9509 2.76083   4
  10   4  -2 49.1351 2.83901   1
 -10   4   2 52.8398 3.01989   2
 -10   4   2 52.6255 3.28319   3
   9  -4  -2 0.42490 0.41817   1
   9  -4  -2 0.57648 0.52335   4
   9  -4  -2 -0.0657 0.35057   2
   9   4  -2 -0.2056 0.36141   1
  -9   4   2 0.77844 0.55964   2
  -9   4   2 0.21670 0.52195   3
   8  -4  -2 5.53960 1.12380   4
  -8  -4   2 6.95804 0.90336   3
   8  -4  -2 7.31233 1.32127   2
   8  -4  -2 9.75125 1.19069   1
   8   4  -2 6.40514 1.11010   1
  -8   4   2 7.79194 1.35397   2
  -8   4   2 7.27313 1.42545   3
   7  -4  -2 76.8697 3.36129   4
   7  -4  -2 74.8483 3.54125   2
  -7  -4   2 75.2638 2.75870   3
   7  -4  -2 72.0990 2.93051   1
  -7   4   2 68.4436 3.40415   2
  -7   4   2 64.9065 3.53548   3
   7   4  -2 71.2367 3.09071   1
   6  -4  -2 43.4337 2.42012   4
   6  -4  -2 45.9207 2.17751   1
  -6  -4   2 43.6430 2.02828   3
   6  -4  -2 38.0627 2.44735   2
   6   4  -2 41.2324 2.17371   1
  -6   4   2 44.9369 2.74700   3
  -6   4   2 39.0320 2.46134   2
   5  -4  -2 31.1855 1.99117   4
   5  -4  -2 31.8630 2.09956   2
   5  -4  -2 31.3784 1.75723   1
  -5  -4   2 31.8714 1.75069   3
   5   4  -2 29.6154 1.72399   1
  -5   4   2 31.8336 2.08615   2
  -5   4   2 28.2452 2.13483   3
   4  -4  -2 10.7598 1.23161   1
  -4  -4   2 11.4096 0.87578   2
   4  -4  -2 11.8557 1.47229   4
   4  -4  -2 10.4927 1.45897   2
  -4  -4   2 9.90413 1.17834   3
  -4   4   2 10.8992 1.57852   3
  -4   4   2 10.9468 1.47618   2
   4   4  -2 9.00033 1.06186   1
  -3  -4   2 71.8451 2.61034   2
  -3  -4   2 70.1823 2.96091   3
   3  -4  -2 63.6973 2.94533   4
   3  -4  -2 70.9724 3.18294   2
   3  -4  -2 71.6088 2.85753   1
  -3   4   2 69.3374 3.05136   4
  -3   4   2 70.9773 3.18327   2
  -3   4   2 72.6025 3.42310   3
   3   4  -2 70.5269 2.63155   1
  -2  -4   2 13.0861 0.91503   4
  -2  -4   2 9.45396 1.26475   3
   2  -4  -2 10.3324 1.23094   1
   2  -4  -2 13.6963 1.53538   2
   2  -4  -2 11.1469 1.35455   4
  -2  -4   2 11.1948 0.96056   2
   2   4  -2 9.20668 0.99778   1
  -2   4   2 11.9702 1.56051   3
  -2   4   2 11.3004 1.29264   1
  -2   4   2 12.6833 1.42170   4
  -2   4   2 12.5210 1.52193   2
   2   4  -2 11.3591 1.43939   3
   1  -4  -2 115.045 4.16097   4
  -1  -4   2 129.031 3.72830   4
   1  -4  -2 123.794 4.12735   1
  -1  -4   2 121.454 4.40214   3
  -1  -4   2 122.697 4.01277   2
  -1  -4   2 118.530 3.62424   1
   1  -4  -2 119.943 4.28204   2
  -1   4   2 116.207 4.44080   3
  -1   4   2 114.782 4.23318   2
  -1   4   2 119.286 4.07101   1
  -1   4   2 122.199 4.23446   4
   1   4  -2 118.081 4.41450   3
   1   4  -2 113.035 3.56695   1
   0  -4   2 134.517 3.97165   4
   0  -4  -2 129.499 4.55657   3
   0  -4  -2 129.162 4.40793   2
   0  -4   2 129.998 4.28514   2
   0  -4  -2 124.441 4.34204   4
   0  -4   2 129.709 3.78093   1
   0  -4  -2 123.543 4.27937   1
   0  -4   2 127.384 4.66319   3
   0   4   2 121.891 4.24243   1
   0   4   2 125.211 4.54350   3
   0   4  -2 126.850 4.69918   3
   0   4   2 130.071 4.38828   4
   0   4   2 130.055 4.41974   2
  -1  -4  -2 131.527 4.63361   3
   1  -4   2 138.048 4.60420   2
  -1  -4  -2 143.298 4.65366   4
   1  -4   2 147.077 4.31538   4
   1  -4   2 143.125 5.06296   3
  -1  -4  -2 139.621 4.59553   2
  -1  -4  -2 138.348 4.62903   1
  -1   4  -2 137.983 5.03769   3
   1   4   2 144.233 4.64516   2
   1   4   2 135.420 4.56589   4
   1   4   2 137.230 4.60289   1
   1   4   2 138.228 4.73703   3
  -2  -4  -2 49.6695 2.39658   3
   2  -4   2 51.6411 2.24914   4
  -2  -4  -2 61.4066 2.50385   2
   2  -4   2 46.7111 2.41770   2
   2  -4   2 54.2758 2.83094   3
   2   4   2 54.0644 2.42163   2
  -2   4  -2 52.5621 2.81869   3
   2   4   2 47.6143 2.41318   1
   2   4   2 51.5813 2.46269   3
   2   4   2 54.1668 2.45994   4
  -3  -4  -2 1.65766 0.50208   3
   3  -4   2 0.65700 0.53608   2
   3  -4   2 2.04283 0.57566   4
   3  -4   2 1.50521 0.71808   3
  -3  -4  -2 2.74729 0.63415   2
  -3   4  -2 1.79062 0.73462   3
   3   4   2 1.65329 0.61014   4
   3   4   2 1.41949 0.49942   2
   3   4   2 1.20549 0.51646   3
   3   4   2 1.77092 0.63159   1
  -4  -4  -2 45.3505 2.07270   2
   4  -4   2 45.8082 2.45471   2
   4  -4   2 45.1392 2.74272   3
   4  -4   2 50.0243 2.29090   4
  -4  -4  -2 45.8980 2.09880   3
   4   4   2 49.2570 2.50611   1
   4   4   2 50.9633 2.18293   2
  -4   4  -2 56.7379 3.03764   3
   4   4   2 45.1382 2.27752   4
   4   4   2 45.9745 2.18141   3
   5  -4   2 102.517 3.70539   4
   5  -4   2 99.5438 4.37561   3
   5  -4   2 100.379 4.02164   2
  -5  -4  -2 93.0228 3.58598   3
   5   4   2 100.781 3.68420   4
  -5   4  -2 101.517 4.43892   3
   5   4   2 108.886 4.10862   1
   6  -4   2 289.723 8.45038   2
   6  -4   2 276.729 7.94869   4
   6  -4   2 285.824 8.89608   3
  -6   4  -2 278.807 8.90120   3
   6   4   2 292.176 8.49257   1
   6   4   2 289.841 7.93241   4
   7  -4   2 35.3368 2.49132   3
   7  -4   2 37.7932 2.14823   4
   7  -4   2 36.8521 2.33852   2
   7   4   2 37.2671 2.08886   4
  -7   4  -2 33.3391 2.46097   3
   7   4   2 35.5963 2.33668   1
   8  -4   2 0.48395 0.57057   2
   8  -4   2 -0.2429 0.28380   4
   8  -4   2 -0.1164 0.55439   3
   8   4   2 -0.3785 0.40685   1
  -8   4  -2 -0.0607 0.51159   3
   9  -4   2 5.35555 1.02439   4
   9  -4   2 4.91493 1.11164   2
  -9   4  -2 5.31393 1.29491   3
   9   4   2 7.20154 1.38590   1
  10  -4   2 4.04321 1.02163   2
  10  -4   2 3.28744 0.89609   4
  10   4   2 2.23906 0.93542   1
 -10   4  -2 1.52973 0.80751   3
  11  -4   2 23.1830 1.84268   4
  11  -4   2 20.9019 2.28256   2
  11   4   2 23.7320 2.61314   1
 -11   4  -2 20.5248 2.49632   3
  12  -4   2 2.59919 0.93001   4
  12  -4   2 0.60695 0.75816   2
  12   4   2 3.27243 1.12080   1
 -12   4  -2 1.98037 0.95695   3
  13  -4   2 12.1911 1.97948   3
  13  -4   2 11.7522 1.75504   2
  13  -4   2 10.7566 1.59917   4
 -13   4  -2 9.37880 1.79214   3
  13   4   2 9.82145 1.85601   1
  14  -4   2 5.31171 1.40527   3
  14  -4   2 4.31455 1.17822   2
  14  -4   2 7.31126 1.37565   4
 -14   4  -2 4.14079 1.25225   3
  14   4   2 4.96504 1.43838   1
  13  -5  -2 0.20927 0.75889   2
 -13   5   2 -0.1617 0.49173   3
  12  -5  -2 -0.3532 0.45202   2
  12  -5  -2 -0.5867 0.59909   4
 -12   5   2 -0.5052 0.66487   3
  11  -5  -2 3.37592 1.11225   4
  11  -5  -2 4.40347 1.22162   2
 -11   5   2 3.28252 1.29259   3
 -11   5   2 3.78737 1.13633   2
  10  -5  -2 47.3203 3.19441   2
  10  -5  -2 47.3917 2.94694   4
 -10   5   2 47.2307 3.47372   3
 -10   5   2 49.5467 3.24027   2
   9  -5  -2 0.89202 0.89526   2
   9  -5  -2 1.36078 0.74284   4
  -9   5   2 0.04587 0.83835   3
  -9   5   2 -1.0641 0.52107   2
   8  -5  -2 2.46085 0.79206   4
   8  -5  -2 3.10831 0.96002   2
  -8   5   2 3.04253 1.15844   3
  -8   5   2 3.80838 1.07768   2
   7  -5  -2 0.25135 0.56645   2
   7  -5  -2 1.91935 0.74830   4
  -7   5   2 0.00836 0.62281   2
  -7   5   2 0.30957 0.73682   3
   6  -5  -2 2.70375 0.90079   4
  -6  -5   2 1.27952 0.55119   3
   6  -5  -2 2.11048 0.87471   2
  -6   5   2 1.81175 0.98613   3
  -6   5   2 1.44909 0.80104   2
   5  -5  -2 1.31539 0.81987   2
   5  -5  -2 1.51715 0.74073   4
  -5  -5   2 0.73487 0.47074   3
   5  -5  -2 0.79218 0.53287   1
  -5   5   2 1.48089 0.79045   3
  -5   5   2 0.43414 0.67406   2
  -4  -5   2 2.61508 0.72594   3
   4  -5  -2 1.87296 0.72377   4
   4  -5  -2 1.68098 0.60821   1
   4  -5  -2 0.60812 0.69199   2
  -4   5   2 1.18586 0.81059   3
  -4   5   2 2.50526 0.94404   2
   3  -5  -2 54.9742 2.66562   1
  -3  -5   2 59.1317 2.95941   3
   3  -5  -2 54.6361 3.04581   2
   3  -5  -2 55.3258 2.90464   4
  -3   5   2 60.1347 3.41402   3
  -3   5   2 55.8763 3.08692   2
   2  -5  -2 0.23959 0.39006   4
   2  -5  -2 1.07387 0.63539   2
  -2  -5   2 0.43174 0.37153   2
   2  -5  -2 0.88934 0.62179   3
  -2  -5   2 0.67266 0.56331   3
   2  -5  -2 -0.3779 0.41760   1
  -2   5   2 -0.2593 0.32117   2
  -2   5   2 1.31846 0.66753   4
  -2   5   2 1.29225 0.73751   3
   1  -5  -2 14.2335 1.71196   2
  -1  -5   2 15.1087 1.82926   3
   1  -5  -2 14.9140 1.87612   3
   1  -5  -2 13.1564 1.57248   4
   1  -5  -2 14.3145 1.59175   1
  -1  -5   2 11.1918 1.35774   2
  -1   5   2 13.9496 1.56120   1
  -1   5   2 14.1540 1.75218   2
  -1   5   2 12.6258 1.58288   4
   1   5  -2 13.0103 1.80089   3
  -1   5   2 15.1221 1.91639   3
   0  -5  -2 1.17810 0.61294   1
   0  -5   2 1.27069 0.53595   2
   0  -5  -2 1.29285 0.56322   4
   0  -5  -2 0.77073 0.49923   2
   0  -5   2 0.30597 0.54432   3
   0  -5  -2 1.61312 0.68575   3
   0   5   2 0.54442 0.65315   3
   0   5   2 0.81071 0.55250   2
   0   5  -2 2.19072 0.86428   3
   0   5   2 0.50446 0.58381   1
   0   5   2 1.14037 0.61094   4
  -1  -5  -2 6.12702 1.10577   1
   1  -5   2 4.61586 0.81952   4
   1  -5   2 7.27215 1.40005   3
   1  -5   2 7.19925 1.14941   2
  -1  -5  -2 7.75767 1.24717   3
  -1  -5  -2 7.90348 1.21499   4
  -1  -5  -2 8.65121 1.28606   2
   1   5   2 7.49288 1.22889   2
  -1   5  -2 7.35627 1.42903   3
   1   5   2 6.90010 1.20814   4
   1   5   2 8.64649 1.40315   3
   1   5   2 5.46787 1.05655   1
  -2  -5  -2 2.43610 0.84517   1
  -2  -5  -2 4.63091 0.91090   4
  -2  -5  -2 3.39884 0.82384   3
   2  -5   2 2.37874 0.84776   3
   2  -5   2 4.65203 0.85833   4
   2  -5   2 3.33315 0.93962   2
  -2  -5  -2 3.66015 0.85039   2
   2   5   2 5.36610 1.02802   1
   2   5   2 3.52256 0.87838   3
   2   5   2 3.79758 0.91646   2
   2   5   2 4.50435 0.99093   4
  -2   5  -2 2.82297 0.96233   3
   3  -5   2 79.8163 3.22548   4
  -3  -5  -2 80.8587 3.40749   4
   3  -5   2 76.3432 3.57747   2
  -3  -5  -2 81.4072 3.40952   3
   3  -5   2 74.2986 3.88509   3
  -3   5  -2 79.3536 4.05246   3
   3   5   2 78.7862 3.39893   4
   3   5   2 74.8948 3.48063   1
   3   5   2 75.8085 3.39200   3
   4  -5   2 90.1544 3.97814   2
   4  -5   2 86.1377 3.48735   4
   4  -5   2 83.0735 4.21392   3
   4   5   2 86.6918 3.79187   1
  -4   5  -2 84.9515 4.31572   3
   5  -5   2 30.8992 2.01066   4
   5  -5   2 34.1988 2.37887   2
   5  -5   2 31.4325 2.58550   3
  -5   5  -2 39.1599 2.90933   3
   5   5   2 29.5497 2.19086   1
   6  -5   2 -0.4818 0.60364   3
   6  -5   2 1.13780 0.75430   2
   6  -5   2 0.47221 0.54970   4
  -6   5  -2 -0.5245 0.38504   3
   6   5   2 -0.0548 0.60864   1
   7  -5   2 -0.1769 0.47069   4
   7  -5   2 0.61967 0.65911   3
   7  -5   2 0.27613 0.50038   2
   7   5   2 0.33977 0.64793   1
  -7   5  -2 0.91731 0.69154   3
   8  -5   2 1.64625 0.71556   4
   8  -5   2 0.40838 0.78436   3
   8  -5   2 1.25621 0.70329   2
   8   5   2 4.65903 1.18154   1
  -8   5  -2 0.81620 0.77146   3
   9  -5   2 -0.2494 0.46087   4
   9  -5   2 1.87316 0.97365   3
   9  -5   2 -0.3195 0.46161   2
   9   5   2 0.13338 0.64823   1
  -9   5  -2 1.06560 0.78127   3
  10  -5   2 4.27762 1.04225   4
  10  -5   2 5.52348 1.31655   2
  10  -5   2 3.08825 1.19705   3
 -10   5  -2 8.08637 1.68186   3
  10   5   2 5.68804 1.39374   1
  11  -5   2 2.59206 1.08267   2
  11  -5   2 1.47353 0.76506   4
  11  -5   2 0.47873 0.75360   3
  11   5   2 1.70692 0.90543   1
 -11   5  -2 1.80771 0.86792   3
  12  -5   2 -0.0696 0.71184   2
  12  -5   2 -0.0567 0.76073   3
  12  -5   2 1.66750 0.76803   4
 -12   5  -2 -0.1550 0.56880   3
  12   5   2 0.76001 0.90909   1
   9  -6  -2 -0.0348 0.54559   4
   9  -6  -2 -0.1549 0.53741   2
  -9   6   2 -0.8310 0.61089   2
  -9   6   2 0.40770 0.84109   3
   8  -6  -2 2.06932 0.78591   4
   8  -6  -2 0.62214 0.70232   2
   8  -6  -2 0.42519 0.86040   3
  -8   6   2 0.48260 0.74219   3
  -8   6   2 0.96732 0.93813   2
   7  -6  -2 0.82557 0.71723   4
   7  -6  -2 -0.2350 0.43973   3
   7  -6  -2 0.51698 0.65434   2
  -7   6   2 -0.3866 0.60798   2
  -7   6   2 0.66773 0.91154   3
   6  -6  -2 10.0164 1.65629   4
   6  -6  -2 9.09571 1.82418   3
   6  -6  -2 13.4032 1.96430   2
  -6   6   2 10.3129 2.06679   3
  -6   6   2 12.4811 2.01499   2
   5  -6  -2 17.7217 2.45674   3
   5  -6  -2 14.2720 1.92435   4
   5  -6  -2 14.8124 2.06488   2
  -5  -6   2 11.3092 1.95732   3
  -5   6   2 11.2862 2.03574   3
  -5   6   2 14.0021 2.10940   2
   4  -6  -2 3.58368 1.08103   2
   4  -6  -2 3.66711 1.15731   3
   4  -6  -2 6.57822 1.31226   4
  -4  -6   2 4.45805 1.09630   3
  -4   6   2 6.52079 1.38638   2
  -4   6   2 5.19189 1.42083   3
   3  -6  -2 -0.6798 0.42000   4
   3  -6  -2 -0.1126 0.55394   3
   3  -6  -2 1.06207 0.63053   2
  -3  -6   2 -0.4432 0.42872   3
  -3   6   2 0.01550 0.72173   3
  -3   6   2 -0.0298 0.72155   2
   2  -6  -2 0.20621 0.51731   3
   2  -6  -2 1.09462 0.62961   4
  -2  -6   2 1.01493 0.70366   3
   2  -6  -2 2.05743 0.82196   2
  -2   6   2 -0.1297 0.67773   3
  -2   6   2 0.33616 0.74257   2
   1  -6  -2 3.82176 1.13585   3
  -1  -6   2 3.83495 1.05604   3
  -1  -6   2 6.13317 1.09671   2
   1  -6  -2 6.37900 1.18416   4
   1  -6  -2 4.79953 1.12709   2
  -1   6   2 6.40103 1.29864   2
  -1   6   2 5.63899 1.40149   3
   0  -6   2 3.32276 1.12786   3
   0  -6  -2 4.99349 1.16731   3
   0  -6   2 3.51619 0.96295   2
   0  -6  -2 3.36023 0.92527   2
   0   6   2 3.47230 1.09854   3
   0   6   2 4.68032 1.15062   2
   0   6  -2 3.86160 1.23710   3
  -1  -6  -2 7.53830 1.44619   2
   1  -6   2 9.68300 1.71778   3
  -1  -6  -2 8.13945 1.45773   3
   1  -6   2 5.74134 1.16407   2
  -1   6  -2 8.88756 1.76055   3
   1   6   2 9.30364 1.64197   3
   2  -6   2 1.21108 0.80530   3
   2  -6   2 0.22266 0.47603   2
  -2  -6  -2 0.61519 0.62144   3
  -2   6  -2 0.11668 0.70121   3
   3  -6   2 0.33664 0.64830   3
   3  -6   2 -0.5611 0.38080   2
  -3   6  -2 -0.5068 0.68164   3
   4  -6   2 2.15488 0.97427   3
   4  -6   2 2.97966 0.95889   2
  -4   6  -2 2.76799 1.26405   3
   5  -6   2 1.03342 0.72217   2
   5  -6   2 0.87570 0.84794   3
  -5   6  -2 0.95025 0.92790   3
   6  -6   2 -0.0230 0.76085   3
   6  -6   2 -0.6788 0.44481   4
   6  -6   2 -0.3265 0.52942   2
  -6   6  -2 1.05287 0.92557   3
   7  -6   2 19.7097 2.14526   4
   7  -6   2 18.1282 2.26336   2
   7  -6   2 23.5774 2.98206   3
  -7   6  -2 20.1218 2.74322   3
   8  -6   2 6.35110 1.35619   2
   8  -6   2 7.37776 1.36045   4
   8  -6   2 4.11439 1.38888   3
  -8   6  -2 7.76563 1.77196   3
   9  -6   2 0.87597 0.62146   4
  18   0  -3 -1.1587 0.48744   1
  17   0  -3 0.59659 0.72162   1
  16   0  -3 -0.1187 0.43997   1
  16   0  -3 -0.2174 0.43711   4
  15   0  -3 0.44036 0.48319   1
  15   0  -3 -0.4127 0.36883   4
  14   0  -3 0.38624 0.51628   1
 -14   0   3 0.00004 0.38495   3
  14   0  -3 0.05949 0.44934   4
  13   0  -3 0.34191 0.51762   1
  13   0  -3 -0.2620 0.33665   4
 -13   0   3 0.32356 0.35275   3
 -12   0   3 -0.5403 0.24211   3
  12   0  -3 -0.5785 0.24508   4
  12   0  -3 0.49836 0.44389   1
  11   0  -3 0.26420 0.39857   1
 -11   0   3 -0.0246 0.32826   2
  11   0  -3 0.36198 0.30453   4
 -11   0   3 -0.1632 0.29555   3
  10   0  -3 0.22486 0.32930   4
 -10   0   3 0.19627 0.23333   2
  10   0  -3 -0.2285 0.20597   2
  10   0  -3 0.12358 0.35464   1
 -10   0   3 0.77280 0.38346   3
   9   0  -3 0.08207 0.22050   2
   9   0  -3 -0.0153 0.22477   1
   9   0  -3 0.89808 0.34426   4
  -9   0   3 0.09653 0.21299   2
  -9   0   3 0.25921 0.28090   3
   8   0  -3 -0.0583 0.22420   4
   8   0  -3 -0.1850 0.21531   1
  -8   0   3 0.25422 0.24663   3
  -8   0   3 0.18886 0.19281   2
   7   0  -3 0.18768 0.20778   4
   7   0  -3 -0.0517 0.21926   1
  -7   0   3 0.12733 0.21693   3
  -7   0   3 -0.0681 0.11695   2
   6   0  -3 -0.6035 0.12320   4
  -6   0   3 -0.3679 0.14202   3
  -6   0   3 -0.6469 0.10196   2
   6   0  -3 -0.2863 0.17595   1
  -5   0   3 0.16165 0.15513   2
   5   0  -3 -0.1228 0.13819   4
   5   0  -3 -0.0370 0.12871   1
  -5   0   3 -0.3201 0.13988   3
  -4   0   3 0.14318 0.13414   2
  -4   0   3 0.04779 0.13560   3
   4   0  -3 -0.0730 0.13057   4
   4   0  -3 -0.0684 0.15750   1
   3   0  -3 -1.5844 0.17368   4
  -3   0   3 -2.0994 0.13962   3
  -3   0   3 -1.9663 0.11758   4
   3   0  -3 -1.6801 0.18059   1
  -3   0   3 -1.9553 0.10987   2
   2   0  -3 -0.0981 0.09827   1
  -2   0   3 -0.0466 0.07046   2
  -2   0   3 0.10466 0.12029   4
  -2   0   3 -0.0107 0.10855   3
   1   0  -3 -0.3454 0.09851   1
  -1   0   3 -0.3044 0.08065   4
  -1   0   3 -0.3012 0.09714   3
  -1   0   3 0.67578 0.17630   2
  -1   0   3 -0.3563 0.07411   1
   0   0   3 -0.9026 0.09035   1
   0   0   3 -0.5968 0.11842   2
   0   0   3 -0.8739 0.09691   4
   0   0   3 -0.9544 0.09085   3
   1   0   3 0.05805 0.08411   3
   1   0   3 0.11019 0.10977   4
   1   0   3 0.13976 0.11061   1
   1   0   3 0.12238 0.09708   2
   2   0   3 0.05061 0.07923   2
   2   0   3 0.11663 0.11211   1
   2   0   3 0.13650 0.12523   4
   2   0   3 0.08257 0.07835   3
   3   0   3 0.05592 0.13007   1
   3   0   3 0.13748 0.14494   2
   3   0   3 -0.0227 0.13950   4
   3   0   3 -0.1887 0.06942   3
   4   0   3 -1.0319 0.18653   1
   4   0   3 -1.2246 0.08837   3
   4   0   3 -1.1159 0.17071   4
  -4   0  -3 -1.0406 0.11171   3
   4   0   3 -0.8671 0.15464   2
  -5   0  -3 0.44495 0.17095   3
   5   0   3 -0.0725 0.18287   1
   5   0   3 -0.1726 0.11888   2
   5   0   3 -0.1653 0.16070   4
   5   0   3 -0.2110 0.09828   3
   6   0   3 -0.4040 0.14703   1
   6   0   3 -0.0187 0.21089   4
   6   0   3 -0.2537 0.12666   2
  -6   0  -3 -0.1871 0.11140   3
   7   0   3 -0.1554 0.17415   2
  -7   0  -3 0.08138 0.14889   3
   7   0   3 0.20783 0.28229   4
   7   0   3 0.05981 0.25825   1
   8   0   3 -0.1472 0.16695   1
   8   0   3 0.20248 0.30350   4
   8   0   3 0.11034 0.20771   2
  -8   0  -3 0.10884 0.18067   3
   9   0   3 0.01127 0.18746   2
  -9   0  -3 0.03326 0.17314   3
   9   0   3 -0.2666 0.15029   4
   9   0   3 -0.2044 0.26646   1
  10   0   3 0.06510 0.23452   2
  10   0   3 -0.3966 0.27893   4
  10   0   3 -0.2015 0.27510   1
  11   0   3 -0.6113 0.27555   1
  11   0   3 -0.1922 0.34082   4
  12   0   3 0.60146 0.48749   4
  12   0   3 -0.4597 0.33710   1
  13   0   3 -0.1980 0.40273   1
  13   0   3 0.09020 0.44529   4
  14   0   3 -0.2765 0.41437   4
  14   0   3 0.40867 0.50768   1
  15   0   3 0.12802 0.52512   1
  15   0   3 0.41037 0.55309   4
  16   0   3 0.02515 0.55205   1
  16   0   3 -0.0669 0.51817   4
  17   0   3 -1.0884 0.41761   1
  17   0   3 0.34239 0.61260   4
  18  -1  -3 5.64996 1.17054   4
  18  -1  -3 5.24511 1.31679   1
  18   1  -3 10.8636 1.89995   1
  17  -1  -3 3.05364 0.91900   4
  17  -1  -3 4.13678 1.13454   1
  17   1  -3 3.50564 1.15068   1
  16  -1  -3 4.72289 1.07553   4
  16  -1  -3 3.90585 1.09524   1
  16   1  -3 2.11390 0.95764   1
  15  -1  -3 25.8527 2.06114   1
  15  -1  -3 29.1750 1.94159   4
 -15   1   3 24.7868 1.91697   3
  15   1  -3 26.8916 2.21191   1
  14  -1  -3 19.0091 1.54432   4
  14  -1  -3 20.1860 1.74365   1
  14   1  -3 17.3237 1.98648   1
 -14   1   3 21.0705 1.70085   3
  13  -1  -3 34.6499 2.13477   1
 -13  -1   3 33.5636 1.82500   3
  13  -1  -3 30.4471 1.87782   4
  13   1  -3 32.9617 2.20115   1
  13   1  -3 29.9611 1.64197   4
 -13   1   3 31.0570 2.04076   3
  12  -1  -3 13.1334 1.12313   2
  12  -1  -3 16.6964 1.32541   4
  12  -1  -3 13.9791 1.51967   1
 -12  -1   3 11.8708 1.00676   3
  12   1  -3 14.9785 1.64673   1
 -12   1   3 13.4042 1.10644   2
 -12   1   3 13.9496 1.57634   3
  12   1  -3 13.7893 1.03371   4
  11  -1  -3 33.2594 1.93564   1
  11  -1  -3 33.1351 1.81476   4
 -11  -1   3 40.8262 1.79868   3
  11  -1  -3 30.7999 1.73822   2
  11   1  -3 35.3071 1.57963   4
 -11   1   3 35.1272 1.81581   2
 -11   1   3 37.5630 2.06406   3
  11   1  -3 33.9217 2.02745   1
  10  -1  -3 92.0949 3.34780   1
  10  -1  -3 88.1523 3.15718   2
 -10  -1   3 93.4409 2.98207   3
  10  -1  -3 94.3222 3.27823   4
 -10   1   3 86.2084 3.35638   3
  10   1  -3 87.7986 2.77945   4
 -10   1   3 89.1199 3.16617   2
  10   1  -3 93.8950 3.43736   1
  -9  -1   3 201.484 5.22504   3
   9  -1  -3 197.977 5.61478   1
   9  -1  -3 192.161 5.49620   2
   9  -1  -3 197.195 5.55058   4
   9   1  -3 200.757 5.70178   1
   9   1  -3 193.751 5.00604   4
  -9   1   3 189.270 5.69017   3
  -9   1   3 193.682 5.50491   2
  -8  -1   3 141.029 3.44409   2
   8  -1  -3 142.733 4.31883   1
   8  -1  -3 148.079 4.33401   4
  -8  -1   3 148.475 3.98449   3
  -8   1   3 144.748 4.44113   3
  -8   1   3 140.310 4.26281   2
   8   1  -3 140.540 3.44670   2
   8   1  -3 145.254 4.36315   1
   8   1  -3 147.801 3.78429   4
  -7  -1   3 364.726 8.53663   3
  -7  -1   3 356.505 8.06119   2
   7  -1  -3 364.203 8.93377   4
   7  -1  -3 352.947 8.89658   1
   7   1  -3 360.004 8.89461   1
  -7   1   3 350.266 8.88561   2
   7   1  -3 357.413 8.27306   4
  -7   1   3 363.853 9.06196   3
   6  -1  -3 59.3418 2.18824   1
  -6  -1   3 61.0509 1.95767   3
  -6  -1   3 62.6285 1.65080   2
   6  -1  -3 61.4866 2.23152   4
  -6   1   3 59.8962 2.27209   3
   6   1  -3 61.7349 1.72514   4
  -6   1   3 59.2577 2.20545   2
   6   1  -3 63.1653 2.17240   1
  -5  -1   3 14.8675 0.58064   2
   5  -1  -3 15.1820 0.92086   1
   5  -1  -3 17.2722 0.99373   4
  -5  -1   3 15.3697 0.79597   3
   5   1  -3 16.3340 0.59791   4
  -5   1   3 14.5078 0.93222   2
  -5   1   3 14.4934 0.94858   3
   5   1  -3 14.5786 0.85019   1
   4  -1  -3 1156.36 25.5850   4
  -4  -1   3 1144.53 25.2278   3
   4  -1  -3 1138.98 25.5269   1
  -4  -1   3 1142.19 24.8687   2
  -4   1   3 1168.22 25.5903   3
   4   1  -3 1128.24 25.1587   4
   4   1  -3 1125.93 25.2505   1
  -4   1   3 1152.74 25.5957   4
  -4   1   3 1155.68 25.5602   2
  -3  -1   3 411.189 9.02644   2
   3  -1  -3 405.308 9.57700   1
   3  -1  -3 400.233 9.60286   4
  -3  -1   3 408.064 9.33862   3
  -3   1   3 402.339 9.56720   2
  -3   1   3 412.309 9.63557   4
  -3   1   3 408.977 9.57010   3
   3   1  -3 399.740 9.21422   1
  -2  -1   3 3924.60 87.3490   3
  -2  -1   3 3879.20 86.6581   2
   2  -1  -3 3962.22 85.8146   1
  -2   1   3 4047.83 87.6561   2
  -2   1   3 4067.96 85.8467   1
  -2   1   3 3781.99 87.1631   3
  -2   1   3 4094.66 86.9831   4
   2   1  -3 3771.35 86.2776   1
   1  -1  -3 56.2227 1.89966   1
  -1  -1   3 57.9431 1.63775   2
  -1  -1   3 54.4717 1.77469   3
  -1  -1   3 56.7659 1.39661   4
   1   1  -3 55.4259 1.40389   1
  -1   1   3 58.4943 1.91970   4
  -1   1   3 60.4148 1.79749   3
  -1   1   3 55.2517 1.80607   2
  -1   1   3 57.3955 1.91509   1
   0  -1   3 41.4082 1.46580   3
   0  -1   3 41.3903 1.34854   2
   0  -1   3 41.7099 1.17927   4
   0   1   3 42.0554 1.41254   2
   0   1   3 45.4235 1.37207   3
   0   1   3 38.4742 1.48072   4
   0   1   3 41.6924 1.55618   1
   1  -1   3 177.120 4.74671   3
   1  -1   3 183.617 4.64462   2
   1  -1   3 197.408 4.22603   1
   1  -1   3 189.401 4.49505   4
   1   1   3 193.324 4.47504   3
   1   1   3 189.668 4.89182   1
   1   1   3 189.978 4.60349   2
   1   1   3 184.622 4.77714   4
  -1   1  -3 193.669 4.84925   3
   2  -1   3 242.648 6.20474   3
   2  -1   3 256.165 6.13537   2
   2  -1   3 255.229 5.75626   1
   2  -1   3 252.685 6.00079   4
   2   1   3 257.375 5.94772   2
   2   1   3 256.799 6.19600   4
  -2   1  -3 246.080 6.23508   3
   2   1   3 251.726 6.33935   1
   2   1   3 259.063 5.73157   3
   3  -1   3 1653.72 35.2811   1
   3  -1   3 1633.41 35.5017   4
   3  -1   3 1623.78 35.5885   2
   3  -1   3 1587.02 35.6764   3
   3   1   3 1631.12 35.2650   2
  -3   1  -3 1572.46 35.6821   3
   3   1   3 1652.39 35.8602   1
   3   1   3 1658.64 35.6182   4
   3   1   3 1581.19 35.0830   3
   4  -1   3 308.508 7.49852   4
   4  -1   3 304.364 7.61735   3
   4  -1   3 312.980 7.54611   2
   4  -1   3 316.437 7.33839   1
   4   1   3 314.221 7.54195   4
   4   1   3 319.689 7.15736   2
  -4   1  -3 300.087 7.61702   3
   4   1   3 309.441 7.81061   1
   5  -1   3 482.205 10.9545   1
   5  -1   3 470.944 11.0761   4
   5  -1   3 470.418 11.0642   2
  -5   1  -3 458.495 11.1583   3
   5   1   3 466.676 11.3924   1
   5   1   3 469.220 10.5734   2
   5   1   3 474.171 11.0645   4
   6  -1   3 69.4924 2.33662   2
   6  -1   3 69.6161 2.39474   4
   6  -1   3 67.8057 2.29945   1
   6   1   3 67.6432 1.90222   2
   6   1   3 64.5516 2.55354   1
  -6   1  -3 65.8371 2.39546   3
   6   1   3 66.8928 2.32120   4
   7  -1   3 110.476 3.47666   1
   7  -1   3 112.711 3.43908   2
   7  -1   3 109.449 3.50377   4
   7   1   3 116.356 2.93643   2
   7   1   3 112.310 3.47319   4
  -7   1  -3 110.660 3.54152   3
   7   1   3 120.484 3.89313   1
   8  -1   3 24.7822 1.35074   2
   8  -1   3 28.4710 1.50925   1
   8  -1   3 26.5730 1.46391   4
   8   1   3 27.9213 1.46506   4
   8   1   3 27.7346 1.69944   1
  -8   1  -3 26.5814 1.48255   3
   8   1   3 28.1012 1.03134   2
   9  -1   3 162.019 4.96900   1
   9  -1   3 168.453 4.98008   4
   9  -1   3 170.058 4.77301   2
   9   1   3 163.144 4.84896   4
   9   1   3 165.106 5.33065   1
  -9   1  -3 160.093 4.88632   3
  10  -1   3 3.22546 0.73537   4
  10  -1   3 3.22230 0.63985   2
  10  -1   3 4.50856 0.84694   1
  10   1   3 3.42625 0.86018   1
  10   1   3 5.00091 0.83977   4
 -10   1  -3 3.80549 0.73492   3
  11  -1   3 20.6897 1.56294   1
  11  -1   3 22.4390 1.57249   4
  11  -1   3 22.3687 1.36295   2
  11   1   3 22.5261 1.51843   4
 -11   1  -3 21.4638 1.46443   3
  11   1   3 21.8455 1.72240   1
  12  -1   3 32.7086 2.07555   1
  12  -1   3 32.7873 1.72502   2
  12  -1   3 31.8717 1.97695   4
  12   1   3 33.1679 1.94256   4
  12   1   3 33.8184 2.29158   1
  13  -1   3 4.38547 0.97406   1
  13  -1   3 4.92670 1.02579   4
  13   1   3 5.78955 1.22321   1
  13   1   3 3.92402 0.90503   4
  14  -1   3 1.98016 0.80984   1
  14  -1   3 1.62916 0.72859   4
  14   1   3 2.23486 0.87772   1
  14   1   3 2.57746 0.80129   4
  15  -1   3 3.73832 0.97397   1
  15  -1   3 6.50403 1.24412   4
  15   1   3 4.75322 1.24688   1
  15   1   3 5.53526 1.09743   4
  16  -1   3 0.33843 0.51131   1
  16  -1   3 -0.4468 0.53429   4
  16   1   3 -0.0205 0.54350   4
  16   1   3 0.41092 0.62876   1
  17  -1   3 -0.0086 0.62764   4
  17  -1   3 1.07689 0.65391   1
  17   1   3 -0.3415 0.61393   1
  17   1   3 -0.2683 0.57441   4
  17  -2  -3 1.20379 0.76948   4
  17  -2  -3 0.46049 0.58416   1
  17   2  -3 0.23406 0.66741   1
  16  -2  -3 0.61129 0.69575   4
  16  -2  -3 0.03731 0.60047   1
  16   2  -3 0.36406 0.66552   1
 -16   2   3 1.03325 0.63845   3
  15  -2  -3 10.5972 1.54076   1
  15  -2  -3 8.27827 1.35733   4
 -15   2   3 8.26936 1.44523   3
  15   2  -3 7.41125 1.48458   1
  14  -2  -3 0.20798 0.46086   2
  14  -2  -3 -0.3419 0.40655   1
  14  -2  -3 0.57423 0.56227   4
 -14   2   3 0.40694 0.55977   3
 -14   2   3 -0.0730 0.31658   2
  14   2  -3 -0.2369 0.48000   1
  13  -2  -3 1.52487 0.63211   4
  13  -2  -3 4.05837 0.93493   1
  13  -2  -3 2.98517 0.82456   2
 -13   2   3 2.99393 0.75619   2
 -13   2   3 5.39949 1.13623   3
  13   2  -3 2.84259 0.89116   1
  12  -2  -3 0.55439 0.49987   1
  12  -2  -3 -0.1398 0.37623   2
  12  -2  -3 -0.0682 0.47724   4
 -12   2   3 0.45723 0.45892   2
 -12   2   3 1.27689 0.67550   3
  12   2  -3 0.18927 0.47477   1
  11  -2  -3 16.5641 1.42980   2
  11  -2  -3 13.6841 1.48191   4
 -11  -2   3 17.4830 1.09596   3
  11  -2  -3 13.9305 1.46534   1
  11   2  -3 17.2829 1.51510   1
 -11   2   3 16.9853 1.56769   3
 -11   2   3 15.1914 1.34481   2
  10  -2  -3 557.484 13.4848   1
  10  -2  -3 523.223 13.5074   4
 -10  -2   3 579.983 12.8299   3
  10  -2  -3 537.336 13.6360   2
 -10   2   3 519.815 13.8865   3
  10   2  -3 536.564 13.6479   1
 -10   2   3 537.045 13.6196   2
   9  -2  -3 16.3731 1.30784   2
   9  -2  -3 16.7903 1.30251   4
  -9  -2   3 17.1179 1.02702   3
   9  -2  -3 16.2001 1.24808   1
  -9   2   3 16.2749 1.28876   2
  -9   2   3 15.9554 1.36758   3
   9   2  -3 16.2184 1.30331   1
   8  -2  -3 4.01610 0.76979   4
  -8  -2   3 5.37670 0.65141   3
   8  -2  -3 4.48162 0.74947   1
   8  -2  -3 4.48897 0.84690   2
  -8   2   3 5.07197 0.93264   3
  -8   2   3 3.76514 0.76611   2
   8   2  -3 5.28975 0.82966   1
   8   2  -3 4.37331 0.46402   4
  -7  -2   3 145.870 3.92826   3
   7  -2  -3 137.502 4.27745   1
   7  -2  -3 141.852 4.47495   4
   7   2  -3 144.149 3.52002   4
  -7   2   3 136.856 4.48174   2
   7   2  -3 145.191 4.33425   1
  -7   2   3 137.704 4.63216   3
   6  -2  -3 290.442 7.48904   1
  -6  -2   3 291.499 7.07923   3
   6  -2  -3 286.363 7.65883   4
  -6  -2   3 292.451 6.40830   2
   6   2  -3 285.021 7.35214   1
  -6   2   3 282.496 7.82916   3
  -6   2   3 277.049 7.66365   2
   6   2  -3 293.593 6.55850   4
   5  -2  -3 1434.35 32.0471   1
  -5  -2   3 1436.39 31.6648   3
  -5  -2   3 1406.80 31.0322   2
   5  -2  -3 1435.66 32.2486   4
   5   2  -3 1399.30 31.7607   1
  -5   2   3 1426.14 32.2840   2
  -5   2   3 1408.09 32.3933   3
   5   2  -3 1474.40 30.9879   4
  -5   2   3 1471.83 32.3200   4
   4  -2  -3 187.184 5.25344   1
  -4  -2   3 189.964 5.03035   3
   4  -2  -3 188.275 5.40241   4
  -4  -2   3 195.469 4.24380   4
  -4   2   3 198.084 5.46387   4
   4   2  -3 199.087 4.26218   4
  -4   2   3 188.764 5.50866   3
   4   2  -3 193.780 4.96667   1
  -4   2   3 191.608 5.44209   2
  -3  -2   3 114.505 2.56903   4
   3  -2  -3 117.541 3.49978   1
   3  -2  -3 110.814 3.57007   4
  -3  -2   3 114.896 2.96208   2
  -3  -2   3 113.109 3.32899   3
   3   2  -3 111.135 3.06035   1
  -3   2   3 110.809 3.61240   3
  -3   2   3 113.801 3.59531   4
  -3   2   3 115.175 3.59998   2
   2  -2  -3 55.9810 2.15135   4
  -2  -2   3 49.6309 1.94671   3
  -2  -2   3 53.8716 1.72341   2
  -2  -2   3 55.6096 1.40508   4
   2  -2  -3 52.0764 2.05519   1
  -2   2   3 50.8317 2.08571   3
  -2   2   3 55.0614 2.10135   1
  -2   2   3 55.0798 2.13640   4
  -2   2   3 54.7675 2.11695   2
   2   2  -3 54.3361 1.61742   1
   1  -2  -3 1412.29 31.2953   1
  -1  -2   3 1380.23 30.8467   2
  -1  -2   3 1335.59 31.1761   3
  -1  -2   3 1437.62 30.4671   4
  -1   2   3 1401.51 31.2863   1
  -1   2   3 1429.15 31.2867   3
  -1   2   3 1422.82 31.2502   2
  -1   2   3 1402.28 31.3297   4
   1   2  -3 1397.39 30.4285   1
   0  -2   3 2.24642 0.31466   4
   0  -2   3 3.24542 0.19684   1
   0  -2   3 3.00633 0.46608   2
   0  -2   3 2.58719 0.50881   3
   0   2   3 2.97036 0.50871   2
   0   2  -3 3.25355 0.20700   1
   0   2   3 2.82582 0.52472   4
   0   2  -3 3.34849 0.57786   3
   0   2   3 2.71112 0.48774   3
   0   2   3 2.60052 0.53293   1
   1  -2   3 346.690 7.41058   1
   1  -2   3 327.112 8.48361   3
   1  -2   3 331.171 8.21797   2
   1  -2   3 338.462 7.91470   4
   1   2   3 351.009 8.25291   2
   1   2   3 339.632 8.39920   4
  -1   2  -3 335.379 8.54056   3
   1   2   3 336.901 8.16068   3
   1   2   3 334.722 8.46601   1
   2  -2   3 6.30092 0.52146   4
   2  -2   3 5.29668 0.66759   2
   2  -2   3 4.95585 0.72296   3
   2  -2   3 5.31537 0.28348   1
   2   2   3 5.02814 0.59430   2
   2   2   3 4.42000 0.62923   4
  -2   2  -3 3.41340 0.60833   3
   2   2   3 4.93470 0.47162   3
   2   2   3 4.62712 0.68902   1
   3  -2   3 213.002 5.44101   4
   3  -2   3 207.904 5.89470   3
   3  -2   3 217.492 4.96560   1
  -3  -2  -3 206.515 5.13032   3
   3  -2   3 207.808 5.65878   2
   3   2   3 205.607 5.13917   3
  -3   2  -3 207.229 5.90573   3
   3   2   3 215.291 5.88978   1
   3   2   3 225.003 5.71828   4
   3   2   3 216.549 5.37603   2
   4  -2   3 149.828 4.40545   2
   4  -2   3 149.266 4.62072   3
   4  -2   3 153.707 4.23283   4
   4  -2   3 155.565 3.80411   1
  -4  -2  -3 146.623 3.64612   3
   4   2   3 153.232 3.98890   2
   4   2   3 146.157 4.57162   1
   4   2   3 153.821 4.34963   4
  -4   2  -3 151.163 4.64939   3
   5  -2   3 -0.2455 0.23790   4
   5  -2   3 -0.3690 0.24744   2
   5  -2   3 -0.1093 0.15276   1
  -5  -2  -3 0.37007 0.10932   3
   5  -2   3 0.20609 0.33810   3
   5   2   3 0.29615 0.25587   4
   5   2   3 0.15137 0.16746   2
   5   2   3 -0.0564 0.19233   1
  -5   2  -3 0.10080 0.32222   3
   6  -2   3 394.038 9.67906   4
   6  -2   3 377.354 9.76979   2
   6  -2   3 393.504 9.28632   1
   6   2   3 397.831 9.05641   2
   6   2   3 396.790 9.69237   4
  -6   2  -3 381.022 10.0791   3
   6   2   3 384.717 10.1240   1
   7  -2   3 161.872 4.98563   2
   7  -2   3 165.068 4.63515   1
   7  -2   3 163.102 4.90971   4
   7   2   3 171.192 4.93133   4
   7   2   3 174.175 5.42679   1
   7   2   3 176.249 4.26420   2
  -7   2  -3 167.036 5.28778   3
   8  -2   3 51.6664 2.27692   4
   8  -2   3 49.1273 2.26015   2
   8  -2   3 50.5126 2.05567   1
   8   2   3 46.9917 2.47360   1
   8   2   3 52.6169 2.23016   4
  -8   2  -3 48.9134 2.43069   3
   9  -2   3 2.25938 0.66606   2
   9  -2   3 1.49937 0.50146   1
   9  -2   3 1.80446 0.64830   4
   9   2   3 3.40067 0.85152   1
  -9   2  -3 2.59173 0.71017   3
   9   2   3 2.53784 0.64648   4
  10  -2   3 28.2432 1.67048   1
  10  -2   3 29.3158 1.76499   2
  10  -2   3 27.3299 1.76521   4
  10   2   3 26.3877 1.99061   1
 -10   2  -3 26.9254 1.84555   3
  10   2   3 26.7401 1.66913   4
  11  -2   3 75.9370 3.13265   2
  11  -2   3 77.3983 3.25683   4
  11  -2   3 82.1775 3.22527   1
 -11   2  -3 73.8710 3.35326   3
  11   2   3 75.9706 3.12587   4
  11   2   3 76.7319 3.63490   1
  12  -2   3 75.7120 3.21696   1
  12  -2   3 71.9365 3.23752   4
  12  -2   3 72.9778 3.09114   2
  12   2   3 70.3529 3.62216   1
 -12   2  -3 71.9556 3.33378   3
  12   2   3 70.0809 3.07296   4
  13  -2   3 33.0557 2.03916   2
  13  -2   3 36.9972 2.24220   1
  13  -2   3 26.6459 2.02012   4
  13   2   3 35.9133 2.16900   4
  13   2   3 32.3966 2.47529   1
  14  -2   3 2.80029 0.87058   4
  14  -2   3 3.67002 0.99874   1
  14  -2   3 4.57828 1.01277   2
  14   2   3 4.43900 1.21519   1
  14   2   3 5.12633 1.07634   4
  15  -2   3 1.96527 0.77362   4
  15  -2   3 2.07305 0.77730   1
  15   2   3 0.74297 0.67696   1
  15   2   3 1.93199 0.79451   4
  16  -2   3 1.01172 0.69114   4
  16  -2   3 0.21147 0.49399   1
  16   2   3 0.40421 0.65038   1
  17  -2   3 2.88080 0.79998   1
  16  -3  -3 2.39297 0.97969   4
  16  -3  -3 2.99795 0.91539   1
  16   3  -3 1.98100 0.97189   1
 -16   3   3 2.77052 0.92758   3
  15  -3  -3 5.36385 1.27233   2
  15  -3  -3 7.40731 1.35738   4
  15  -3  -3 6.48252 1.23353   1
  15   3  -3 5.51232 1.28161   1
 -15   3   3 5.13944 1.19236   3
  14  -3  -3 0.45396 0.67629   2
  14  -3  -3 0.14659 0.55701   1
  14  -3  -3 1.51591 0.89155   4
  14   3  -3 0.35351 0.72005   1
 -14   3   3 1.08526 0.70776   3
 -14   3   3 1.80675 0.70640   2
  13  -3  -3 0.32181 0.49394   1
  13  -3  -3 -0.6180 0.48986   2
  13  -3  -3 -0.3633 0.60571   4
 -13   3   3 0.52502 0.47750   2
 -13   3   3 0.45248 0.51748   3
  13   3  -3 0.16482 0.60547   1
  12  -3  -3 0.56775 0.65185   4
  12  -3  -3 0.29567 0.44705   1
  12  -3  -3 0.39214 0.61158   2
 -12   3   3 1.01944 0.55839   2
  12   3  -3 -0.0145 0.49859   1
 -12   3   3 -0.0575 0.53680   3
  11  -3  -3 6.59011 1.07067   1
  11  -3  -3 6.22208 1.09664   4
  11  -3  -3 7.45095 1.32607   2
 -11   3   3 4.92027 1.17151   3
  11   3  -3 7.05451 1.22334   1
 -11   3   3 7.16845 1.24217   2
  10  -3  -3 23.2101 1.60318   1
  10  -3  -3 21.7902 1.80889   2
  10  -3  -3 19.9309 1.67417   4
 -10  -3   3 24.1225 1.31364   3
 -10   3   3 21.6742 1.91298   3
 -10   3   3 20.4587 1.73255   2
  10   3  -3 26.5345 1.83670   1
  -9  -3   3 0.03046 0.34479   3
   9  -3  -3 -0.0233 0.32110   2
   9  -3  -3 0.26844 0.40459   1
   9  -3  -3 0.23016 0.47547   4
  -9   3   3 -0.4073 0.36003   3
   9   3  -3 0.57069 0.40736   1
  -9   3   3 0.00502 0.44098   2
   8  -3  -3 13.7976 1.51025   4
  -8  -3   3 14.0379 0.98701   3
   8  -3  -3 11.9673 1.31160   1
   8  -3  -3 13.2694 1.63348   2
   8   3  -3 12.9984 1.40235   1
  -8   3   3 12.7380 1.64691   3
  -8   3   3 13.8834 1.61354   2
   7  -3  -3 75.2141 3.26446   4
   7  -3  -3 85.2609 3.15323   1
   7  -3  -3 85.4516 3.50235   2
  -7  -3   3 82.3339 2.79110   3
   7   3  -3 80.9821 3.08119   1
  -7   3   3 84.0419 3.66072   3
  -7   3   3 84.0120 3.46297   2
  -6  -3   3 2.82530 0.54219   3
   6  -3  -3 2.38291 0.58142   1
   6  -3  -3 2.06945 0.66452   4
   6  -3  -3 2.74818 0.81160   2
  -6   3   3 2.16106 0.74885   3
  -6   3   3 1.80406 0.63181   2
   6   3  -3 2.52753 0.56099   1
   5  -3  -3 14.8486 1.12687   1
  -5  -3   3 14.0287 0.70972   2
  -5  -3   3 14.5316 1.02231   3
   5  -3  -3 12.3859 1.34492   4
  -5   3   3 13.4238 1.54656   3
   5   3  -3 15.0040 1.02669   1
  -5   3   3 13.3755 1.20085   2
  -5   3   3 12.5945 1.38434   4
   4  -3  -3 17.2894 1.34563   4
   4  -3  -3 19.2167 1.29380   1
  -4  -3   3 19.4669 0.75529   4
  -4  -3   3 19.4977 1.22294   3
  -4  -3   3 19.1366 0.93148   2
  -4   3   3 20.1993 1.50623   3
   4   3  -3 17.9785 1.07723   1
  -4   3   3 18.8188 1.39094   2
  -4   3   3 21.5618 1.46795   4
  -3  -3   3 16.4537 1.16613   3
   3  -3  -3 15.4727 1.21557   4
   3  -3  -3 15.5726 1.15652   1
  -3  -3   3 16.5917 0.73370   4
  -3  -3   3 17.7749 0.96443   2
  -3   3   3 20.5473 1.49262   3
   3   3  -3 16.6152 0.95476   1
  -3   3   3 15.0361 1.19801   4
  -3   3   3 17.5327 1.32929   2
  -2  -3   3 182.800 4.44029   4
  -2  -3   3 180.109 4.82972   2
   2  -3  -3 177.926 5.23848   1
   2  -3  -3 175.856 5.35743   4
  -2  -3   3 173.092 5.21593   3
  -2   3   3 175.194 5.34685   2
  -2   3   3 182.343 5.38873   4
   2   3  -3 180.438 4.60653   1
  -2   3   3 175.672 5.47448   3
  -2   3   3 180.447 5.26249   1
  -1  -3   3 20.9177 1.19805   2
  -1  -3   3 22.8796 1.00169   4
  -1  -3   3 22.5069 1.42456   3
   1  -3  -3 21.1238 1.36731   1
   1  -3  -3 21.7128 1.43153   4
  -1   3   3 24.1430 1.51089   3
  -1   3   3 21.3912 1.40952   4
  -1   3   3 20.7985 1.35826   1
  -1   3   3 20.6260 1.37666   2
   1   3  -3 21.9172 0.96230   1
   1   3  -3 23.1922 1.49243   3
   0  -3  -3 131.139 4.25442   1
   0  -3   3 136.167 3.39925   1
   0  -3   3 124.352 4.31195   3
   0  -3   3 130.831 4.01386   2
   0  -3   3 136.858 3.67021   4
   0   3   3 133.677 4.27871   4
   0   3  -3 140.845 4.51152   3
   0   3  -3 133.760 3.39885   1
   0   3   3 136.346 4.23057   2
   0   3   3 133.222 4.26545   1
   0   3   3 134.886 4.27424   3
   1  -3   3 0.56617 0.17904   1
   1  -3   3 0.45152 0.25841   4
   1  -3   3 0.56335 0.42526   3
   1  -3   3 0.36145 0.28390   2
   1   3   3 0.71830 0.39641   4
   1   3   3 0.29383 0.35243   1
   1   3   3 0.45040 0.33062   3
   1   3   3 0.81940 0.39075   2
  -1   3  -3 0.16582 0.37219   3
   2  -3   3 4.28730 0.75711   2
  -2  -3  -3 3.80320 0.62640   3
   2  -3   3 4.51336 0.34190   1
   2  -3   3 3.79473 0.58736   4
   2  -3   3 4.10746 0.85521   3
   2   3   3 3.77263 0.72012   4
   2   3   3 2.81035 0.59100   2
   2   3   3 3.93653 0.73404   1
   2   3   3 4.77987 0.71694   3
  -2   3  -3 3.98837 0.85245   3
   3  -3   3 34.2488 1.17919   1
   3  -3   3 35.7956 1.63196   4
   3  -3   3 34.1420 2.03230   3
  -3  -3  -3 33.9453 1.55472   3
   3  -3   3 35.2035 1.82208   2
   3   3   3 36.3685 1.94649   1
   3   3   3 35.8566 1.81834   4
   3   3   3 38.4241 1.70087   2
  -3   3  -3 39.3554 2.16780   3
   3   3   3 37.4895 1.62580   3
   4  -3   3 1.23007 0.25466   1
   4  -3   3 0.08604 0.30117   3
  -4  -3  -3 0.46146 0.24452   3
   4  -3   3 0.16081 0.31369   4
   4  -3   3 0.63376 0.37942   2
   4   3   3 0.68020 0.32657   2
  -4   3  -3 0.25534 0.37986   3
   4   3   3 0.66734 0.40274   4
   4   3   3 0.45476 0.45150   1
   4   3   3 0.47760 0.26253   3
  -5  -3  -3 44.1174 1.58691   3
   5  -3   3 45.4098 2.44075   3
   5  -3   3 43.2530 1.99948   4
   5  -3   3 44.7551 2.23179   2
  -5   3  -3 46.8287 2.49129   3
   5   3   3 45.3687 2.12052   4
   5   3   3 46.9385 1.82906   2
   5   3   3 46.5158 2.38233   1
   6  -3   3 28.2850 1.25419   1
   6  -3   3 26.5403 1.57789   4
   6  -3   3 30.2337 1.83403   2
   6  -3   3 25.1316 1.85888   3
   6   3   3 28.3794 1.89835   1
  -6   3  -3 29.5145 2.00854   3
   6   3   3 25.9046 1.61317   4
   7  -3   3 3.87473 0.76773   4
   7  -3   3 5.10819 1.03551   3
   7  -3   3 4.98273 0.66292   1
   7  -3   3 4.18143 0.85586   2
  -7   3  -3 2.47422 0.77107   3
   7   3   3 3.87338 0.77267   4
   7   3   3 3.48007 0.89880   1
   8  -3   3 27.6831 2.00036   3
   8  -3   3 30.2803 1.94207   2
   8  -3   3 29.4428 1.79637   4
   8   3   3 28.9561 2.06790   1
  -8   3  -3 32.5158 2.16548   3
   8   3   3 26.7233 1.69967   4
   9  -3   3 0.27842 0.29821   1
   9  -3   3 0.09582 0.48173   2
   9  -3   3 -0.1316 0.24496   4
   9   3   3 0.04535 0.52718   1
   9   3   3 0.17619 0.43690   4
  -9   3  -3 0.83939 0.62441   3
  10  -3   3 1.59823 0.62397   2
  10  -3   3 1.27646 0.54281   4
 -10   3  -3 -0.3669 0.44503   3
  10   3   3 1.30976 0.63290   4
  10   3   3 0.23074 0.59038   1
  11  -3   3 33.9183 2.16265   2
  11  -3   3 30.0836 1.97800   4
 -11   3  -3 28.1623 2.21463   3
  11   3   3 30.9749 2.39897   1
  11   3   3 28.9250 1.92540   4
  12  -3   3 0.42245 0.61619   2
  12  -3   3 1.06447 0.57222   4
 -12   3  -3 -0.5080 0.42564   3
  12   3   3 0.21203 0.71408   1
  13  -3   3 1.24482 0.79832   3
  13  -3   3 3.65659 1.01327   2
  13  -3   3 2.10025 0.76065   4
 -13   3  -3 1.57037 0.75793   3
  13   3   3 2.83485 1.11980   1
  14  -3   3 5.47292 1.15940   2
  14  -3   3 4.12281 1.08383   4
  14   3   3 5.22963 1.34350   1
  15  -3   3 -0.0108 0.61725   4
  15  -3   3 0.29326 0.60381   2
  15   3   3 0.46474 0.68411   1
  15  -4  -3 0.56279 0.52127   1
  15  -4  -3 1.49355 0.90829   4
  15  -4  -3 1.19315 0.82645   2
  15   4  -3 -0.0400 0.72366   1
 -15   4   3 1.28692 0.72498   3
  14  -4  -3 -0.2894 0.65216   4
  14  -4  -3 0.41927 0.71983   2
  14  -4  -3 -0.6769 0.42657   1
  14   4  -3 0.28261 0.75164   1
 -14   4   3 0.58907 0.68296   3
 -14   4   3 1.14156 0.68440   2
  13  -4  -3 -0.0497 0.65831   4
  13  -4  -3 0.02393 0.53493   1
  13  -4  -3 0.32996 0.51726   2
 -13   4   3 0.22197 0.66675   3
  13   4  -3 -0.8065 0.49194   1
 -13   4   3 -0.0083 0.51348   2
  12  -4  -3 17.0748 2.20180   2
  12  -4  -3 18.4171 2.19867   4
  12  -4  -3 18.5736 1.62446   1
  12   4  -3 17.0098 2.08778   1
 -12   4   3 15.2947 2.05223   2
 -12   4   3 16.1811 2.27811   3
  11  -4  -3 21.2811 2.35710   2
  11  -4  -3 20.8599 2.19771   4
  11  -4  -3 20.9824 1.64281   1
 -11   4   3 22.5422 2.62646   3
 -11   4   3 17.0895 2.10488   2
  11   4  -3 23.7479 2.02633   1
  10  -4  -3 9.76786 1.57084   2
  10  -4  -3 9.02845 1.27947   1
  10  -4  -3 8.92229 1.42846   4
 -10   4   3 8.42912 1.55829   3
 -10   4   3 9.15629 1.51827   2
  10   4  -3 9.94802 1.48345   1
   9  -4  -3 0.14344 0.52934   4
   9  -4  -3 0.75769 0.56378   2
   9  -4  -3 0.59886 0.45081   1
   9   4  -3 1.08335 0.62193   1
  -9   4   3 0.07203 0.38977   3
  -9   4   3 0.78248 0.59746   2
   8  -4  -3 2.11229 0.65243   1
   8  -4  -3 1.98463 0.80495   2
   8  -4  -3 2.33288 0.76714   4
  -8  -4   3 2.48922 0.62633   3
  -8   4   3 0.68752 0.67094   3
   8   4  -3 2.47303 0.76942   1
  -8   4   3 2.17596 0.76196   2
   7  -4  -3 8.64067 1.40931   2
   7  -4  -3 7.48421 1.24731   4
   7  -4  -3 8.68095 1.15579   1
  -7  -4   3 9.37000 1.07941   3
  -7   4   3 7.58958 1.29251   2
  -7   4   3 9.11036 1.57533   3
   7   4  -3 10.2878 1.25993   1
   6  -4  -3 2.43255 0.66981   1
   6  -4  -3 3.02226 0.84608   4
  -6  -4   3 1.67427 0.56877   3
   6  -4  -3 2.86593 0.91527   2
  -6   4   3 2.36420 0.82450   2
   6   4  -3 1.91780 0.58197   1
  -6   4   3 2.02265 0.83363   3
   5  -4  -3 30.1873 1.79174   1
   5  -4  -3 31.4655 2.15087   2
  -5  -4   3 28.6172 1.69929   3
   5  -4  -3 28.6397 1.95866   4
   5   4  -3 27.6545 1.60521   1
  -5   4   3 27.5009 2.15189   3
  -5   4   3 28.3977 2.03215   2
  -4  -4   3 67.1870 2.77885   3
  -4  -4   3 60.7716 2.23361   2
   4  -4  -3 57.6465 2.90988   2
   4  -4  -3 61.9870 2.71053   1
   4  -4  -3 62.1748 2.93116   4
  -4   4   3 54.5049 2.84209   2
   4   4  -3 56.0874 2.35437   1
  -4   4   3 60.3018 3.11832   3
  -4   4   3 61.4898 2.91877   4
  -3  -4   3 32.4650 1.91933   3
  -3  -4   3 31.7269 1.57206   2
   3  -4  -3 31.6306 2.05284   2
   3  -4  -3 36.6500 1.99007   1
   3  -4  -3 31.6665 2.01384   4
  -3   4   3 28.2053 1.90403   4
  -3   4   3 30.4710 2.01787   2
  -3   4   3 28.3917 2.03540   3
  -2  -4   3 20.9561 1.31751   2
   2  -4  -3 18.2478 1.50984   4
   2  -4  -3 19.8065 1.58750   2
  -2  -4   3 20.6943 1.54322   3
   2  -4  -3 22.9911 1.56840   1
  -2   4   3 19.6984 1.56508   4
  -2   4   3 20.2982 1.61478   2
  -2   4   3 24.1931 1.61786   1
  -2   4   3 22.0610 1.76551   3
   1  -4  -3 25.8291 1.70278   1
   1  -4  -3 27.0254 1.80550   2
   1  -4  -3 27.7819 1.81502   4
  -1  -4   3 24.4579 1.74600   3
  -1  -4   3 29.0547 1.34590   4
  -1  -4   3 25.5158 1.53730   2
  -1   4   3 24.7744 1.75824   2
  -1   4   3 28.3122 1.76763   1
  -1   4   3 25.3652 1.84546   3
   1   4  -3 23.8021 1.77757   3
  -1   4   3 27.2225 1.80047   4
   0  -4  -3 36.9545 2.08250   1
   0  -4   3 39.0042 1.99511   2
   0  -4   3 37.6249 2.27155   3
   0  -4  -3 40.5061 2.19787   4
   0  -4   3 38.7715 1.68599   4
   0   4   3 38.9744 2.12354   1
   0   4   3 36.6623 2.10610   2
   0   4   3 38.5187 2.15040   4
   0   4  -3 36.4480 2.27944   3
   0   4   3 37.7992 2.17727   3
  -1  -4  -3 76.1033 3.17739   3
   1  -4   3 80.0491 3.17341   2
   1  -4   3 80.0257 2.78462   4
  -1  -4  -3 86.1642 3.38420   1
   1  -4   3 76.5278 3.47174   3
   1   4   3 75.1312 3.18574   4
   1   4   3 80.8744 3.29250   1
   1   4   3 77.6516 3.23277   3
   1   4   3 79.8928 3.22305   2
  -1   4  -3 79.4387 3.56015   3
   2  -4   3 14.2226 1.73925   3
   2  -4   3 12.1403 1.40122   2
   2  -4   3 14.0777 1.07817   4
  -2  -4  -3 13.6700 1.20671   3
   2   4   3 12.6304 1.20784   3
   2   4   3 14.5476 1.52299   4
   2   4   3 13.6040 1.42700   2
  -2   4  -3 14.8203 1.78184   3
   2   4   3 12.4125 1.49169   1
   3  -4   3 10.2018 1.52845   3
   3  -4   3 9.44323 1.26795   2
  -3  -4  -3 8.72193 1.06413   3
   3  -4   3 8.45477 1.01074   4
   3   4   3 8.50457 1.10091   3
   3   4   3 6.15401 1.02165   4
   3   4   3 10.7058 1.21882   2
   3   4   3 10.3882 1.40389   1
  -3   4  -3 10.0506 1.49511   3
   4  -4   3 180.031 5.33701   4
   4  -4   3 171.436 6.18431   3
   4  -4   3 184.005 5.80611   2
  -4  -4  -3 168.448 5.10221   3
   4   4   3 176.164 5.83384   1
   4   4   3 180.581 5.29994   3
   4   4   3 176.718 5.59669   4
  -4   4  -3 171.170 6.21467   3
   4   4   3 186.675 5.34654   2
   5  -4   3 8.78916 1.53337   3
   5  -4   3 9.67222 1.19955   4
   5  -4   3 10.7063 1.44281   2
   5   4   3 11.7565 1.39550   4
   5   4   3 10.0406 1.45597   1
  -5   4  -3 12.4354 1.76363   3
   6  -4   3 11.8577 1.50138   2
   6  -4   3 8.34517 1.50237   3
   6  -4   3 10.7310 1.29926   4
   6   4   3 10.7485 1.34322   4
  -6   4  -3 8.29212 1.51112   3
   6   4   3 10.4342 1.51540   1
   7  -4   3 1.23060 0.70612   3
   7  -4   3 1.61980 0.60095   4
   7  -4   3 3.00202 0.87521   2
  -7   4  -3 4.01434 1.03287   3
   7   4   3 3.66324 0.88746   4
   7   4   3 3.73786 1.00182   1
   8  -4   3 0.42583 0.62738   3
   8  -4   3 0.71363 0.61716   2
   8  -4   3 0.64471 0.49585   4
  -8   4  -3 0.99451 0.65714   3
   8   4   3 0.81496 0.64463   1
   8   4   3 0.42376 0.51864   4
   9  -4   3 0.02663 0.45073   4
   9  -4   3 0.24825 0.58534   3
   9  -4   3 0.57608 0.50782   2
  -9   4  -3 0.08329 0.57877   3
   9   4   3 0.08061 0.55498   1
  10  -4   3 13.0317 1.59875   4
  10  -4   3 14.2914 1.83860   2
  10  -4   3 13.2032 1.99354   3
  10   4   3 11.4161 1.84082   1
 -10   4  -3 14.1235 2.06207   3
  11  -4   3 0.12584 0.68724   2
  11  -4   3 1.19671 0.80431   3
  11  -4   3 -0.0270 0.54262   4
 -11   4  -3 -0.4357 0.55919   3
  11   4   3 -0.6775 0.62472   1
  12  -4   3 -0.3397 0.57385   2
  12  -4   3 -0.3879 0.47248   4
  12  -4   3 0.83508 0.77313   3
 -12   4  -3 0.28386 0.67255   3
  12   4   3 -0.0076 0.66761   1
  13  -4   3 0.06710 0.62214   2
  13  -4   3 1.30420 0.71270   4
  13  -4   3 1.17876 0.79745   3
  13   4   3 0.30508 0.80333   1
 -13   4  -3 0.40795 0.60154   3
  14  -4   3 2.96157 1.14782   3
  14  -4   3 2.26602 0.93791   2
  14  -4   3 1.60478 0.73401   4
  14   4   3 2.12367 1.16528   1
 -14   4  -3 1.51484 0.75347   3
  13  -5  -3 2.76141 1.15978   2
 -13   5   3 1.85754 0.94174   2
  12  -5  -3 3.05244 1.11185   4
  12  -5  -3 2.21308 1.04359   2
 -12   5   3 2.28027 1.01182   3
 -12   5   3 2.82758 1.12769   2
  11  -5  -3 -0.5998 0.62483   2
  11  -5  -3 -0.7948 0.44562   4
 -11   5   3 -0.1223 0.64015   2
 -11   5   3 0.52351 0.68253   3
  10  -5  -3 3.91257 1.14847   2
  10  -5  -3 5.06850 1.24278   4
 -10   5   3 3.53168 1.07681   2
 -10   5   3 2.99923 1.19880   3
   9  -5  -3 49.7127 3.24639   2
   9  -5  -3 47.5123 2.97062   4
  -9   5   3 44.4092 3.27718   3
  -9   5   3 46.3396 3.11279   2
   8  -5  -3 11.0338 1.66308   4
   8  -5  -3 10.8674 1.78498   2
   8  -5  -3 11.7486 1.43306   1
  -8   5   3 14.8819 2.26188   3
  -8   5   3 9.88962 1.66953   2
   7  -5  -3 25.4432 2.10264   4
  -7  -5   3 31.6186 1.90170   3
   7  -5  -3 28.6365 1.90738   1
   7  -5  -3 28.0769 2.31681   2
  -7   5   3 27.3846 2.45121   3
  -7   5   3 27.5963 2.27026   2
   6  -5  -3 8.16311 1.20293   1
   6  -5  -3 9.38246 1.61491   2
   6  -5  -3 5.74175 1.20230   4
  -6  -5   3 7.71744 1.16762   3
  -6   5   3 8.98011 1.63345   2
  -6   5   3 8.56311 1.63356   3
   5  -5  -3 -0.6554 0.52369   2
   5  -5  -3 1.71617 0.77280   4
  -5  -5   3 -0.0148 0.38727   3
   5  -5  -3 0.81004 0.52297   1
  -5   5   3 0.81998 0.73463   2
  -5   5   3 0.11628 0.56166   3
   4  -5  -3 18.7990 2.17393   2
   4  -5  -3 18.5318 1.54551   1
   4  -5  -3 20.5166 1.79284   4
  -4  -5   3 21.5902 1.66634   3
  -4   5   3 22.5951 2.35252   2
  -4   5   3 17.2650 2.24485   3
   3  -5  -3 35.5943 2.30551   4
  -3  -5   3 31.6624 2.16008   3
   3  -5  -3 36.0556 2.16704   1
   3  -5  -3 33.8006 2.36537   2
  -3   5   3 31.0063 2.30379   2
  -3   5   3 32.8232 2.26322   4
  -3   5   3 34.7440 2.56794   3
  -2  -5   3 53.0579 2.47609   2
   2  -5  -3 53.0167 2.69980   1
   2  -5  -3 49.6944 2.79200   4
  -2  -5   3 48.8295 2.78675   3
   2  -5  -3 46.2304 2.75779   2
  -2   5   3 53.7619 2.95234   2
  -2   5   3 53.2189 3.12086   3
  -2   5   3 50.0937 2.77510   4
  -1  -5   3 13.6375 1.47506   2
   1  -5  -3 13.0114 1.66319   2
  -1  -5   3 11.5726 1.63914   3
   1  -5  -3 11.8585 1.49497   1
   1  -5  -3 10.4392 1.47515   4
   1  -5  -3 12.9434 1.70528   3
  -1   5   3 12.1779 1.65978   2
  -1   5   3 9.85540 1.56243   3
  -1   5   3 13.5427 1.60993   1
  -1   5   3 13.8598 1.66295   4
   0  -5   3 5.18692 1.19861   3
   0  -5   3 4.56512 0.90028   2
   0  -5  -3 3.32663 0.85601   2
   0  -5  -3 6.54091 1.20989   4
   0  -5  -3 4.52189 1.03688   3
   0  -5  -3 5.15199 1.03491   1
   0   5   3 4.28640 1.01498   4
   0   5   3 4.93753 1.09763   3
   0   5   3 6.35872 1.18032   2
   0   5   3 5.78572 1.17128   1
   0   5  -3 4.67435 1.17167   3
   1  -5   3 5.86757 1.04014   2
  -1  -5  -3 7.55444 1.25415   3
  -1  -5  -3 9.95393 1.45624   1
   1  -5   3 7.20492 1.38659   3
  -1  -5  -3 5.89544 1.09227   4
  -1  -5  -3 6.95239 1.14866   2
   1   5   3 8.66134 1.32670   2
   1   5   3 5.84899 1.18899   1
   1   5   3 5.60485 1.13584   4
   1   5   3 9.11866 1.38266   3
  -1   5  -3 7.80733 1.48731   3
  -2  -5  -3 4.52681 0.90564   2
   2  -5   3 3.63856 0.89049   4
   2  -5   3 4.95459 1.01106   2
  -2  -5  -3 3.93764 0.99957   1
   2  -5   3 4.45994 1.22210   3
  -2  -5  -3 4.71513 0.96320   3
  -2  -5  -3 4.83762 1.04833   4
  -2   5  -3 3.79721 1.14809   3
   2   5   3 5.12620 1.08274   3
   2   5   3 4.05217 0.96626   4
   2   5   3 3.20380 0.87412   2
   2   5   3 5.15055 1.08730   1
   3  -5   3 23.2824 2.15728   3
   3  -5   3 24.5666 1.95178   2
  -3  -5  -3 21.7848 1.72388   4
   3  -5   3 24.2028 1.65641   4
   3   5   3 23.9716 1.88363   4
   3   5   3 24.2611 1.92950   1
  -3   5  -3 31.3868 2.51529   3
   4  -5   3 26.4192 2.34736   3
   4  -5   3 26.5693 1.77969   4
   4  -5   3 27.0084 2.10843   2
  -4   5  -3 29.0784 2.49529   3
   4   5   3 27.0061 2.10905   1
   4   5   3 28.9979 2.01625   4
   5  -5   3 13.1861 2.02883   3
   5  -5   3 11.6827 1.42392   4
   5  -5   3 10.0548 1.50879   2
  -5   5  -3 12.3592 1.96226   3
   5   5   3 14.1195 1.85170   1
   6  -5   3 11.0143 1.62740   2
   6  -5   3 14.2183 1.60285   4
   6  -5   3 9.94921 1.81788   3
  -6   5  -3 10.2106 1.86367   3
   6   5   3 12.6325 1.76522   1
   7  -5   3 6.26426 1.49548   3
   7  -5   3 7.10560 1.30751   2
   7  -5   3 7.11217 1.18468   4
   7   5   3 4.84477 1.19433   1
  -7   5  -3 8.48669 1.71335   3
   8  -5   3 1.50468 0.91730   3
   8  -5   3 0.17913 0.50348   4
   8  -5   3 0.22887 0.65511   2
  -8   5  -3 0.67655 0.75297   3
   8   5   3 1.38132 0.93785   1
   9  -5   3 20.1352 2.35904   2
   9  -5   3 15.7322 2.31368   3
   9  -5   3 17.9213 1.98221   4
  -9   5  -3 18.4466 2.47989   3
   9   5   3 17.7786 2.33283   1
  10  -5   3 3.41225 1.05739   2
  10  -5   3 6.62420 1.27590   4
  10  -5   3 6.05813 1.55401   3
 -10   5  -3 6.46806 1.50110   3
  10   5   3 5.60095 1.43704   1
  11  -5   3 6.59071 1.41354   2
  11  -5   3 7.79233 1.79678   3
  11  -5   3 5.75452 1.19461   4
  11   5   3 7.87672 1.66531   1
 -11   5  -3 5.16685 1.54384   3
  12  -5   3 0.42751 0.74523   3
  12  -5   3 -0.1244 0.74071   2
  12  -5   3 -0.0339 0.43612   4
 -12   5  -3 -0.9804 0.49600   3
  12   5   3 0.38761 0.78405   1
   9  -6  -3 0.31302 0.53847   2
   9  -6  -3 0.46978 0.69197   4
  -9   6   3 0.66565 0.87489   2
  -9   6   3 1.13618 0.83502   3
   8  -6  -3 -0.3512 0.59022   2
   8  -6  -3 0.84612 0.72059   4
  -8   6   3 0.59070 0.85719   2
  -8   6   3 0.83569 0.80504   3
   7  -6  -3 0.09401 0.69905   4
   7  -6  -3 -0.9736 0.51717   2
  -7   6   3 -0.2822 0.72709   3
  -7   6   3 -0.2120 0.62148   2
   6  -6  -3 26.2190 2.24745   4
   6  -6  -3 32.1394 2.58146   2
  -6   6   3 30.6140 2.87978   3
  -6   6   3 30.2715 2.63514   2
   5  -6  -3 4.31244 1.11210   4
   5  -6  -3 5.05457 1.29815   3
  -5  -6   3 5.38552 1.16866   3
   5  -6  -3 4.86453 1.28425   2
  -5   6   3 3.43064 1.33572   3
  -5   6   3 6.15002 1.51274   2
   4  -6  -3 0.88341 0.68234   3
   4  -6  -3 0.65085 0.66682   4
  -4  -6   3 0.06993 0.48376   3
   4  -6  -3 1.49534 0.72765   2
  -4   6   3 0.08298 0.72860   2
  -4   6   3 1.24029 0.88377   3
  -3  -6   3 4.41706 1.07581   3
   3  -6  -3 4.93278 1.21937   4
   3  -6  -3 5.72657 1.39206   3
   3  -6  -3 4.94317 1.11403   2
  -3   6   3 6.86871 1.52912   3
  -3   6   3 6.71893 1.44393   2
   2  -6  -3 1.24318 0.73596   3
  -2  -6   3 0.61673 0.70442   3
   2  -6  -3 3.33157 0.95298   4
   2  -6  -3 1.58785 0.74301   2
  -2   6   3 0.72274 0.88688   3
  -2   6   3 0.45280 0.74279   2
  -1  -6   3 2.38902 0.73063   2
  -1  -6   3 1.80299 0.72990   3
   1  -6  -3 2.05502 0.76843   4
   1  -6  -3 1.75114 0.75612   2
   1  -6  -3 1.38443 0.71761   3
  -1   6   3 2.34763 0.90050   2
  -1   6   3 1.04821 0.83560   3
  -1   6   3 2.17417 0.85124   4
   0  -6  -3 6.93914 1.25821   4
   0  -6  -3 7.88169 1.42329   2
   0  -6   3 7.50363 1.52781   3
   0  -6  -3 8.22425 1.50624   3
   0  -6   3 6.80330 1.21354   2
   0   6   3 7.75212 1.58008   4
   0   6   3 7.61484 1.47157   3
   0   6   3 5.95922 1.30522   2
  -1  -6  -3 0.05545 0.47921   2
   1  -6   3 -0.2540 0.39307   3
   1  -6   3 -0.2236 0.42197   2
  -1  -6  -3 0.05751 0.41000   3
   1   6   3 0.10020 0.73835   3
  -1   6  -3 -0.5257 0.69649   3
   2  -6   3 1.49381 0.65823   2
   2  -6   3 0.46678 0.60313   3
  -2   6  -3 0.75178 0.84986   3
   3  -6   3 0.40126 0.56040   2
   3  -6   3 1.18604 0.83965   3
  -3   6  -3 2.37639 1.11618   3
   4  -6   3 0.13975 0.73139   3
  -4  -6  -3 0.57285 0.66189   1
   4  -6   3 0.36989 0.55400   2
  -4   6  -3 -0.3659 0.81130   3
   5  -6   3 -0.3786 0.61624   3
  -5  -6  -3 0.48585 0.65058   1
   5  -6   3 0.20798 0.67419   2
  -5   6  -3 0.38464 0.91630   3
   6  -6   3 8.29155 1.60471   2
   6  -6   3 5.97070 1.52606   3
  -6   6  -3 4.06528 1.34162   3
   6   6   3 6.66072 2.09860   1
   7  -6   3 8.72865 1.37877   4
   7  -6   3 6.75919 1.44710   2
   7  -6   3 8.93278 1.87103   3
  -7   6  -3 10.8069 1.98300   3
   7   6   3 7.91192 1.63442   1
   8  -6   3 0.52443 0.51540   4
   8  -6   3 -0.3788 0.64852   3
   8  -6   3 0.59068 0.51632   2
  -8   6  -3 0.97405 0.91403   3
   8   6   3 0.41253 0.69957   1
  18   0  -4 1.91334 0.85489   1
  17   0  -4 30.4992 2.45918   1
  16   0  -4 2.53843 0.99619   1
  15   0  -4 8.95395 1.45077   1
  15   0  -4 8.29034 1.17058   4
 -15   0   4 8.42833 1.22723   3
 -14   0   4 8.02481 1.20768   3
  14   0  -4 9.37845 1.47532   1
  14   0  -4 10.1103 1.21100   4
 -13   0   4 138.685 4.72903   3
  13   0  -4 144.707 4.49731   4
  13   0  -4 142.457 5.05236   1
 -12   0   4 37.5991 2.01102   3
  12   0  -4 37.7295 1.84297   4
  12   0  -4 41.7842 2.26713   1
  11   0  -4 1.23497 0.45498   4
 -11   0   4 0.71196 0.42657   3
 -11   0   4 1.88440 0.47665   2
  11   0  -4 1.41495 0.51322   1
 -10   0   4 310.707 8.00867   3
  10   0  -4 305.925 8.17542   1
  10   0  -4 310.125 7.76859   4
 -10   0   4 298.426 7.58897   2
  10   0  -4 302.673 7.60584   2
  -9   0   4 28.0840 1.29826   2
  -9   0   4 29.0166 1.48627   3
   9   0  -4 25.1441 1.30486   4
   9   0  -4 27.2498 1.51424   1
  -8   0   4 101.025 3.04330   2
   8   0  -4 104.057 3.10338   4
   8   0  -4 105.159 3.37899   1
  -8   0   4 100.927 3.22038   3
   7   0  -4 67.8282 2.40022   1
   7   0  -4 65.9772 2.19707   4
  -7   0   4 65.2610 2.17435   2
  -7   0   4 68.0808 2.31768   3
   6   0  -4 254.268 6.19024   4
  -6   0   4 252.411 6.17709   2
  -6   0   4 247.894 6.27782   3
   6   0  -4 249.026 6.37370   1
  -5   0   4 122.390 3.38550   3
  -5   0   4 124.008 3.32025   2
   5   0  -4 121.436 3.31783   4
   5   0  -4 121.938 3.45187   1
   4   0  -4 2094.38 45.9087   1
  -4   0   4 2142.18 45.8068   4
  -4   0   4 2091.10 45.8312   3
  -4   0   4 2088.82 45.7582   2
   4   0  -4 2099.17 45.7776   4
  -3   0   4 313.267 7.24007   3
   3   0  -4 305.582 7.29935   1
  -3   0   4 301.784 7.20721   4
  -3   0   4 310.157 7.18321   2
  -2   0   4 6.67175 0.46902   4
   2   0  -4 5.79670 0.46063   1
  -2   0   4 6.71254 0.45156   3
  -2   0   4 7.43986 0.46174   2
  -1   0   4 6.41419 0.45023   4
  -1   0   4 6.99612 0.48859   1
  -1   0   4 5.85931 0.42054   3
   1   0  -4 6.37496 0.46792   1
  -1   0   4 7.00106 0.43840   2
   0   0   4 3170.04 71.2222   3
   0   0   4 3151.78 71.3334   4
   0   0   4 3314.29 71.3074   1
   0   0  -4 3231.83 69.6145   1
   1   0   4 233.669 5.63539   2
   1   0   4 238.353 5.72758   4
   1   0   4 242.412 5.54377   3
   1   0   4 242.349 5.79953   1
   2   0   4 3.09836 0.42220   1
   2   0   4 3.56103 0.39196   2
   2   0   4 3.83192 0.45023   4
   2   0   4 4.32686 0.30476   3
   3   0   4 745.920 16.4522   3
   3   0   4 742.693 16.6376   2
   3   0   4 753.350 16.8205   4
   3   0   4 746.169 16.9015   1
   4   0   4 446.129 10.4668   4
   4   0   4 447.607 10.2454   2
   4   0   4 453.604 10.5834   1
   4   0   4 439.798 10.0365   3
  -5   0  -4 162.972 3.94026   3
   5   0   4 159.537 4.08222   2
   5   0   4 157.615 4.32612   4
   5   0   4 152.499 3.87680   3
   5   0   4 157.668 4.43966   1
   6   0   4 191.497 4.76223   2
   6   0   4 181.140 4.55148   3
   6   0   4 184.384 5.19539   1
  -6   0  -4 185.923 4.58227   3
   6   0   4 187.384 5.05759   4
   7   0   4 26.0746 1.09744   3
   7   0   4 35.5767 1.33864   2
  -7   0  -4 27.5517 1.11918   3
   7   0   4 28.4235 1.55392   1
   7   0   4 28.5310 1.46726   4
  -8   0  -4 34.9137 1.38256   3
   8   0   4 39.4701 1.81072   4
   8   0   4 40.9199 1.55810   2
   8   0   4 38.0304 1.93560   1
   8   0   4 39.2273 1.43750   3
   9   0   4 1.79124 0.50328   4
   9   0   4 1.27260 0.51179   1
   9   0   4 1.46744 0.36861   2
  10   0   4 40.0404 2.22605   1
  10   0   4 43.3287 1.70807   2
  10   0   4 42.9531 2.09743   4
  11   0   4 6.12344 1.11541   1
  11   0   4 8.57702 1.16295   4
  12   0   4 50.4274 2.49867   4
  12   0   4 51.3153 2.77489   1
  13   0   4 2.12553 0.69469   4
  13   0   4 2.45003 0.81905   1
  14   0   4 10.3721 1.57359   1
  14   0   4 8.64542 1.34077   4
  15   0   4 4.55058 1.03570   4
  15   0   4 4.42841 1.12495   1
  16   0   4 4.23776 1.13202   1
  16   0   4 5.66467 1.24593   4
  17   0   4 19.6933 2.23537   4
  17   0   4 19.3611 2.47129   1
  18  -1  -4 0.51473 0.70246   4
  18  -1  -4 1.09321 0.73345   1
  18   1  -4 0.66965 0.85513   1
  17  -1  -4 0.45363 0.59762   4
  17  -1  -4 -0.4328 0.52854   1
  17   1  -4 -0.7097 0.57784   1
  16  -1  -4 2.91106 0.86873   4
  16  -1  -4 2.47684 0.91231   1
  16   1  -4 0.72403 0.77194   1
 -16   1   4 2.24733 0.84642   3
  15  -1  -4 3.31999 0.96468   1
  15  -1  -4 2.88168 0.84473   4
 -15   1   4 1.83283 0.74888   3
  15   1  -4 2.76956 1.02049   1
  14  -1  -4 30.0961 1.93653   4
  14  -1  -4 28.4715 2.04815   1
 -14   1   4 25.9186 1.94503   3
  14   1  -4 26.2839 2.07291   1
  13  -1  -4 130.363 4.43115   4
 -13  -1   4 125.916 4.19255   3
  13  -1  -4 127.387 4.66957   1
 -13   1   4 125.986 4.69230   3
  13   1  -4 129.442 4.79481   1
 -12  -1   4 4.35639 0.77655   3
  12  -1  -4 3.16066 0.75886   4
  12  -1  -4 5.52638 1.02381   1
  12  -1  -4 4.09455 0.82885   2
  12   1  -4 4.74996 0.92306   1
 -12   1   4 4.92748 0.96120   3
 -12   1   4 5.16253 0.85812   2
  12   1  -4 5.04299 0.83560   4
  11  -1  -4 136.070 4.53255   1
  11  -1  -4 130.015 4.30834   4
  11  -1  -4 129.064 4.25079   2
 -11  -1   4 137.716 4.13351   3
 -11   1   4 135.183 4.29573   2
  11   1  -4 131.696 3.80850   4
 -11   1   4 124.029 4.47362   3
  11   1  -4 138.268 4.59423   1
  10  -1  -4 94.1512 3.32542   4
  10  -1  -4 93.5026 3.29320   2
  10  -1  -4 95.9012 3.42252   1
 -10  -1   4 91.8967 3.06335   3
 -10   1   4 86.7210 3.20996   2
  10   1  -4 96.0137 2.83432   4
 -10   1   4 94.2738 3.50742   3
  10   1  -4 88.6771 3.38973   1
  -9  -1   4 118.961 3.55168   3
   9  -1  -4 111.470 3.76203   4
   9  -1  -4 117.361 3.87307   1
  -9   1   4 119.932 3.99612   3
  -9   1   4 115.169 3.77784   2
   9   1  -4 119.598 3.26564   4
   9   1  -4 120.774 3.91248   1
   8  -1  -4 2.63290 0.56625   4
  -8  -1   4 2.69031 0.51083   3
   8  -1  -4 2.83740 0.61795   1
  -8  -1   4 3.66608 0.40519   2
   8   1  -4 4.08367 0.47546   4
  -8   1   4 4.25056 0.71088   2
   8   1  -4 3.17397 0.61697   1
  -8   1   4 2.50058 0.59659   3
  -7  -1   4 12.9631 0.63402   2
  -7  -1   4 11.8484 0.81752   3
   7  -1  -4 12.6374 0.97556   4
   7  -1  -4 12.8625 0.99628   1
   7   1  -4 14.0394 0.66050   4
   7   1  -4 12.0825 0.87948   1
  -7   1   4 12.0201 0.93226   2
  -7   1   4 13.0532 1.01157   3
   6  -1  -4 77.3001 2.65799   4
   6  -1  -4 71.1508 2.58581   1
  -6  -1   4 79.6756 2.10623   2
  -6  -1   4 73.6867 2.36450   3
  -6   1   4 75.8774 2.66253   3
  -6   1   4 76.5545 2.62943   2
   6   1  -4 75.4375 2.48130   1
   6   1  -4 77.5257 2.02600   4
   5  -1  -4 253.639 6.69409   1
  -5  -1   4 266.372 6.09065   2
   5  -1  -4 255.099 6.71841   4
  -5  -1   4 262.523 6.42134   3
  -5   1   4 260.465 6.70655   2
   5   1  -4 263.127 6.45219   1
  -5   1   4 267.488 6.77818   4
  -5   1   4 265.960 6.74709   3
   5   1  -4 268.785 5.94372   4
   4  -1  -4 396.819 9.50320   4
   4  -1  -4 381.097 9.44141   1
  -4  -1   4 397.085 9.18106   3
  -4  -1   4 398.618 8.85027   2
  -4   1   4 392.276 9.42247   3
   4   1  -4 399.204 8.62383   4
   4   1  -4 396.228 9.09241   1
  -4   1   4 383.286 9.41906   2
  -4   1   4 386.299 9.48480   4
  -3  -1   4 1043.29 22.7317   2
   3  -1  -4 1040.96 23.3463   4
  -3  -1   4 1054.34 22.4666   4
  -3  -1   4 1039.48 23.0405   3
   3  -1  -4 1046.45 23.3262   1
  -3   1   4 1041.14 23.2593   2
   3   1  -4 1016.56 22.8104   1
   3   1  -4 1036.96 22.4630   4
  -3   1   4 1038.68 23.3414   4
  -3   1   4 1038.67 23.2078   3
  -2  -1   4 7.16465 0.45060   2
  -2  -1   4 7.17573 0.56083   3
  -2  -1   4 6.18233 0.31725   4
   2  -1  -4 5.68715 0.64911   1
  -2   1   4 6.65893 0.60332   1
   2   1  -4 6.86280 0.39769   1
  -2   1   4 7.10227 0.59733   2
  -2   1   4 8.27532 0.60476   3
  -2   1   4 7.80779 0.78687   4
   1  -1  -4 1027.69 22.7716   1
  -1  -1   4 1003.25 22.3215   2
  -1  -1   4 1013.00 22.0697   4
  -1  -1   4 1010.69 22.5363   3
  -1   1   4 1018.14 22.7753   1
  -1   1   4 1017.21 22.5735   2
  -1   1   4 1030.49 22.4703   3
  -1   1   4 1019.14 22.7431   4
   1   1  -4 1000.88 22.1893   1
   0  -1   4 80.9463 2.04955   4
   0  -1   4 74.6332 2.20439   2
   0  -1   4 73.7381 2.32277   3
   0   1  -4 78.9416 1.85891   1
   0   1   4 78.0252 2.29978   2
   0   1   4 78.3471 2.18270   3
   0   1   4 75.7587 2.49035   1
   0   1   4 78.9229 2.47252   4
   1  -1   4 -0.0648 0.14927   3
   1  -1   4 -0.0050 0.06710   1
   1  -1   4 0.12282 0.12723   4
   1  -1   4 0.04396 0.11788   2
   1   1   4 0.09007 0.19129   1
   1   1   4 0.07179 0.10285   2
   1   1   4 0.81424 0.19737   3
   1   1   4 0.37064 0.23122   4
   2  -1   4 161.475 4.47031   3
   2  -1   4 168.982 4.29389   4
   2  -1   4 176.805 4.09823   1
   2  -1   4 168.510 4.41052   2
  -2   1  -4 172.418 4.57737   3
   2   1   4 180.488 4.04037   3
   2   1   4 169.348 4.53865   4
   2   1   4 171.925 4.70197   1
   2   1   4 170.020 4.28228   2
   3  -1   4 -0.0890 0.16985   4
   3  -1   4 -0.0319 0.12394   1
   3  -1   4 0.27174 0.22596   3
   3  -1   4 -0.0790 0.17916   2
   3   1   4 0.17315 0.25793   1
   3   1   4 0.20233 0.08391   3
  -3   1  -4 0.15363 0.20167   3
   3   1   4 0.14622 0.14254   2
   3   1   4 0.09987 0.20992   4
   4  -1   4 72.0353 2.32582   4
   4  -1   4 68.9785 2.37095   3
   4  -1   4 72.7994 2.19363   1
   4  -1   4 70.9569 2.33528   2
  -4   1  -4 69.6780 2.39492   3
   4   1   4 73.1000 2.61910   1
   4   1   4 75.6768 2.12238   2
   4   1   4 72.2840 2.41182   4
   5  -1   4 32.4573 1.44368   2
   5  -1   4 33.1802 1.47657   4
   5  -1   4 32.8956 1.37211   1
   5  -1   4 33.8444 1.51087   3
   5   1   4 33.0758 1.20392   2
   5   1   4 32.6294 1.67874   1
   5   1   4 32.6492 1.48944   4
  -5   1  -4 33.1565 1.50047   3
   6  -1   4 29.8592 1.45832   4
   6  -1   4 28.7532 1.38378   2
   6  -1   4 29.7256 1.37950   1
   6  -1   4 29.4856 1.44578   3
  -6   1  -4 27.1957 1.39405   3
   6   1   4 30.5374 1.14284   2
   6   1   4 26.1022 1.57026   1
   6   1   4 31.3802 1.49760   4
   7  -1   4 0.47984 0.29972   2
   7  -1   4 -0.2073 0.21817   1
   7  -1   4 0.19374 0.27985   4
   7  -1   4 0.10612 0.21937   3
   7   1   4 -0.0906 0.17454   1
   7   1   4 0.55894 0.28539   4
   7   1   4 0.60845 0.22662   2
  -7   1  -4 0.21385 0.26246   3
   8  -1   4 3.93498 0.69840   3
   8  -1   4 4.53637 0.74554   4
   8  -1   4 5.82772 0.82007   1
   8  -1   4 5.32221 0.74949   2
  -8   1  -4 6.21790 0.83340   3
   8   1   4 4.64336 0.85931   1
   8   1   4 5.49381 0.47966   2
   8   1   4 4.59721 0.76341   4
   9  -1   4 55.3154 2.34443   3
   9  -1   4 58.2840 2.50425   4
   9  -1   4 60.7492 2.53923   1
   9  -1   4 57.9857 2.30017   2
   9   1   4 59.6011 2.79389   1
   9   1   4 59.1763 1.88863   2
  -9   1  -4 58.8627 2.39773   3
   9   1   4 60.0494 2.49040   4
  10  -1   4 245.095 6.96080   1
  10  -1   4 244.455 6.54838   2
  10  -1   4 254.453 6.95139   4
  10  -1   4 223.212 6.56904   3
  10   1   4 243.536 7.36774   1
 -10   1  -4 233.997 6.65127   3
  10   1   4 247.920 6.84979   4
  11  -1   4 70.2986 3.04093   1
  11  -1   4 68.2913 2.92688   4
  11   1   4 69.3308 3.29561   1
  11   1   4 65.6040 2.86586   4
  12  -1   4 75.3128 3.25535   4
  12  -1   4 74.4822 2.86290   2
  12  -1   4 80.1764 3.43774   1
  12   1   4 77.1615 3.20564   4
  12   1   4 75.3184 3.60960   1
  13  -1   4 1.59614 0.62672   1
  13  -1   4 1.48976 0.69329   4
  13   1   4 1.62284 0.66821   4
  13   1   4 2.71136 0.94778   1
  14  -1   4 0.53038 0.51839   1
  14  -1   4 0.08273 0.42233   4
  14   1   4 0.43435 0.58490   4
  14   1   4 1.16834 0.67991   1
  15  -1   4 4.07432 1.05695   4
  15  -1   4 2.95942 0.92669   1
  15   1   4 0.82080 0.64122   1
  15   1   4 2.31347 0.85534   4
  16  -1   4 -0.4633 0.36500   1
  16  -1   4 0.03247 0.55272   4
  16   1   4 -0.4566 0.49380   1
  16   1   4 0.37638 0.63845   4
  17  -1   4 35.8830 2.50994   4
  17  -1   4 32.9506 2.52071   1
  17   1   4 38.9504 2.94026   1
  17   1   4 31.1905 2.35794   4
  17  -2  -4 3.00861 1.01161   1
  17  -2  -4 4.06281 1.07266   4
  17   2  -4 2.73449 1.03868   1
 -17   2   4 4.58265 1.11619   3
  16  -2  -4 1.04853 0.69160   1
  16  -2  -4 0.17456 0.60491   4
 -16   2   4 0.54376 0.58374   3
  16   2  -4 1.04218 0.82311   1
  15  -2  -4 0.72235 0.63972   1
  15  -2  -4 1.62207 0.76519   4
  15   2  -4 0.41479 0.61750   1
 -15   2   4 0.52295 0.57592   3
  14  -2  -4 1.36985 0.68314   1
  14  -2  -4 1.48222 0.70963   4
  14  -2  -4 1.11023 0.62776   2
  14   2  -4 0.83917 0.78317   1
 -14   2   4 1.12366 0.56403   2
 -14   2   4 -0.0745 0.49106   3
  13  -2  -4 0.96478 0.67248   4
  13  -2  -4 2.04445 0.70090   1
  13  -2  -4 0.70934 0.61783   2
 -13   2   4 2.91021 0.86003   3
  13   2  -4 0.71744 0.61175   1
 -13   2   4 0.58030 0.50985   2
 -12  -2   4 49.4138 2.12374   3
  12  -2  -4 44.0001 2.46435   2
  12  -2  -4 51.9549 2.61559   4
  12  -2  -4 51.8319 2.60200   1
 -12   2   4 48.8109 2.52578   2
 -12   2   4 48.9134 2.75399   3
  12   2  -4 49.7723 2.68772   1
  11  -2  -4 53.5647 2.70491   2
  11  -2  -4 54.7512 2.69331   4
 -11  -2   4 63.1923 2.35563   3
  11  -2  -4 60.5962 2.75936   1
  11   2  -4 58.9305 2.82216   1
 -11   2   4 62.2728 2.82638   2
 -11   2   4 57.1230 2.97590   3
  10  -2  -4 190.255 6.00316   4
 -10  -2   4 207.422 5.47167   3
  10  -2  -4 212.915 6.08020   1
  10  -2  -4 196.257 6.12052   2
 -10   2   4 194.210 6.33526   3
  10   2  -4 188.430 5.97389   1
 -10   2   4 195.852 6.08762   2
  -9  -2   4 11.5949 0.92121   3
   9  -2  -4 15.2432 1.23384   1
   9  -2  -4 13.2026 1.45661   2
   9  -2  -4 11.7738 1.33562   4
  -9   2   4 12.7179 1.50655   3
   9   2  -4 12.8548 1.15695   1
  -9   2   4 13.5514 1.46501   2
  -8  -2   4 18.1883 1.05926   3
   8  -2  -4 14.8382 1.17584   1
   8  -2  -4 14.5621 1.23059   4
  -8   2   4 13.8700 1.19360   2
   8   2  -4 13.2384 1.08646   1
  -8   2   4 14.4254 1.30773   3
  -7  -2   4 0.68469 0.33466   3
   7  -2  -4 1.34753 0.51273   4
  -7  -2   4 1.14989 0.16979   2
   7  -2  -4 1.34779 0.45684   1
  -7   2   4 1.06523 0.51478   3
  -7   2   4 0.98099 0.45925   2
   7   2  -4 1.66887 0.48361   1
   6  -2  -4 50.3980 2.17690   1
  -6  -2   4 51.6942 1.91596   3
   6  -2  -4 49.2676 2.25723   4
  -6  -2   4 51.5378 1.42599   2
   6   2  -4 50.4180 1.98714   1
  -6   2   4 49.2961 2.27984   4
  -6   2   4 49.3879 2.30633   3
  -6   2   4 48.8767 2.25542   2
   5  -2  -4 19.0091 1.27883   1
  -5  -2   4 20.2596 1.11680   3
   5  -2  -4 18.3768 1.35381   4
  -5  -2   4 19.6854 0.76953   2
  -5   2   4 19.1971 1.32141   3
  -5   2   4 18.0530 1.26334   2
   5   2  -4 19.6504 1.06502   1
  -5   2   4 18.4866 1.33670   4
   4  -2  -4 931.485 21.2607   1
  -4  -2   4 924.430 20.9046   3
  -4  -2   4 919.850 20.3560   2
   4  -2  -4 951.211 21.4263   4
   4   2  -4 911.650 20.6493   1
  -4   2   4 919.783 21.3982   3
  -4   2   4 910.812 21.3255   2
  -4   2   4 931.737 21.3940   4
   3  -2  -4 11.6743 0.98690   4
  -3  -2   4 10.7532 0.61360   2
   3  -2  -4 8.18799 0.94813   1
  -3  -2   4 10.6884 0.81671   3
  -3   2   4 10.6422 1.11027   4
  -3   2   4 10.4038 0.92330   3
   3   2  -4 11.2972 0.63594   1
  -3   2   4 10.3734 0.91228   2
  -2  -2   4 22.3794 0.98430   2
   2  -2  -4 19.9737 1.23853   1
  -2  -2   4 22.3039 0.64288   4
  -2  -2   4 20.9498 1.15651   3
  -2   2   4 23.2335 1.28893   2
   2   2  -4 20.5497 0.79046   1
  -2   2   4 21.7793 1.24079   3
  -2   2   4 21.7647 1.30983   4
  -2   2   4 21.0545 1.27006   1
   1  -2  -4 14.4306 1.06263   1
  -1  -2   4 17.4135 0.65281   4
  -1  -2   4 15.4496 0.86894   2
  -1  -2   4 17.3096 1.05846   3
  -1   2   4 17.6069 1.08628   2
   1   2  -4 16.1413 0.54973   1
  -1   2   4 19.5918 1.11925   3
  -1   2   4 16.2277 1.10830   1
  -1   2   4 18.4574 1.15597   4
   0  -2   4 10.1730 0.70274   2
   0  -2   4 11.2057 0.56755   4
   0  -2   4 9.32212 0.81339   3
   0   2   4 9.50001 0.85747   1
   0   2   4 8.82100 0.71894   3
   0   2   4 9.71243 0.85561   4
   0   2   4 9.47428 0.77554   2
   1  -2   4 1.74005 0.41069   2
   1  -2   4 2.05120 0.49216   3
   1  -2   4 1.76143 0.31388   4
   1   2   4 1.15154 0.40837   1
   1   2   4 1.74258 0.48356   4
   1   2   4 2.16840 0.45137   2
   1   2   4 1.68878 0.37259   3
  -1   2  -4 1.37272 0.43685   3
   2  -2   4 189.308 4.93002   4
   2  -2   4 196.045 5.24807   2
   2  -2   4 188.841 5.47067   3
   2  -2   4 200.920 4.36158   1
   2   2   4 201.277 5.58113   1
  -2   2  -4 189.723 5.51076   3
   2   2   4 195.203 4.94365   3
   2   2   4 197.805 5.42935   4
   2   2   4 197.543 5.14831   2
   3  -2   4 46.5710 1.72777   4
   3  -2   4 49.0883 2.11469   3
   3  -2   4 46.1436 1.90080   2
   3  -2   4 45.0012 1.32486   1
   3   2   4 45.4163 1.72586   2
  -3   2  -4 46.4685 2.07670   3
   3   2   4 44.9859 2.08413   1
   3   2   4 46.3905 1.50538   3
   3   2   4 42.3963 1.90936   4
   4  -2   4 200.147 4.81532   1
  -4  -2  -4 187.972 4.60711   3
   4  -2   4 199.230 5.26572   4
   4  -2   4 204.304 5.51301   2
   4  -2   4 192.583 5.68344   3
   4   2   4 207.061 5.14735   2
  -4   2  -4 193.709 5.71402   3
   4   2   4 199.524 5.79868   1
   4   2   4 199.888 5.52311   4
   4   2   4 198.022 4.64646   3
   5  -2   4 95.6426 3.51158   3
   5  -2   4 101.436 2.86858   1
   5  -2   4 104.252 3.24158   4
   5  -2   4 101.094 3.35872   2
   5   2   4 102.363 2.95867   2
   5   2   4 100.942 3.37647   4
  -5   2  -4 101.939 3.59597   3
   5   2   4 102.103 3.66102   1
   6  -2   4 2.63591 0.65530   3
   6  -2   4 4.19368 0.56970   1
   6  -2   4 2.81401 0.63899   2
   6  -2   4 2.81791 0.59251   4
   6   2   4 3.38939 0.48581   2
  -6   2  -4 3.77018 0.75811   3
   6   2   4 2.58791 0.59655   4
   6   2   4 2.07826 0.65256   1
   7  -2   4 0.90557 0.40857   2
   7  -2   4 -0.0385 0.30382   4
   7  -2   4 0.22604 0.26169   1
   7  -2   4 0.13579 0.33235   3
   7   2   4 0.18375 0.35243   4
   7   2   4 0.53898 0.47792   1
   7   2   4 0.24180 0.22930   2
  -7   2  -4 0.15940 0.29698   3
   8  -2   4 0.10553 0.39157   4
   8  -2   4 0.18075 0.28425   2
   8  -2   4 0.33853 0.40896   3
   8  -2   4 0.31751 0.29376   1
  -8   2  -4 0.06684 0.32395   3
   8   2   4 -0.2454 0.29230   4
   8   2   4 0.30424 0.41201   1
   9  -2   4 5.24930 0.88371   2
   9  -2   4 4.82203 0.92563   3
   9  -2   4 4.44876 0.85674   4
   9  -2   4 5.54151 0.84131   1
   9   2   4 5.94540 1.14027   1
   9   2   4 4.30367 0.86335   4
  -9   2  -4 5.69200 1.01636   3
  10  -2   4 93.2151 3.32113   1
  10  -2   4 81.4348 3.24539   2
  10  -2   4 76.8780 3.38410   3
  10  -2   4 81.6913 3.32762   4
 -10   2  -4 83.0308 3.49253   3
  10   2   4 84.2718 3.34856   4
  10   2   4 86.2576 3.86011   1
  11  -2   4 32.6366 2.02522   4
  11  -2   4 29.4097 1.97333   3
  11  -2   4 30.5064 1.87944   2
  11  -2   4 27.4901 1.81132   1
  11   2   4 30.6518 1.93841   4
 -11   2  -4 33.0283 2.06959   3
  11   2   4 27.6153 2.19075   1
  12  -2   4 3.13686 0.82095   4
  12  -2   4 3.73789 0.89791   2
  12  -2   4 3.94303 0.88555   1
  12   2   4 4.44705 0.97567   4
  12   2   4 4.85778 1.13749   1
  13  -2   4 11.1784 1.36743   2
  13  -2   4 12.5413 1.57176   1
  13  -2   4 9.92042 1.43287   4
  13   2   4 10.7557 1.47149   4
  13   2   4 10.4199 1.75740   1
  14  -2   4 0.07046 0.69645   4
  14  -2   4 0.94844 0.56733   1
  14  -2   4 1.18964 0.65898   2
  14   2   4 1.77806 0.89151   1
  14   2   4 1.15087 0.68603   4
  15  -2   4 0.24617 0.54271   4
  15  -2   4 0.18525 0.55494   1
  15   2   4 -0.2573 0.53796   4
  15   2   4 0.19792 0.62301   1
  16  -2   4 11.2987 1.73239   4
  16   2   4 10.9702 1.88177   1
  16  -3  -4 5.45536 1.23055   4
  16  -3  -4 4.66283 1.11483   1
 -16   3   4 1.91705 0.79416   3
  16   3  -4 4.12328 1.26148   1
  15  -3  -4 0.51094 0.60915   1
  15  -3  -4 0.16684 0.65560   2
  15  -3  -4 -0.1482 0.62772   4
 -15   3   4 1.06981 0.69995   3
  15   3  -4 0.48279 0.69144   1
 -15   3   4 0.13874 0.54966   2
  14  -3  -4 48.5191 2.75281   1
  14  -3  -4 44.8489 2.84369   2
  14  -3  -4 45.0781 2.74493   4
 -14   3   4 42.5077 2.98501   3
  14   3  -4 51.0857 3.06012   1
 -14   3   4 45.2775 2.76914   2
  13  -3  -4 6.93920 1.25336   4
  13  -3  -4 7.23174 1.21984   1
  13  -3  -4 6.51109 1.34717   2
  13   3  -4 7.13105 1.36953   1
 -13   3   4 7.47152 1.26260   2
 -13   3   4 5.53471 1.25319   3
  12  -3  -4 23.5180 1.76911   1
  12  -3  -4 21.9671 1.86832   4
  12  -3  -4 23.1493 1.95689   2
  12   3  -4 19.6337 1.77557   1
 -12   3   4 22.2704 1.84087   2
 -12   3   4 20.8051 1.92771   3
  11  -3  -4 2.23128 0.81063   4
  11  -3  -4 2.59175 0.71943   1
 -11  -3   4 3.11929 0.63147   3
  11  -3  -4 3.35258 0.93577   2
  11   3  -4 2.16173 0.75160   1
 -11   3   4 2.21674 0.79817   3
 -11   3   4 1.18266 0.66627   2
 -10  -3   4 9.17641 0.87440   3
  10  -3  -4 7.87267 1.15001   1
  10  -3  -4 4.57181 0.97285   4
  10  -3  -4 6.52784 1.23138   2
  10   3  -4 8.22821 1.25313   1
 -10   3   4 9.55487 1.41597   2
 -10   3   4 7.86225 1.37780   3
  -9  -3   4 89.5412 2.98988   3
   9  -3  -4 82.6766 3.54231   4
   9  -3  -4 87.3790 3.41857   1
   9  -3  -4 83.7119 3.69440   2
  -9   3   4 86.7089 3.71321   2
   9   3  -4 85.9601 3.40247   1
  -9   3   4 79.6485 3.76750   3
   8  -3  -4 110.636 3.92948   1
   8  -3  -4 108.127 4.23345   2
   8  -3  -4 104.742 4.08501   4
  -8  -3   4 115.433 3.54252   3
  -8   3   4 106.439 4.18617   2
  -8   3   4 109.062 4.41931   3
   8   3  -4 107.388 3.81252   1
   7  -3  -4 16.7198 1.45790   4
  -7  -3   4 15.4365 1.09923   3
   7  -3  -4 17.8423 1.32105   1
   7   3  -4 15.9969 1.18958   1
  -7   3   4 15.4275 1.68973   2
  -7   3   4 18.0023 1.59868   3
  -6  -3   4 4.00847 0.67408   3
   6  -3  -4 5.18416 0.91373   4
   6  -3  -4 4.54651 0.81289   1
  -6   3   4 5.20661 1.00831   3
  -6   3   4 3.27593 0.77592   4
   6   3  -4 4.78216 0.73511   1
  -6   3   4 2.53810 0.73434   2
  -5  -3   4 0.81416 0.23433   2
   5  -3  -4 0.80786 0.42318   1
  -5  -3   4 0.64509 0.34402   3
   5  -3  -4 0.79739 0.49663   4
  -5   3   4 1.28864 0.51560   2
  -5   3   4 0.65769 0.47578   4
   5   3  -4 1.20222 0.37893   1
  -5   3   4 1.70830 0.65621   3
  -4  -3   4 8.46959 0.98730   3
   4  -3  -4 8.56401 1.12576   4
   4  -3  -4 8.34138 1.06080   1
  -4  -3   4 8.90266 0.61924   2
  -4   3   4 7.57137 1.15977   3
  -4   3   4 9.19541 1.17198   4
  -4   3   4 8.48136 1.16334   2
   4   3  -4 7.72282 0.67372   1
  -3  -3   4 155.953 3.66286   4
   3  -3  -4 156.728 4.86712   1
  -3  -3   4 151.179 4.69002   3
  -3  -3   4 161.596 4.25959   2
   3  -3  -4 154.043 4.99467   4
  -3   3   4 155.235 5.08032   3
  -3   3   4 152.841 4.95730   2
   3   3  -4 156.692 4.13025   1
  -3   3   4 159.489 5.02344   4
  -2  -3   4 127.926 4.17639   3
   2  -3  -4 131.966 4.28922   1
  -2  -3   4 128.368 3.24146   4
   2  -3  -4 130.617 4.37478   4
  -2  -3   4 130.113 3.75811   2
  -2   3   4 126.477 4.26416   2
  -2   3   4 131.906 4.36027   4
  -2   3   4 129.929 4.27385   1
  -2   3   4 130.358 4.38117   3
   2   3  -4 131.734 3.41169   1
  -1  -3   4 122.338 3.65333   2
   1  -3  -4 117.110 4.02455   1
  -1  -3   4 121.290 3.02745   1
  -1  -3   4 117.926 3.15832   4
  -1  -3   4 118.017 4.02614   3
   1   3  -4 121.853 3.03197   1
  -1   3   4 116.962 4.02038   1
  -1   3   4 121.227 4.01542   2
  -1   3   4 122.484 4.11109   4
  -1   3   4 122.969 4.07945   3
   0  -3  -4 62.8456 2.69742   1
   0  -3   4 63.9371 2.42140   2
   0  -3   4 66.3020 1.63964   1
   0  -3   4 65.0143 2.74335   3
   0  -3   4 64.4814 2.05677   4
   0   3  -4 69.6485 2.87715   3
   0   3   4 61.2359 2.67267   1
   0   3   4 66.5591 2.63790   3
   0   3   4 70.7467 2.80381   4
   0   3   4 62.2012 2.57054   2
   1  -3   4 39.9140 1.88507   2
   1  -3   4 45.1994 1.66541   4
   1  -3   4 44.3175 2.21471   3
   1   3   4 43.3714 2.11800   4
   1   3   4 44.3039 1.98203   3
  -1   3  -4 43.3669 2.22603   3
   1   3   4 43.6394 2.17600   1
   1   3   4 42.7741 1.99156   2
   2  -3   4 9.14009 0.74970   4
   2  -3   4 9.21833 1.05265   2
   2  -3   4 9.61397 1.23888   3
  -2   3  -4 9.50515 1.25077   3
   2   3   4 9.43412 0.82805   3
   2   3   4 9.11804 1.01852   2
   2   3   4 9.25262 1.13940   4
   2   3   4 8.35292 1.13426   1
   3  -3   4 170.623 5.06862   2
   3  -3   4 170.192 5.45036   3
   3  -3   4 161.422 4.63207   4
  -3  -3  -4 162.454 4.57167   3
  -3   3  -4 172.728 5.50435   3
   3   3   4 168.846 4.62677   3
   3   3   4 156.054 5.20207   1
   3   3   4 165.937 5.10716   4
   3   3   4 168.953 4.82735   2
  -4  -3  -4 353.467 8.70958   3
   4  -3   4 370.120 9.98829   3
   4  -3   4 362.852 9.51691   2
   4  -3   4 372.675 9.15846   4
   4   3   4 369.788 9.57062   4
   4   3   4 357.293 8.75089   3
   4   3   4 372.790 9.13247   2
  -4   3  -4 372.928 10.0473   3
   4   3   4 357.786 9.82188   1
   5  -3   4 18.7861 1.53910   3
   5  -3   4 19.8832 1.41535   2
   5  -3   4 19.7915 1.28059   4
   5   3   4 19.1444 1.55031   1
   5   3   4 20.5962 1.18876   2
  -5   3  -4 20.0204 1.59253   3
   5   3   4 20.2507 1.42942   4
   6  -3   4 6.76504 0.93767   4
   6  -3   4 8.92474 1.34020   3
   6  -3   4 6.34474 1.01931   2
   6   3   4 5.20162 0.91277   4
   6   3   4 7.73527 1.21814   1
  -6   3  -4 6.28964 1.16326   3
   7  -3   4 14.4719 1.18520   4
   7  -3   4 14.4907 1.68248   3
   7  -3   4 16.6940 1.41056   2
   7   3   4 14.6821 1.28024   4
   7   3   4 13.7284 1.71342   1
  -7   3  -4 16.3025 1.49604   3
   8  -3   4 16.1158 1.52618   3
   8  -3   4 20.2595 1.48299   4
   8  -3   4 16.1437 1.70417   2
  -8   3  -4 17.5808 1.62042   3
   8   3   4 17.8164 1.99243   1
   8   3   4 18.3563 1.46280   4
   9  -3   4 13.9410 1.55647   2
   9  -3   4 14.6008 1.78891   3
   9  -3   4 14.4271 1.51420   4
  -9   3  -4 15.3557 1.85173   3
   9   3   4 18.0576 2.05673   1
   9   3   4 12.5159 1.48956   4
  10  -3   4 5.95072 1.23597   3
  10  -3   4 9.15330 1.28154   4
  10  -3   4 5.70800 1.07858   2
 -10   3  -4 8.71362 1.41128   3
  10   3   4 9.80891 1.58998   1
  10   3   4 8.54817 1.29427   4
  11  -3   4 1.73923 0.67392   2
  11  -3   4 1.68288 0.69742   4
  11  -3   4 0.13737 0.53508   3
 -11   3  -4 1.31531 0.64221   3
  11   3   4 0.61409 0.61715   4
  11   3   4 0.26650 0.55695   1
  12  -3   4 0.58598 0.63173   4
  12  -3   4 -0.9760 0.43431   2
  12  -3   4 0.22291 0.54647   3
 -12   3  -4 0.76349 0.57834   3
  12   3   4 1.23004 0.70007   4
  12   3   4 1.22637 0.85924   1
  13  -3   4 4.71081 1.05052   4
  13  -3   4 2.26982 0.86196   2
  13   3   4 2.93469 1.14866   1
 -13   3  -4 2.78742 0.96313   3
  14  -3   4 9.44713 1.50215   4
  14  -3   4 9.15777 1.43396   2
  14   3   4 9.62933 1.79354   1
  15  -3   4 0.27561 0.65644   4
  15  -3   4 0.25516 0.61903   2
  15   3   4 -0.1925 0.71085   1
  15  -4  -4 13.2609 1.99854   4
  15  -4  -4 8.86706 1.63163   2
  15  -4  -4 14.0193 1.76753   1
 -15   4   4 12.4376 2.08533   3
  15   4  -4 11.6677 1.92701   1
 -15   4   4 9.16276 1.60128   2
  14  -4  -4 0.13506 0.65833   2
  14  -4  -4 -0.2316 0.45919   1
  14  -4  -4 -0.4834 0.65222   4
 -14   4   4 -0.1703 0.51836   3
 -14   4   4 -0.2520 0.48518   2
  14   4  -4 -0.5521 0.65392   1
  13  -4  -4 2.62456 1.02136   2
  13  -4  -4 2.15066 0.79406   1
  13  -4  -4 2.52466 0.97501   4
  13   4  -4 3.25346 1.11762   1
 -13   4   4 4.30344 1.14231   2
 -13   4   4 4.48323 1.27843   3
  12  -4  -4 73.2888 3.71707   4
  12  -4  -4 72.2747 3.36836   1
  12  -4  -4 64.3438 3.71060   2
 -12   4   4 70.1915 4.00808   3
  12   4  -4 69.0926 3.57399   1
 -12   4   4 71.6027 3.76320   2
  11  -4  -4 9.13498 1.35220   1
  11  -4  -4 4.49608 1.17202   4
  11  -4  -4 8.67070 1.61184   2
 -11   4   4 12.1155 1.94134   3
  11   4  -4 7.19367 1.30854   1
 -11   4   4 10.1506 1.65271   2
  10  -4  -4 10.2486 1.65930   2
  10  -4  -4 7.67068 1.21628   1
  10  -4  -4 7.77726 1.39578   4
 -10   4   4 7.93302 1.60018   3
 -10   4   4 8.40885 1.48388   2
  10   4  -4 5.99877 1.14245   1
   9  -4  -4 20.6384 2.22723   2
   9  -4  -4 16.2831 1.86104   4
  -9  -4   4 20.9200 1.40146   3
   9  -4  -4 15.5414 1.42355   1
   9   4  -4 17.0785 1.79952   1
  -9   4   4 18.7894 2.15826   2
  -9   4   4 14.6906 2.07645   3
  -8  -4   4 31.6356 1.73964   3
   8  -4  -4 30.3996 2.22243   2
   8  -4  -4 29.5793 1.92465   1
   8  -4  -4 31.1041 2.17567   4
  -8   4   4 24.6350 2.21271   3
   8   4  -4 30.9140 1.92487   1
  -8   4   4 30.0267 2.19618   2
   7  -4  -4 14.5640 1.85031   2
   7  -4  -4 13.1609 1.48706   1
  -7  -4   4 15.2408 1.23685   3
   7  -4  -4 14.9059 1.73304   4
  -7   4   4 10.8056 1.56845   2
  -7   4   4 16.0894 2.03863   3
   6  -4  -4 24.5617 1.93727   2
   6  -4  -4 27.0788 1.82339   1
   6  -4  -4 27.8792 2.01121   4
  -6  -4   4 29.6136 1.72257   3
  -6   4   4 27.4732 2.02167   2
  -6   4   4 31.9406 2.32985   3
   5  -4  -4 133.532 4.56175   1
   5  -4  -4 124.514 4.83592   2
  -5  -4   4 130.711 4.37177   3
   5  -4  -4 130.591 4.81583   4
  -5   4   4 132.244 4.91440   2
  -5   4   4 125.542 5.04128   3
  -5   4   4 121.790 4.70220   4
   4  -4  -4 12.8470 1.56903   4
  -4  -4   4 11.7081 1.10301   3
   4  -4  -4 10.1486 1.27290   1
  -4   4   4 10.1279 1.42716   2
  -4   4   4 10.2567 1.42018   4
  -4   4   4 9.56685 1.49381   3
  -3  -4   4 23.6820 1.31040   2
   3  -4  -4 19.8445 1.53922   1
  -3  -4   4 19.3388 1.51122   3
   3  -4  -4 21.4683 1.69793   4
  -3   4   4 20.5946 1.63186   2
  -3   4   4 20.8950 1.75970   3
  -3   4   4 21.5335 1.68652   4
   2  -4  -4 18.2585 1.57570   4
  -2  -4   4 20.1731 1.55626   3
  -2  -4   4 16.9327 1.17571   2
   2  -4  -4 16.5561 1.41121   1
  -2   4   4 15.7427 1.72309   4
  -2   4   4 16.0220 1.42993   1
  -2   4   4 16.1348 1.46462   3
  -2   4   4 16.7830 1.49358   2
  -1  -4   4 60.2587 2.88409   3
  -1  -4   4 59.0015 2.45252   2
   1  -4  -4 52.9734 2.70263   4
   1  -4  -4 61.6607 2.81350   1
  -1   4   4 59.7984 2.83617   4
  -1   4   4 57.8041 2.82356   3
  -1   4   4 54.2542 2.71895   2
  -1   4   4 52.9551 2.67280   1
   0  -4  -4 35.9185 2.12401   1
   0  -4   4 37.4003 1.93134   2
   0  -4   4 36.2420 1.55352   4
   0  -4   4 37.9658 2.25486   3
   0  -4  -4 32.6377 2.06318   4
   0   4   4 35.3045 2.12269   4
   0   4   4 38.8719 2.16262   2
   0   4   4 35.3435 2.10860   3
   0   4   4 30.8079 2.00740   1
   0   4  -4 37.9460 2.31730   3
  -1  -4  -4 212.932 6.73164   1
   1  -4   4 227.494 6.50836   2
   1  -4   4 231.683 5.94722   4
   1  -4   4 215.960 6.98445   3
   1   4   4 211.965 6.65540   4
   1   4   4 218.123 6.57444   3
   1   4   4 224.429 6.61288   2
  -1   4  -4 231.295 7.19365   3
   1   4   4 215.126 6.73000   1
   2  -4   4 12.7938 1.41799   2
  -2  -4  -4 11.1962 1.28049   3
   2  -4   4 11.1970 0.96391   4
   2  -4   4 10.8836 1.52173   3
   2   4   4 12.9480 1.43103   2
   2   4   4 12.1374 1.46941   4
  -2   4  -4 12.2033 1.60001   3
   2   4   4 12.0168 1.34364   3
   2   4   4 10.9942 1.45481   1
  -3  -4  -4 0.51050 0.45470   3
   3  -4   4 -0.1302 0.62436   3
   3  -4   4 1.88183 0.64847   2
   3  -4   4 1.35182 0.46893   4
   3   4   4 2.02157 0.70433   4
   3   4   4 0.00768 0.43719   3
  -3   4  -4 2.91511 0.96040   3
   3   4   4 1.38524 0.69587   1
   3   4   4 1.81628 0.62032   2
   4  -4   4 0.21343 0.39864   4
   4  -4   4 1.37547 0.56349   2
   4  -4   4 0.46134 0.69002   3
   4   4   4 0.52586 0.41627   2
  -4   4  -4 0.91669 0.74183   3
   4   4   4 0.27321 0.45658   4
   4   4   4 1.09163 0.63871   1
   5  -4   4 39.8611 2.32960   2
   5  -4   4 37.6257 2.57185   3
   5  -4   4 38.1591 2.00540   4
   5   4   4 42.8632 2.33452   4
  -5   4  -4 38.0958 2.59945   3
   5   4   4 39.0362 2.44702   1
   6  -4   4 13.2814 1.56774   2
   6  -4   4 13.9158 1.47834   4
   6  -4   4 17.3995 2.10568   3
  -6   4  -4 19.2491 2.21510   3
   6   4   4 14.5487 1.61839   4
   6   4   4 14.0941 1.82211   1
   7  -4   4 43.1818 2.28143   4
   7  -4   4 44.2085 2.85449   3
   7  -4   4 41.5978 2.50484   2
   7   4   4 41.4524 2.68131   1
   7   4   4 43.7411 2.42687   4
  -7   4  -4 43.7265 2.85529   3
   8  -4   4 0.47511 0.68214   3
   8  -4   4 -0.0581 0.36301   2
   8  -4   4 0.19420 0.43484   4
  -8   4  -4 -0.1519 0.53196   3
   8   4   4 0.14892 0.47119   4
   8   4   4 -0.4122 0.46096   1
   9  -4   4 0.14022 0.43229   2
   9  -4   4 -0.2623 0.40014   4
   9  -4   4 -0.4271 0.56314   3
  -9   4  -4 -1.1301 0.43405   3
   9   4   4 0.23933 0.65753   1
   9   4   4 0.29172 0.48226   4
  10  -4   4 3.05414 1.07571   3
  10  -4   4 2.78300 0.95997   2
  10  -4   4 2.18328 0.81197   4
  10   4   4 5.25846 1.39153   1
 -10   4  -4 1.99173 0.92888   3
  11  -4   4 -0.1251 0.64271   3
  11  -4   4 0.76965 0.72643   2
  11  -4   4 1.00503 0.61007   4
  11   4   4 -0.3384 0.66389   1
 -11   4  -4 0.54406 0.69687   3
  12  -4   4 13.9297 2.06524   3
  12  -4   4 21.5334 1.85096   4
  12  -4   4 16.4890 2.02013   2
 -12   4  -4 18.7920 2.37889   3
  12   4   4 21.7692 2.68753   1
  13  -4   4 2.66473 1.00774   2
  13  -4   4 3.27038 0.99736   4
  13  -4   4 3.28936 1.16120   3
 -13   4  -4 3.91408 1.20735   3
  13   4   4 1.83383 0.99264   1
  14  -4   4 -0.1436 0.66479   2
  14  -4   4 -0.4457 0.39349   4
  14   4   4 0.30636 0.87163   1
  12  -5  -4 1.84811 1.08755   2
  12  -5  -4 2.93410 0.99901   4
 -12   5   4 4.09468 1.19907   2
 -12   5   4 4.92393 1.47677   3
  11  -5  -4 2.06590 0.86720   1
  11  -5  -4 1.43845 0.69747   4
  11  -5  -4 2.30337 1.03651   2
 -11   5   4 2.66419 1.04114   3
 -11   5   4 1.76898 0.87620   2
  10  -5  -4 1.54443 0.73865   4
  10  -5  -4 1.34618 0.59876   1
  10  -5  -4 -0.0176 0.68692   2
 -10   5   4 1.30970 0.93145   3
 -10   5   4 1.20582 0.80216   2
   9  -5  -4 40.9093 2.40863   1
   9  -5  -4 41.5651 2.91733   2
   9  -5  -4 36.7436 2.59392   4
  -9   5   4 31.2851 2.54580   2
  -9   5   4 36.3763 3.01132   3
   8  -5  -4 1.99216 0.93815   2
  -8  -5   4 0.77169 0.54894   3
   8  -5  -4 1.18172 0.79324   4
   8  -5  -4 0.92809 0.58590   1
  -8   5   4 2.54748 1.13629   3
  -8   5   4 1.69099 0.91206   2
   7  -5  -4 1.50678 0.61803   1
  -7  -5   4 0.50688 0.46629   3
   7  -5  -4 -0.6322 0.43049   4
   7  -5  -4 0.33225 0.61675   2
  -7   5   4 1.44799 0.85015   2
  -7   5   4 1.85579 0.94803   3
   6  -5  -4 6.76233 1.33965   4
  -6  -5   4 7.00440 1.15192   3
   6  -5  -4 7.17396 1.20307   1
   6  -5  -4 5.74601 1.31596   2
  -6   5   4 4.24001 1.15350   2
  -6   5   4 5.43258 1.34965   3
   5  -5  -4 11.3267 1.63484   4
   5  -5  -4 15.3422 2.01010   2
  -5  -5   4 12.3096 1.50238   3
   5  -5  -4 11.3698 1.48262   1
  -5   5   4 12.3807 1.97334   3
  -5   5   4 12.6169 1.77310   2
   4  -5  -4 0.14376 0.49501   4
  -4  -5   4 0.13297 0.45670   3
   4  -5  -4 0.25098 0.42280   1
   4  -5  -4 -0.5919 0.49578   2
  -4   5   4 0.72604 0.64947   2
  -4   5   4 -0.0265 0.48463   3
  -4   5   4 -0.0462 0.58213   4
   3  -5  -4 0.33890 0.64418   2
   3  -5  -4 0.35348 0.57166   4
   3  -5  -4 0.47932 0.48664   1
  -3  -5   4 0.26777 0.50320   3
  -3   5   4 -0.0676 0.62876   3
  -3   5   4 0.62503 0.62649   4
  -3   5   4 0.82544 0.66802   2
   2  -5  -4 20.0942 2.14579   2
  -2  -5   4 19.7996 1.45035   2
  -2  -5   4 21.0858 1.81845   3
   2  -5  -4 22.8837 1.81766   1
   2  -5  -4 22.2437 1.85827   4
  -2   5   4 17.7485 2.13418   3
  -2   5   4 18.5097 2.07970   2
  -2   5   4 20.1814 2.11939   4
  -2   5   4 17.8181 1.93795   1
  -1  -5   4 3.70379 1.00449   3
   1  -5  -4 4.71027 1.01499   1
  -1  -5   4 4.75531 0.89545   2
   1  -5  -4 5.74276 1.11275   2
   1  -5  -4 5.77877 1.12584   4
  -1   5   4 6.35013 1.29404   3
  -1   5   4 4.75546 1.05761   1
  -1   5   4 4.06139 1.02786   2
  -1   5   4 3.13290 0.95428   4
   0  -5  -4 1.43898 0.63237   1
   0  -5  -4 0.74322 0.54017   3
   0  -5   4 0.41231 0.57778   3
   0  -5  -4 -0.0967 0.48553   4
   0  -5   4 0.22232 0.37560   2
   0  -5  -4 0.27498 0.35999   2
   0   5   4 -0.2236 0.49691   4
   0   5   4 0.37051 0.55886   1
   0   5   4 -0.3633 0.42087   2
   0   5   4 0.72609 0.60160   3
  -1  -5  -4 10.1992 1.50282   4
   1  -5   4 4.95991 0.97715   2
  -1  -5  -4 9.51455 1.35134   3
  -1  -5  -4 6.71257 1.24652   1
  -1  -5  -4 5.18735 1.01746   2
   1  -5   4 4.27354 1.10369   3
   1   5   4 7.91908 1.35870   3
   1   5   4 4.84766 1.03707   2
  -1   5  -4 7.21215 1.41737   3
   1   5   4 8.48224 1.38085   1
   1   5   4 7.09832 1.33638   4
   2  -5   4 3.73506 0.90944   2
  -2  -5  -4 4.59830 1.03426   1
  -2  -5  -4 2.97689 0.77995   3
  -2  -5  -4 4.79554 0.96351   2
   2  -5   4 4.00698 1.16894   3
  -2  -5  -4 4.44658 0.98079   4
   2   5   4 4.25277 1.09720   1
   2   5   4 3.48637 0.98491   4
   2   5   4 3.22399 0.89209   2
  -2   5  -4 1.79832 0.98099   3
  -3  -5  -4 64.4141 3.34505   1
   3  -5   4 68.4360 3.27995   2
   3  -5   4 61.8994 3.60084   3
   3   5   4 61.4479 3.14731   4
   3   5   4 67.2881 3.42596   1
  -3   5  -4 66.8743 3.78830   3
   4  -5   4 146.843 4.91421   4
   4  -5   4 146.556 5.45533   2
   4  -5   4 149.405 6.10087   3
   4   5   4 152.093 5.72453   1
  -4   5  -4 165.994 6.41956   3
   4   5   4 152.754 5.48455   4
   5  -5   4 80.7848 4.21073   3
   5  -5   4 72.3086 3.55112   2
   5  -5   4 73.9924 3.17642   4
  -5   5  -4 78.9324 4.22384   3
   5   5   4 73.8119 3.73410   1
   5   5   4 73.1791 3.51161   4
   6  -5   4 11.3238 1.85537   3
   6  -5   4 13.3168 1.54761   4
   6  -5   4 12.0548 1.66162   2
   6   5   4 9.23933 1.62323   1
  -6   5  -4 8.26053 1.63985   3
   7  -5   4 2.95909 0.99643   3
   7  -5   4 4.68759 0.98169   4
   7  -5   4 3.07369 0.91032   2
  -7   5  -4 4.81925 1.27251   3
   7   5   4 3.55623 1.10287   1
   8  -5   4 8.57439 1.32546   4
   8  -5   4 9.41035 1.79263   3
   8  -5   4 11.3645 1.70110   2
  -8   5  -4 6.37776 1.48860   3
   8   5   4 8.95530 1.65008   1
   9  -5   4 2.29898 1.08486   3
   9  -5   4 1.66330 0.78928   4
   9  -5   4 3.14295 1.07043   2
   9   5   4 2.36580 1.08991   1
  -9   5  -4 2.21864 1.01703   3
  10  -5   4 -0.5716 0.56385   3
  10  -5   4 0.10254 0.58221   4
  10  -5   4 -0.4385 0.61672   2
 -10   5  -4 0.16590 0.73726   3
  10   5   4 -0.4290 0.77837   1
  11  -5   4 22.6390 2.90498   3
  11  -5   4 25.8415 2.08510   4
  11  -5   4 30.9618 2.49057   2
 -11   5  -4 26.1832 3.09268   3
  11   5   4 26.7133 2.98752   1
   9  -6  -4 1.48364 0.81592   4
   9  -6  -4 0.08631 0.45505   2
  -9   6   4 1.07719 0.75021   3
  -9   6   4 -0.3569 0.59132   2
   8  -6  -4 0.99693 0.78667   4
   8  -6  -4 0.81841 0.80195   2
  -8   6   4 1.01245 0.97809   3
  -8   6   4 2.35193 1.06338   2
   7  -6  -4 2.04391 0.99885   2
   7  -6  -4 2.18167 0.94389   4
  -7   6   4 2.33677 1.22609   3
  -7   6   4 0.92796 0.85224   2
  -6  -6   4 6.74508 1.23902   3
   6  -6  -4 8.01675 1.64338   2
   6  -6  -4 6.69079 1.40309   4
  -6   6   4 8.33768 1.83254   3
  -6   6   4 8.91242 1.82205   2
  -5  -6   4 0.63308 0.58454   3
   5  -6  -4 -0.4791 0.56282   2
   5  -6  -4 0.55653 0.73173   4
  -5   6   4 0.83286 0.81701   2
  -5   6   4 -0.1761 0.77216   3
  -4  -6   4 18.6747 1.79151   3
   4  -6  -4 17.8504 2.36096   3
   4  -6  -4 17.6923 2.21943   2
   4  -6  -4 19.4489 2.29553   4
  -4   6   4 17.9862 2.36083   2
  -4   6   4 14.5603 2.26889   3
   3  -6  -4 5.79638 1.31382   3
  -3  -6   4 10.8134 1.66186   3
   3  -6  -4 11.0210 1.70973   4
   3  -6  -4 9.09763 1.58712   2
  -3   6   4 7.79181 1.59809   2
  -3   6   4 9.06254 1.60235   4
  -3   6   4 10.8402 1.95082   3
   2  -6  -4 0.32604 0.47776   3
   2  -6  -4 0.42600 0.53091   2
  -2  -6   4 0.23612 0.55322   3
   2  -6  -4 0.48046 0.68267   4
  -2   6   4 -0.1908 0.67536   2
  -2   6   4 0.05449 0.64074   3
  -2   6   4 0.06734 0.64240   4
  -1  -6   4 2.95801 0.94168   2
   1  -6  -4 4.67427 1.17129   4
   1  -6  -4 2.76367 1.04735   2
   1  -6  -4 3.67934 0.99040   3
  -1  -6   4 2.64252 0.92699   3
  -1   6   4 4.52403 1.27597   3
  -1   6   4 3.53196 1.12097   4
  -1   6   4 3.02768 1.05541   2
   0  -6  -4 6.29686 1.23603   2
   0  -6  -4 5.07174 1.41554   1
   0  -6  -4 5.36760 1.19537   3
   0  -6   4 7.63005 1.22927   2
   0  -6  -4 5.33565 1.14185   4
   0  -6   4 5.72981 1.35077   3
   0   6   4 4.04790 1.12675   4
   0   6   4 6.42892 1.38312   2
   0   6   4 6.51788 1.40666   3
   1  -6   4 3.67533 1.08972   3
  -1  -6  -4 3.98299 1.02047   1
  -1  -6  -4 2.01570 0.76528   4
   1  -6   4 3.30647 1.02271   2
   1   6   4 1.02729 0.77618   1
   1   6   4 3.35385 1.17540   4
   2  -6   4 25.1759 2.00531   2
  -2  -6  -4 20.2191 2.28301   1
   2  -6   4 24.3235 2.30653   3
  -2   6  -4 24.0373 2.94075   3
   2   6   4 24.9401 2.11383   1
   3  -6   4 4.61216 1.24816   3
   3  -6   4 4.17009 1.04348   2
  -3  -6  -4 5.66400 1.28834   1
   3   6   4 5.38685 1.30325   1
  -3   6  -4 6.51981 1.56025   3
   4  -6   4 5.73424 1.48842   3
   4  -6   4 2.76541 0.90455   2
  -4  -6  -4 6.61007 1.46485   1
   4   6   4 5.10104 1.35128   1
  -4   6  -4 6.10073 1.68059   3
   5  -6   4 3.70652 1.10189   2
  -5  -6  -4 1.05254 0.82806   1
   5  -6   4 1.45985 0.85391   3
  -5   6  -4 0.69922 0.68971   3
   5   6   4 0.99529 0.75723   1
   6  -6   4 1.83384 1.01181   2
   6  -6   4 -0.0605 0.51842   3
   6   6   4 2.74019 1.10222   1
  -6   6  -4 1.85733 0.96535   3
   7  -6   4 2.05434 0.96728   2
   7  -6   4 4.22968 1.27272   3
  -7   6  -4 1.52279 0.96148   3
   7   6   4 3.21475 1.12859   1
   8   6   4 1.64577 0.99115   1
  18   0  -5 0.37826 0.68615   1
  17   0  -5 -0.3353 0.58333   1
  16   0  -5 0.41944 0.67954   1
 -15   0   5 0.28525 0.42162   3
  15   0  -5 -0.3054 0.56899   1
  14   0  -5 -0.0822 0.51609   1
 -14   0   5 0.34841 0.45581   3
  14   0  -5 0.08768 0.45052   4
  13   0  -5 -0.0106 0.56095   1
  13   0  -5 0.49444 0.41393   4
 -13   0   5 -0.2108 0.40710   3
  12   0  -5 -0.3383 0.36945   4
  12   0  -5 0.41560 0.50431   1
 -12   0   5 0.41909 0.38227   3
  11   0  -5 0.24351 0.35617   4
 -11   0   5 0.05031 0.23128   2
 -11   0   5 0.03587 0.33617   3
  11   0  -5 -0.2819 0.25431   1
 -10   0   5 0.06038 0.30031   3
  10   0  -5 -0.0195 0.27652   4
  10   0  -5 0.58911 0.42509   1
 -10   0   5 0.24677 0.22385   2
  -9   0   5 0.19135 0.31641   3
  -9   0   5 -0.0169 0.20498   2
   9   0  -5 0.66867 0.40201   1
   9   0  -5 0.87695 0.37228   4
   8   0  -5 0.31290 0.33245   1
  -8   0   5 -0.3520 0.11438   2
  -8   0   5 -0.0921 0.24563   3
   8   0  -5 -0.3983 0.15593   4
   7   0  -5 -0.3240 0.18208   4
  -7   0   5 0.72190 0.31024   2
  -7   0   5 0.11660 0.21955   3
   7   0  -5 0.12653 0.20878   1
  -6   0   5 0.15161 0.21018   2
  -6   0   5 0.46152 0.29577   3
   6   0  -5 -0.1254 0.16415   1
   6   0  -5 0.05133 0.21119   4
  -5   0   5 -0.3349 0.11720   4
   5   0  -5 -0.0322 0.15004   1
  -5   0   5 -0.4068 0.12106   2
   5   0  -5 -0.2145 0.14385   4
  -5   0   5 -0.1089 0.18868   3
  -4   0   5 0.23849 0.19388   4
   4   0  -5 -0.1410 0.17159   1
  -4   0   5 0.03111 0.17494   2
  -4   0   5 -0.0622 0.18940   3
  -3   0   5 -0.3001 0.17197   4
  -3   0   5 -0.3604 0.14639   3
   3   0  -5 -0.3548 0.18133   1
  -3   0   5 -0.2373 0.17216   2
  -2   0   5 -0.4280 0.11154   4
  -2   0   5 -0.0502 0.18286   3
  -2   0   5 -0.2255 0.12941   2
   2   0  -5 -0.0335 0.15598   1
   1   0  -5 -0.1585 0.15651   1
  -1   0   5 -0.2697 0.14198   1
  -1   0   5 -0.1548 0.14530   2
  -1   0   5 -0.3080 0.10809   3
  -1   0   5 -0.2998 0.13852   4
   0   0   5 -0.0635 0.13173   3
   0   0   5 0.04839 0.13459   2
   0   0   5 0.35503 0.19854   4
   0   0  -5 -0.2173 0.12651   1
   0   0   5 -0.1392 0.10913   1
   1   0   5 -0.1024 0.12354   3
   1   0   5 -0.0294 0.12437   1
   1   0   5 0.04793 0.18427   2
   1   0   5 -0.0612 0.14976   4
   2   0   5 0.99771 0.21580   3
   2   0   5 0.18889 0.15088   2
   2   0   5 0.06120 0.18092   4
   2   0   5 -0.0157 0.17661   1
   3   0   5 0.17484 0.19729   2
   3   0   5 0.33488 0.24702   1
   3   0   5 0.23810 0.14205   3
   3   0   5 -0.1665 0.15712   4
   4   0   5 0.38826 0.24008   2
   4   0   5 0.47521 0.24065   4
   4   0   5 0.10356 0.20568   1
   4   0   5 0.04625 0.13650   3
   5   0   5 -0.2175 0.19432   4
   5   0   5 0.26779 0.17035   3
   5   0   5 -0.0487 0.20116   1
   5   0   5 0.42777 0.23292   2
   6   0   5 0.27803 0.29903   4
   6   0   5 0.01581 0.23927   1
   6   0   5 0.08470 0.21896   2
   6   0   5 0.50605 0.19416   3
   7   0   5 0.03080 0.27580   4
   7   0   5 0.54271 0.36097   1
   7   0   5 -0.0787 0.23361   2
   7   0   5 0.01895 0.16293   3
   8   0   5 0.39631 0.35726   1
   8   0   5 -0.0637 0.26704   2
   8   0   5 -0.0672 0.23573   4
   9   0   5 -0.2470 0.35795   1
   9   0   5 -0.1741 0.33702   4
   9   0   5 -0.1161 0.24888   2
  10   0   5 0.36377 0.35551   1
  10   0   5 0.38810 0.35007   2
  10   0   5 -0.0825 0.37474   4
  11   0   5 0.31487 0.46025   4
  11   0   5 -0.4495 0.36058   1
  12   0   5 0.20191 0.41846   1
  12   0   5 0.10562 0.50020   4
  13   0   5 -0.0043 0.43997   1
  13   0   5 -0.0340 0.43675   4
  14   0   5 -0.6460 0.34882   1
  14   0   5 -0.2207 0.49082   4
  15   0   5 0.10628 0.64490   4
  15   0   5 -0.0344 0.40409   1
  16   0   5 -0.0215 0.52047   1
  16   0   5 0.22190 0.59954   4
  17   0   5 0.39298 0.51481   1
  17   0   5 0.18090 0.69545   4
  18  -1  -5 0.14417 0.66109   1
  18   1  -5 -0.8576 0.59488   1
  17  -1  -5 2.41206 0.84545   4
  17  -1  -5 3.03067 0.95603   1
  17   1  -5 1.79773 0.96717   1
  16  -1  -5 2.83571 0.92811   4
  16  -1  -5 5.06634 1.18750   1
  16   1  -5 6.13737 1.38848   1
 -16   1   5 4.14212 1.05639   3
  15  -1  -5 2.71885 0.81508   4
  15  -1  -5 4.13188 1.03950   1
 -15   1   5 2.88261 0.89665   3
  15   1  -5 2.64543 1.00803   1
  14  -1  -5 2.40352 0.74463   4
 -14  -1   5 1.98058 0.58529   3
  14  -1  -5 1.35091 0.68913   1
 -14   1   5 1.14481 0.62597   3
  14   1  -5 2.65432 0.97198   1
  13  -1  -5 0.12298 0.54430   1
 -13  -1   5 1.18867 0.48911   3
  13  -1  -5 0.66284 0.53472   4
  13   1  -5 0.25880 0.52846   1
 -13   1   5 1.61612 0.69217   3
  12  -1  -5 105.842 4.05619   1
 -12  -1   5 113.351 3.77071   3
  12  -1  -5 110.011 3.86756   2
  12  -1  -5 108.923 3.88917   4
 -12   1   5 104.876 3.78684   2
  12   1  -5 113.890 4.19387   1
 -12   1   5 105.902 4.12836   3
  11  -1  -5 0.80381 0.50515   1
  11  -1  -5 0.67915 0.48782   4
  11  -1  -5 0.20496 0.36007   2
 -11  -1   5 0.26742 0.36664   3
 -11   1   5 0.65343 0.35940   2
  11   1  -5 0.60693 0.46786   1
 -11   1   5 0.37379 0.50137   3
 -10  -1   5 16.9305 1.16903   3
  10  -1  -5 15.8868 1.29884   1
  10  -1  -5 19.5953 1.33891   4
 -10   1   5 19.4989 1.32038   2
 -10   1   5 19.0426 1.42125   3
  10   1  -5 16.7194 1.32001   1
  10   1  -5 18.4620 0.97700   4
   9  -1  -5 78.4995 2.97453   1
  -9  -1   5 74.7294 2.65297   3
   9  -1  -5 74.7292 2.85726   4
  -9  -1   5 77.2783 2.29414   2
  -9   1   5 76.0149 2.86836   2
   9   1  -5 73.8462 2.85580   1
  -9   1   5 78.5755 3.03250   3
   9   1  -5 76.7431 2.30965   4
   8  -1  -5 85.5962 3.08897   1
  -8  -1   5 86.1558 2.49067   2
   8  -1  -5 85.6162 3.06039   4
  -8  -1   5 88.9012 2.85756   3
   8   1  -5 90.1243 3.03188   1
  -8   1   5 81.4693 3.00673   2
  -8   1   5 85.9764 3.13983   3
   8   1  -5 88.7470 2.45508   4
   7  -1  -5 165.232 4.92806   1
   7  -1  -5 174.178 4.96241   4
  -7  -1   5 176.060 4.32935   2
  -7  -1   5 171.532 4.65561   3
  -7   1   5 167.093 4.96215   3
   7   1  -5 171.798 4.76976   1
  -7   1   5 164.475 4.88757   2
   7   1  -5 174.726 4.19011   4
   6  -1  -5 119.955 3.77088   1
  -6  -1   5 120.185 3.48513   3
  -6  -1   5 125.562 3.21828   2
   6  -1  -5 123.923 3.78567   4
   6   1  -5 118.099 3.49917   1
   6   1  -5 124.638 3.03288   4
  -6   1   5 121.959 3.76889   3
  -6   1   5 118.264 3.71991   2
  -6   1   5 121.408 3.78355   4
   5  -1  -5 42.4301 1.83582   4
  -5  -1   5 46.2976 1.45209   2
   5  -1  -5 42.5256 1.83306   1
  -5  -1   5 46.0480 1.69467   3
  -5   1   5 43.6399 1.82560   2
  -5   1   5 43.7139 1.86223   4
   5   1  -5 44.1454 1.25633   4
  -5   1   5 42.1564 1.79892   3
   5   1  -5 41.9584 1.59454   1
  -4  -1   5 17.9440 0.94060   3
  -4  -1   5 17.8187 0.64033   4
   4  -1  -5 17.8026 1.09250   1
  -4  -1   5 16.6843 0.75967   2
   4  -1  -5 18.2111 1.10253   4
   4   1  -5 16.4712 0.83923   1
  -4   1   5 16.7210 1.01284   3
   4   1  -5 17.8115 0.63615   4
  -4   1   5 19.0561 1.06754   2
  -4   1   5 16.1737 1.05028   4
  -3  -1   5 1362.40 29.1280   2
  -3  -1   5 1348.34 28.9035   4
  -3  -1   5 1336.29 29.4160   3
   3  -1  -5 1314.79 29.7031   1
   3   1  -5 1320.12 29.1211   1
  -3   1   5 1324.02 29.7330   4
  -3   1   5 1321.84 29.5998   2
  -3   1   5 1323.27 29.5223   3
  -2  -1   5 21.1901 0.89613   2
   2  -1  -5 19.5725 1.13770   1
  -2  -1   5 21.8047 0.77973   4
  -2  -1   5 20.6553 1.00531   3
  -2   1   5 20.6968 1.16699   1
  -2   1   5 20.2392 1.06402   2
   2   1  -5 21.4576 0.81094   1
  -2   1   5 22.6716 1.05457   3
  -2   1   5 21.1730 1.16249   4
   1  -1  -5 624.195 14.5306   1
  -1  -1   5 623.620 13.8369   4
  -1  -1   5 623.356 14.0534   2
  -1  -1   5 632.702 14.2615   3
  -1   1   5 622.304 14.2900   2
  -1   1   5 626.767 14.5483   1
   1   1  -5 626.966 13.7682   1
  -1   1   5 629.945 14.1495   3
  -1   1   5 606.876 14.4653   4
   0  -1   5 2.82025 0.41651   2
   0  -1   5 3.79140 0.52739   3
   0  -1  -5 3.02867 0.52018   1
   0  -1   5 3.05254 0.35265   4
   0   1   5 3.58980 0.42749   3
   0   1   5 2.70809 0.42748   2
   0   1   5 3.85362 0.58651   1
   0   1   5 2.43538 0.45595   4
   0   1  -5 3.32045 0.26733   1
   1  -1   5 238.770 6.13127   3
   1  -1   5 250.100 5.89806   4
   1  -1   5 258.229 5.71702   1
   1  -1   5 239.579 6.02959   2
   1   1   5 245.207 6.41581   1
   1   1   5 244.698 6.04659   2
   1   1   5 248.841 5.81059   3
   1   1   5 241.565 6.29554   4
   2  -1   5 70.5048 2.23130   4
   2  -1   5 70.8441 2.32997   2
   2  -1   5 76.4048 2.11728   1
   2  -1   5 73.0611 2.40381   3
   2   1   5 77.2037 2.30001   2
   2   1   5 78.6266 2.02948   3
   2   1   5 72.5255 2.62327   1
   2   1   5 78.9744 2.56540   4
   3  -1   5 89.3074 2.81220   3
   3  -1   5 95.7815 2.59954   1
   3  -1   5 91.3798 2.78822   2
   3  -1   5 87.7597 2.70323   4
   3   1   5 90.4222 2.62894   2
   3   1   5 94.4976 2.26816   3
   3   1   5 88.8533 2.91239   4
   3   1   5 87.2441 3.05111   1
   4  -1   5 705.269 15.8686   1
   4  -1   5 701.284 16.0620   2
   4  -1   5 700.835 16.0437   4
   4  -1   5 674.831 16.0604   3
  -4   1  -5 729.210 16.2115   3
   4   1   5 679.474 16.4714   1
   4   1   5 699.801 16.2439   4
   4   1   5 705.133 15.7938   2
   4   1   5 706.943 15.1573   3
   5  -1   5 131.860 3.93839   3
   5  -1   5 137.766 3.86649   1
   5  -1   5 133.349 3.96418   4
   5  -1   5 142.711 3.98747   2
  -5   1  -5 143.510 4.05541   3
   5   1   5 128.851 4.26256   1
   5   1   5 141.956 4.14194   4
   5   1   5 139.186 3.67883   2
   6  -1   5 -0.3174 0.14808   1
   6  -1   5 0.28444 0.32908   4
   6  -1   5 -0.3208 0.15162   3
   6  -1   5 0.33333 0.31506   2
   6   1   5 0.17979 0.20249   2
   6   1   5 0.11004 0.32546   1
   6   1   5 0.06379 0.22289   4
  -6   1  -5 0.16210 0.22980   3
   7  -1   5 17.4359 1.10959   2
   7  -1   5 17.5499 1.13238   1
   7  -1   5 14.7827 1.04198   3
   7  -1   5 16.7879 1.17752   4
   7   1   5 18.0289 0.90740   2
  -7   1  -5 15.1466 1.06529   3
   7   1   5 15.7293 1.29551   1
   7   1   5 18.9661 1.23416   4
   8  -1   5 25.4614 1.53536   4
   8  -1   5 25.1818 1.40940   3
   8  -1   5 27.4135 1.44699   2
   8  -1   5 27.7344 1.55237   1
   8   1   5 25.4902 1.54871   4
   8   1   5 25.6194 1.15297   2
   8   1   5 23.3038 1.64867   1
  -8   1  -5 24.6919 1.39494   3
   9  -1   5 138.713 4.51816   4
   9  -1   5 140.106 4.28581   2
   9  -1   5 138.261 4.30229   3
   9  -1   5 148.965 4.64259   1
   9   1   5 138.856 3.82845   2
   9   1   5 135.776 4.52696   4
   9   1   5 144.460 5.00859   1
  -9   1  -5 143.830 4.36804   3
  10  -1   5 105.514 3.90389   4
  10  -1   5 112.148 3.66567   2
  10  -1   5 113.314 4.03732   1
  10   1   5 112.148 4.38528   1
  10   1   5 108.304 3.93316   4
  11  -1   5 5.47145 1.01829   1
  11  -1   5 6.14636 0.90850   2
  11  -1   5 5.88646 1.05569   4
  11   1   5 8.39788 1.34528   1
  11   1   5 6.78093 1.10471   4
  12  -1   5 4.50049 1.00204   1
  12  -1   5 3.84185 0.92508   4
  12  -1   5 5.10998 0.85027   2
  12   1   5 4.78045 0.95677   4
  12   1   5 3.53298 1.00823   1
  13  -1   5 1.83755 0.65804   1
  13  -1   5 2.70706 0.83519   4
  13   1   5 1.99838 0.86881   1
  13   1   5 2.24643 0.77750   4
  14  -1   5 8.41836 1.35249   4
  14  -1   5 7.56791 1.33743   1
  14   1   5 10.9326 1.53584   4
  14   1   5 11.6755 1.80918   1
  15  -1   5 4.83540 1.10719   1
  15  -1   5 5.23651 1.13095   4
  15   1   5 5.04583 1.23036   1
  15   1   5 4.68964 1.11296   4
  16  -1   5 1.33067 0.61420   1
  16  -1   5 1.22208 0.82106   4
  16   1   5 0.66376 0.63281   4
  16   1   5 1.35167 0.90779   1
  17  -2  -5 32.2766 2.47833   1
  17  -2  -5 36.8139 2.45857   4
  17   2  -5 30.9798 2.59792   1
 -17   2   5 30.8189 2.47201   3
  16  -2  -5 3.58364 0.97068   1
  16  -2  -5 4.86815 1.12074   4
  16   2  -5 3.27015 1.05956   1
 -16   2   5 6.62054 1.30471   3
  15  -2  -5 0.90571 0.68970   4
  15  -2  -5 0.82020 0.70497   1
  15   2  -5 1.18803 0.80880   1
 -15   2   5 0.70985 0.59269   3
  14  -2  -5 3.93489 0.95728   1
  14  -2  -5 5.64259 1.14647   4
  14  -2  -5 2.47550 0.79093   2
  14   2  -5 6.31459 1.27254   1
 -14   2   5 5.86414 1.27267   3
 -14   2   5 9.13027 1.31921   2
  13  -2  -5 11.7621 1.52305   4
  13  -2  -5 10.5005 1.45103   1
  13  -2  -5 9.71879 1.39273   2
 -13  -2   5 10.0516 0.96081   3
 -13   2   5 8.69058 1.26474   2
 -13   2   5 8.49307 1.42363   3
  13   2  -5 11.1230 1.55684   1
  12  -2  -5 35.2629 2.14131   4
  12  -2  -5 37.3268 2.25874   2
  12  -2  -5 37.0296 2.21825   1
 -12  -2   5 41.3266 1.93329   3
 -12   2   5 38.8105 2.24263   2
  12   2  -5 36.3028 2.26317   1
 -12   2   5 40.1710 2.47279   3
 -11  -2   5 4.72541 0.75183   3
  11  -2  -5 5.26017 1.02595   2
  11  -2  -5 2.11609 0.70186   1
  11  -2  -5 3.55142 0.80400   4
  11   2  -5 4.53850 0.90953   1
 -11   2   5 4.28797 1.02228   3
 -11   2   5 3.13060 0.80217   2
  10  -2  -5 1.85876 0.71676   1
 -10  -2   5 3.53840 0.66771   3
  10  -2  -5 2.79309 0.77603   4
 -10   2   5 3.86438 0.87672   2
  10   2  -5 4.85106 0.88241   1
 -10   2   5 3.83944 0.90892   3
   9  -2  -5 215.382 6.19809   1
  -9  -2   5 205.277 5.61322   3
   9  -2  -5 204.469 6.19857   4
   9   2  -5 200.596 5.97089   1
  -9   2   5 200.549 6.38746   3
  -9   2   5 207.075 6.25769   2
   8  -2  -5 18.2415 1.34076   1
   8  -2  -5 17.1631 1.35102   4
  -8  -2   5 17.1121 1.10021   3
   8   2  -5 15.5993 1.15891   1
  -8   2   5 14.5455 1.32030   3
  -8   2   5 16.7534 1.33738   2
   7  -2  -5 1.94287 0.53494   4
  -7  -2   5 2.12139 0.49405   3
   7  -2  -5 2.05512 0.58389   1
  -7  -2   5 2.02780 0.27992   2
   7   2  -5 1.56025 0.45787   1
  -7   2   5 2.14203 0.61595   2
  -7   2   5 2.55444 0.65406   3
  -7   2   5 2.08700 0.60018   4
  -6  -2   5 92.3098 2.38605   2
  -6  -2   5 94.2448 2.93121   3
   6  -2  -5 88.7576 3.22305   1
   6  -2  -5 89.5000 3.32554   4
  -6   2   5 80.9275 3.18595   2
  -6   2   5 86.4096 3.31832   3
   6   2  -5 85.8779 2.84801   1
  -6   2   5 84.7184 3.26335   4
  -5  -2   5 103.042 3.23420   3
   5  -2  -5 108.133 3.60568   1
   5  -2  -5 105.433 3.67374   4
  -5  -2   5 105.830 2.77793   2
  -5   2   5 104.617 3.62374   2
  -5   2   5 105.567 3.67205   4
   5   2  -5 106.094 3.12242   1
  -5   2   5 103.142 3.63167   3
  -4  -2   5 1804.38 38.6722   2
   4  -2  -5 1821.88 39.7816   4
  -4  -2   5 1779.34 39.2260   3
   4  -2  -5 1759.96 39.6063   1
  -4   2   5 1751.22 39.6369   3
  -4   2   5 1775.64 39.7214   4
   4   2  -5 1728.91 38.7978   1
  -4   2   5 1769.12 39.6339   2
   3  -2  -5 2.89882 0.61569   1
  -3  -2   5 1.99256 0.36904   2
   3  -2  -5 2.37509 0.62188   4
  -3  -2   5 2.00601 0.48087   3
  -3   2   5 2.12061 0.55981   4
   3   2  -5 1.91141 0.31761   1
  -3   2   5 2.68899 0.57599   1
  -3   2   5 2.66678 0.58812   3
  -3   2   5 1.78857 0.49333   2
   2  -2  -5 193.718 5.66589   1
  -2  -2   5 196.511 5.44770   3
  -2  -2   5 206.327 4.57276   4
  -2  -2   5 201.838 5.09821   2
  -2   2   5 207.712 5.76157   1
  -2   2   5 207.836 5.59899   3
  -2   2   5 200.529 5.59641   2
  -2   2   5 205.414 5.76408   4
   2   2  -5 197.846 4.69807   1
  -1  -2   5 88.8344 2.72636   2
  -1  -2   5 93.3362 2.33757   4
   1  -2  -5 95.1752 3.23181   1
  -1  -2   5 89.5418 3.00759   3
  -1   2   5 88.8094 3.16799   4
  -1   2   5 88.1314 3.01432   2
  -1   2   5 94.6085 3.23028   1
  -1   2   5 90.3358 2.97092   3
   0  -2  -5 418.813 10.4449   1
   0  -2   5 412.878 10.2447   3
   0  -2   5 409.510 9.90158   2
   0  -2   5 420.241 9.48947   4
   0   2   5 415.171 10.1416   2
   0   2   5 430.445 10.0523   3
   0   2   5 404.216 10.3449   4
   0   2   5 421.202 10.4658   1
   1  -2   5 520.703 12.6677   3
   1  -2   5 514.511 12.3443   2
   1  -2   5 534.077 11.9882   4
   1   2   5 524.524 12.8443   1
   1   2   5 526.938 12.2485   3
   1   2   5 533.261 12.7630   4
   1   2   5 527.035 12.4449   2
   2  -2   5 8.53070 0.63944   4
   2  -2   5 7.74289 0.93346   3
   2  -2   5 9.23362 0.78744   2
   2   2   5 8.54743 0.62745   3
   2   2   5 9.57911 0.77447   2
   2   2   5 8.96805 1.01449   4
  -2   2  -5 9.37304 0.87965   3
   2   2   5 9.27470 1.10001   1
   3  -2   5 178.140 4.74312   4
   3  -2   5 183.125 4.21390   1
   3  -2   5 175.680 5.21531   3
   3  -2   5 174.383 4.97301   2
   3   2   5 179.176 5.38505   1
   3   2   5 178.874 4.82365   2
   3   2   5 177.642 5.18438   4
   3   2   5 170.902 4.41022   3
  -3   2  -5 183.241 5.32124   3
   4  -2   5 65.7178 1.90569   1
   4  -2   5 62.9450 2.43045   2
   4  -2   5 62.8184 2.27098   4
   4  -2   5 62.6151 2.57760   3
  -4  -2  -5 61.5402 1.70127   3
   4   2   5 63.6111 2.21274   2
   4   2   5 63.0052 1.72289   3
   4   2   5 66.4313 2.75249   1
   4   2   5 66.9212 2.59118   4
  -4   2  -5 63.9162 2.63899   3
   5  -2   5 139.242 3.72781   1
   5  -2   5 140.886 4.29228   2
   5  -2   5 135.932 4.11024   4
   5  -2   5 132.921 4.42650   3
  -5   2  -5 140.694 4.52918   3
   5   2   5 139.887 3.91506   2
   5   2   5 138.040 4.38248   4
   5   2   5 148.583 4.76642   1
   6  -2   5 21.2076 1.07708   1
   6  -2   5 19.3281 1.38946   3
   6  -2   5 20.6596 1.33950   2
   6  -2   5 19.2188 1.22349   4
   6   2   5 20.1094 1.07170   2
   6   2   5 19.7521 1.37807   4
  -6   2  -5 18.5200 1.37708   3
   6   2   5 20.3319 1.55043   1
   7  -2   5 22.1787 1.20120   1
   7  -2   5 20.2693 1.46522   3
   7  -2   5 19.8865 1.35027   4
   7  -2   5 20.8611 1.39437   2
  -7   2  -5 19.7224 1.45900   3
   7   2   5 23.0860 1.71666   1
   7   2   5 22.1653 1.12771   2
   7   2   5 22.8972 1.50549   4
   8  -2   5 11.7932 1.37406   3
   8  -2   5 12.5528 1.32214   4
   8  -2   5 11.5579 0.92405   1
   8  -2   5 14.0265 1.17526   2
   8   2   5 10.6610 1.27250   4
  -8   2  -5 11.6844 1.34353   3
   8   2   5 8.29732 1.27658   1
   9  -2   5 106.584 3.85753   4
   9  -2   5 100.468 3.90990   3
   9  -2   5 115.437 3.71667   1
   9  -2   5 107.806 3.81938   2
  -9   2  -5 105.489 4.00037   3
   9   2   5 107.300 4.39100   1
   9   2   5 107.352 3.96513   4
  10  -2   5 26.5460 1.74765   4
  10  -2   5 29.5287 1.94388   3
  10  -2   5 29.2774 1.71351   1
  10  -2   5 27.8701 1.77271   2
  10   2   5 27.3495 2.13630   1
  10   2   5 28.6126 1.89735   4
 -10   2  -5 22.1020 1.72628   3
  11  -2   5 28.1489 1.81249   2
  11  -2   5 27.5898 3.14342   3
  11  -2   5 25.7098 1.84342   4
  11  -2   5 25.3334 1.71067   1
  11   2   5 24.5888 1.85420   4
  11   2   5 28.9063 2.26176   1
 -11   2  -5 26.3325 1.87362   3
  12  -2   5 30.7140 1.95157   1
  12  -2   5 27.2415 1.97861   4
  12  -2   5 28.7700 1.86548   2
  12   2   5 28.9252 2.34885   1
  12   2   5 28.5210 2.02293   4
  13  -2   5 12.2242 1.59381   4
  13  -2   5 11.7607 1.42939   2
  13   2   5 17.3047 2.23933   1
  13   2   5 12.9138 1.65159   4
  14  -2   5 0.95983 0.81120   4
  14   2   5 0.82055 0.63682   4
  14   2   5 1.10623 0.79368   1
  15  -2   5 2.28674 0.95278   4
  15   2   5 1.95804 0.82025   4
  15   2   5 1.68848 0.87581   1
  16  -2   5 16.4222 2.05258   4
  16   2   5 14.4458 2.30078   1
  16   2   5 12.3659 1.80754   4
  16  -3  -5 7.05018 1.34985   1
  16  -3  -5 5.59923 1.26214   4
  16   3  -5 4.70399 1.30352   1
 -16   3   5 4.09253 1.20872   3
  15  -3  -5 3.45371 1.06773   4
  15  -3  -5 0.45761 0.75419   2
  15  -3  -5 4.21135 1.01026   1
 -15   3   5 1.82080 0.75454   3
  15   3  -5 1.03451 0.73473   1
 -15   3   5 2.80298 0.92804   2
  14  -3  -5 0.92366 0.66565   1
  14  -3  -5 0.88237 0.77717   4
  14  -3  -5 1.33395 0.88860   2
  14   3  -5 1.28637 0.73031   1
 -14   3   5 0.11420 0.54520   3
 -14   3   5 1.30462 0.68290   2
  13  -3  -5 2.48720 0.88116   4
  13  -3  -5 2.75127 0.84834   1
  13  -3  -5 2.85627 1.04107   2
 -13   3   5 3.30359 1.07839   3
  13   3  -5 5.79943 1.20856   1
 -13   3   5 2.94186 0.91475   2
  12  -3  -5 5.18014 1.14385   4
  12  -3  -5 5.07188 1.19536   2
  12  -3  -5 6.47375 1.12529   1
  12   3  -5 4.87020 1.06681   1
 -12   3   5 4.92657 1.16097   3
 -12   3   5 8.10620 1.36616   2
  11  -3  -5 6.95311 1.32256   2
  11  -3  -5 6.38704 1.22996   4
 -11  -3   5 8.74969 1.03701   3
  11  -3  -5 7.40104 1.16116   1
 -11   3   5 7.03675 1.27284   2
  11   3  -5 6.32737 1.17013   1
 -11   3   5 8.65134 1.48770   3
 -10  -3   5 1.36428 0.50025   3
  10  -3  -5 4.11767 0.89089   1
  10  -3  -5 4.33565 1.05312   2
  10  -3  -5 3.65543 0.95489   4
  10   3  -5 1.94752 0.68244   1
 -10   3   5 3.45994 0.90112   2
 -10   3   5 3.22845 0.97861   3
   9  -3  -5 6.68162 1.08613   1
  -9  -3   5 8.21511 0.99076   3
   9  -3  -5 7.11554 1.22421   4
   9  -3  -5 7.52651 1.29550   2
  -9   3   5 8.24028 1.36245   3
   9   3  -5 9.72304 1.24208   1
  -9   3   5 6.69190 1.20248   2
  -8  -3   5 33.2407 1.66654   3
   8  -3  -5 28.4678 1.83533   1
   8  -3  -5 29.6171 2.02424   4
   8   3  -5 26.1107 1.64526   1
  -8   3   5 28.2234 1.99955   2
  -8   3   5 28.8493 2.11373   3
  -7  -3   5 47.8615 2.08602   3
   7  -3  -5 46.4233 2.47987   4
   7  -3  -5 48.6265 2.39510   1
  -7   3   5 45.9484 2.48402   4
   7   3  -5 45.0337 2.06413   1
  -7   3   5 45.5517 2.60161   3
  -7   3   5 49.6509 2.56689   2
   6  -3  -5 10.1590 1.33398   4
   6  -3  -5 12.5066 1.36720   1
  -6  -3   5 10.2999 0.95105   3
  -6  -3   5 11.1967 0.78169   2
  -6   3   5 10.4066 1.32667   2
  -6   3   5 10.1841 1.41747   3
  -6   3   5 8.50671 1.25522   4
   6   3  -5 9.25990 0.98512   1
   5  -3  -5 36.8530 2.02066   1
   5  -3  -5 38.4630 2.17041   4
  -5  -3   5 38.1179 1.39113   2
  -5  -3   5 37.6019 1.83685   3
  -5   3   5 38.9182 2.17509   4
  -5   3   5 32.5100 2.05078   3
  -5   3   5 37.2505 2.13771   2
   5   3  -5 36.8914 1.59517   1
  -4  -3   5 57.8584 2.40273   3
   4  -3  -5 58.2164 2.58547   1
  -4  -3   5 59.9303 1.97022   2
   4  -3  -5 55.9087 2.67910   4
   4   3  -5 58.4373 1.98720   1
  -4   3   5 57.8135 2.69680   4
  -4   3   5 50.5634 2.58168   3
  -4   3   5 55.2341 2.61096   2
   3  -3  -5 51.5809 2.50919   4
   3  -3  -5 51.9886 2.41127   1
  -3  -3   5 53.3948 1.91106   2
  -3  -3   5 50.6453 2.26875   3
  -3   3   5 49.9151 2.46644   3
  -3   3   5 49.1654 2.42688   4
   3   3  -5 51.0316 1.68872   1
  -3   3   5 53.3053 2.48712   2
  -3   3   5 50.1364 2.40555   1
  -2  -3   5 -0.0024 0.09593   4
  -2  -3   5 0.37357 0.36636   3
  -2  -3   5 0.04405 0.21548   2
   2  -3  -5 0.12052 0.33129   1
  -2   3   5 -0.0071 0.36949   4
  -2   3   5 -0.3570 0.24293   3
  -2   3   5 -0.0863 0.33439   1
  -2   3   5 -0.1755 0.22664   2
   1  -3  -5 1.99631 0.58387   1
  -1  -3   5 0.76967 0.43097   3
  -1  -3   5 1.23055 0.25085   4
  -1  -3   5 0.44659 0.29898   2
  -1   3   5 0.97627 0.51561   4
  -1   3   5 0.80930 0.45145   1
  -1   3   5 1.06230 0.46212   3
  -1   3   5 0.45787 0.40072   2
   0  -3  -5 11.5011 1.31627   1
   0  -3   5 8.95869 1.15076   3
   0  -3   5 10.6014 0.88858   2
   0  -3   5 11.0918 0.67551   4
   0   3   5 10.4321 1.26451   1
   0   3   5 12.2529 1.28015   2
   0   3   5 11.5258 1.33925   4
   0   3   5 11.2322 1.01282   3
   1  -3   5 62.0912 2.44580   2
   1  -3   5 62.9530 2.08779   4
   1  -3   5 65.8480 2.83231   3
   1   3   5 63.4973 2.48310   3
   1   3   5 58.0905 2.65546   4
   1   3   5 61.3179 2.77531   1
   1   3   5 64.9087 2.58903   2
  -1   3  -5 62.6863 2.83087   3
   2  -3   5 2.03884 0.44322   4
   2  -3   5 1.91480 0.64610   3
   2  -3   5 2.12437 0.54371   2
   2   3   5 1.75712 0.60615   4
  -2   3  -5 1.27508 0.57971   3
   2   3   5 2.07110 0.54402   2
   2   3   5 1.76344 0.44919   3
   2   3   5 1.99185 0.65280   1
   3  -3   5 13.4088 0.93187   4
   3  -3   5 13.0190 1.07468   2
   3  -3   5 12.2709 1.46353   3
   3   3   5 10.6013 1.24219   4
   3   3   5 13.4360 1.06342   2
   3   3   5 12.3153 0.86765   3
  -3   3  -5 11.8014 1.45456   3
   3   3   5 11.6471 1.41013   1
   4  -3   5 40.8643 2.30892   3
   4  -3   5 41.3282 1.83715   4
   4  -3   5 40.8667 2.08042   2
  -4   3  -5 44.4103 2.41959   3
   4   3   5 40.3180 1.87874   2
   4   3   5 39.3592 2.24720   1
   4   3   5 40.1591 2.13328   4
   5  -3   5 0.43474 0.38945   3
   5  -3   5 -0.1435 0.37290   2
   5  -3   5 0.63618 0.36230   4
   5   3   5 0.31606 0.31122   2
   5   3   5 -0.4445 0.33049   1
   5   3   5 0.37344 0.39660   4
  -5   3  -5 -0.4176 0.33320   3
   6  -3   5 0.79705 0.45296   4
   6  -3   5 0.96436 0.53806   2
   6  -3   5 0.51917 0.52050   3
   6   3   5 0.89369 0.48651   1
   6   3   5 0.10739 0.38684   4
  -6   3  -5 -0.2719 0.38807   3
   7  -3   5 12.8519 1.64317   3
   7  -3   5 11.4443 1.28006   4
   7  -3   5 11.4046 1.38202   2
   7   3   5 13.3720 1.70687   1
  -7   3  -5 11.4691 1.56635   3
   7   3   5 12.7258 1.51189   4
   8  -3   5 1.10260 0.53041   2
   8  -3   5 1.84339 0.62784   4
   8  -3   5 1.63912 0.67865   3
  -8   3  -5 1.40027 0.66267   3
   8   3   5 1.26168 0.63419   4
   8   3   5 0.92317 0.58935   1
   9  -3   5 17.7433 1.48364   4
   9  -3   5 21.1849 1.82072   3
   9  -3   5 20.2310 1.57990   2
   9   3   5 17.9160 2.14157   1
   9   3   5 15.7667 1.76000   4
  -9   3  -5 18.1804 1.69563   3
  10  -3   5 -0.4733 0.29186   2
  10  -3   5 0.36436 0.46061   4
  10  -3   5 0.06000 0.51750   3
 -10   3  -5 -0.5648 0.38432   3
  10   3   5 0.13977 0.54462   4
  10   3   5 -0.3544 0.56703   1
  11  -3   5 9.96082 1.60104   3
  11  -3   5 10.5639 1.45863   2
  11  -3   5 9.18044 1.35057   4
  11   3   5 11.3635 1.79983   1
  11   3   5 8.68459 1.36717   4
 -11   3  -5 12.6705 1.74243   3
  12  -3   5 7.18621 1.27434   4
  12  -3   5 5.68346 1.24504   3
  12  -3   5 7.23411 1.27856   2
  12   3   5 7.55385 1.58440   1
 -12   3  -5 7.10478 1.32973   3
  12   3   5 5.07305 1.10394   4
  13  -3   5 1.96495 0.71097   4
  13  -3   5 2.42152 0.86370   2
  13   3   5 3.54620 1.00293   4
  13   3   5 2.46660 1.09025   1
  14  -3   5 -0.8165 0.46393   4
  14  -3   5 -1.0290 0.43350   2
  14   3   5 -0.2431 0.66660   1
  15  -3   5 -0.1743 0.70344   4
  15  -3   5 -0.9083 0.53467   2
  15   3   5 -0.5218 0.67070   1
  15  -4  -5 1.07173 0.90427   2
  15  -4  -5 1.64426 0.73736   1
 -15   4   5 3.31825 1.02389   3
 -15   4   5 3.55232 1.00807   2
  14  -4  -5 1.08970 0.57973   1
  14  -4  -5 -0.3355 0.57186   2
  14  -4  -5 -0.5390 0.62071   4
 -14   4   5 0.69671 0.74357   3
 -14   4   5 -0.2777 0.51018   2
  13  -4  -5 5.41067 1.14034   1
  13  -4  -5 6.58695 1.50379   2
  13  -4  -5 2.91402 0.98613   4
 -13   4   5 5.14062 1.35531   3
 -13   4   5 4.70480 1.10869   2
  12  -4  -5 15.5101 2.19334   2
  12  -4  -5 17.7698 1.92989   1
  12  -4  -5 19.7184 2.26907   4
 -12   4   5 20.8849 2.62438   3
 -12   4   5 19.2661 2.33223   2
  11  -4  -5 44.1256 2.83113   4
  11  -4  -5 35.5430 2.72128   2
 -11   4   5 36.8497 2.64527   2
 -11   4   5 34.2967 2.71214   3
 -10  -4   5 11.3663 1.25113   3
  10  -4  -5 10.0867 1.56155   4
  10  -4  -5 10.4551 1.42363   1
  10  -4  -5 11.2602 1.72303   2
 -10   4   5 11.0103 1.83962   3
 -10   4   5 10.4974 1.65936   2
   9  -4  -5 10.2319 1.61165   4
   9  -4  -5 15.1885 1.66796   1
  -9  -4   5 10.1498 1.19519   3
   9  -4  -5 11.2263 1.72715   2
  -9   4   5 10.3294 1.61986   2
  -9   4   5 10.3900 1.76256   3
  -8  -4   5 1.27293 0.54183   3
   8  -4  -5 1.27941 0.78524   2
   8  -4  -5 0.80063 0.54696   1
   8  -4  -5 0.63677 0.63808   4
  -8   4   5 0.55660 0.64941   2
  -8   4   5 2.68815 0.99387   3
   7  -4  -5 3.94334 1.00317   4
  -7  -4   5 4.49047 0.84270   3
   7  -4  -5 4.74389 1.08192   2
   7  -4  -5 6.06158 1.07396   1
  -7   4   5 4.82203 1.11013   2
  -7   4   5 4.32193 1.18446   3
   6  -4  -5 7.43481 1.19970   1
   6  -4  -5 6.17843 1.13374   4
  -6  -4   5 4.74595 0.87422   3
  -6   4   5 6.06404 1.20816   2
  -6   4   5 4.57217 1.16958   3
  -6   4   5 8.20846 1.31122   4
   5  -4  -5 2.52730 0.73681   1
   5  -4  -5 0.89481 0.53541   4
  -5  -4   5 1.62938 0.54569   3
  -5   4   5 0.74764 0.55783   2
  -5   4   5 0.78424 0.49642   4
  -5   4   5 1.28420 0.74887   3
  -4  -4   5 24.1004 1.30227   2
   4  -4  -5 25.3430 1.78939   1
   4  -4  -5 26.9568 1.98015   4
  -4  -4   5 26.7390 1.74531   3
  -4   4   5 22.4166 1.91092   3
  -4   4   5 23.9729 1.86669   4
  -4   4   5 24.2910 1.87636   2
   3  -4  -5 44.1977 2.54576   4
  -3  -4   5 45.7593 1.96117   2
   3  -4  -5 43.2413 2.41051   1
  -3  -4   5 50.0801 2.48810   3
  -3   4   5 44.2650 2.59656   3
  -3   4   5 42.9171 2.49508   4
  -3   4   5 43.7870 2.47149   2
   2  -4  -5 21.2867 1.72457   4
  -2  -4   5 20.9068 1.30528   2
   2  -4  -5 18.5991 1.57563   1
  -2  -4   5 21.2178 1.63163   3
  -2   4   5 17.3926 1.54589   2
  -2   4   5 20.7886 1.69416   3
  -2   4   5 17.3140 1.55026   1
  -2   4   5 19.3338 1.64126   4
  -1  -4   5 0.70856 0.45557   3
   1  -4  -5 0.82489 0.58484   1
   1  -4  -5 0.56496 0.44926   4
  -1  -4   5 0.73425 0.37484   2
  -1   4   5 0.11430 0.50738   1
  -1   4   5 0.66363 0.51840   3
  -1   4   5 0.92627 0.52565   2
  -1   4   5 1.09010 0.62699   4
   0  -4   5 -0.2451 0.26929   2
   0  -4   5 -0.1167 0.46455   3
   0  -4  -5 0.57379 0.56837   1
   0   4   5 0.31169 0.46049   3
   0   4   5 -0.3194 0.34376   2
   0   4   5 -0.4567 0.41049   4
   0   4   5 0.43048 0.56950   1
   1  -4   5 2.42392 0.80666   3
   1  -4   5 2.95208 0.56262   4
  -1  -4  -5 2.61880 0.77135   1
   1  -4   5 2.41971 0.70032   2
   1   4   5 1.60378 0.70426   4
  -1   4  -5 2.71043 0.92630   3
   1   4   5 2.07350 0.64784   3
   1   4   5 1.72545 0.69855   1
   1   4   5 2.29892 0.74767   2
  -2  -4  -5 190.514 5.80735   3
   2  -4   5 203.836 5.48923   4
   2  -4   5 204.326 6.10664   2
   2  -4   5 203.527 6.65646   3
   2   4   5 198.340 6.07734   2
  -2   4  -5 203.058 6.73761   3
   2   4   5 187.876 5.84847   3
   2   4   5 192.536 6.27708   4
   2   4   5 199.241 6.46130   1
   3  -4   5 55.3218 2.28180   4
   3  -4   5 51.4166 2.98658   3
   3  -4   5 61.1806 2.77649   2
   3   4   5 52.0011 2.85764   1
   3   4   5 55.9639 2.81656   4
   3   4   5 54.8172 2.56968   2
  -3   4  -5 54.0358 3.07173   3
   4  -4   5 3.42705 0.78258   2
   4  -4   5 1.80923 0.54212   4
   4  -4   5 2.23830 0.87951   3
  -4   4  -5 4.19290 1.09085   3
   4   4   5 1.88511 0.69325   4
   4   4   5 4.13205 1.02041   1
   4   4   5 1.90158 0.60740   2
   5  -4   5 44.8278 2.78984   3
   5  -4   5 41.9216 2.36104   2
   5  -4   5 44.7269 2.15172   4
   5   4   5 39.2811 2.36666   4
   5   4   5 41.8357 2.61588   1
  -5   4  -5 43.0327 2.73292   3
   6  -4   5 1.46441 0.60337   2
   6  -4   5 0.69989 0.73393   3
   6  -4   5 1.12364 0.54333   4
   6   4   5 0.70963 0.65669   1
   6   4   5 0.37810 0.53026   4
  -6   4  -5 0.35582 0.56627   3
   7  -4   5 36.3318 2.09385   4
   7  -4   5 39.0638 2.68509   3
   7  -4   5 39.6974 2.42167   2
  -7   4  -5 42.6640 2.80842   3
   7   4   5 39.4926 2.69823   1
   7   4   5 36.8128 2.32014   4
   8  -4   5 24.5196 1.75501   4
   8  -4   5 20.9614 1.85463   2
   8  -4   5 25.3380 2.20896   3
  -8   4  -5 22.4067 2.07805   3
   8   4   5 27.5927 2.30017   1
   8   4   5 25.4342 1.97915   4
   9  -4   5 -0.4263 0.27334   4
   9  -4   5 0.38109 0.71606   3
   9  -4   5 0.15391 0.54854   2
   9   4   5 0.88467 0.74720   1
   9   4   5 0.92795 0.65334   4
  -9   4  -5 0.72278 0.49477   3
  10  -4   5 -0.1302 0.65808   3
  10  -4   5 0.02274 0.64060   2
  10  -4   5 0.28309 0.47292   4
 -10   4  -5 -0.7074 0.39879   3
  10   4   5 -0.0568 0.67926   1
  10   4   5 -0.2006 0.62286   4
  11  -4   5 12.0025 1.73332   2
  11  -4   5 8.41902 1.44282   4
  11  -4   5 11.7552 1.89650   3
  11   4   5 12.7448 2.04390   1
 -11   4  -5 12.8083 1.92075   3
  12  -4   5 -0.9732 0.41933   4
  12  -4   5 0.56051 0.74027   3
  12  -4   5 0.25797 0.65463   2
  12   4   5 0.76680 0.77822   1
 -12   4  -5 -0.5493 0.49817   3
  13  -4   5 1.02775 0.72543   4
  13  -4   5 2.02239 1.24078   3
  13  -4   5 2.08529 0.90304   2
  13   4   5 2.78063 1.25942   1
 -13   4  -5 1.04371 0.58380   3
  12  -5  -5 2.83911 0.75916   1
  12  -5  -5 3.04286 1.18498   2
  12  -5  -5 3.96526 1.11052   4
 -12   5   5 5.80083 1.51529   3
 -12   5   5 2.42022 0.95816   2
  11  -5  -5 -0.4981 0.65039   2
  11  -5  -5 -0.2775 0.47731   1
  11  -5  -5 -0.1851 0.54995   4
 -11   5   5 0.06322 0.69532   2
 -11   5   5 0.07450 0.44080   3
  10  -5  -5 4.99458 1.02884   1
  10  -5  -5 2.64477 0.97805   4
  10  -5  -5 6.04676 1.47296   2
 -10   5   5 5.73578 1.33867   2
 -10   5   5 4.39136 1.26898   3
   9  -5  -5 3.39740 1.03358   4
   9  -5  -5 1.96033 0.82671   1
   9  -5  -5 5.40339 1.34388   2
  -9   5   5 4.44197 1.34718   3
  -9   5   5 4.96318 1.24320   2
  -8  -5   5 40.3477 2.27098   3
   8  -5  -5 39.6817 2.48231   1
   8  -5  -5 41.6296 2.84729   4
   8  -5  -5 41.2006 2.93369   2
  -8   5   5 39.1736 3.04116   3
  -8   5   5 43.5360 2.99515   2
  -7  -5   5 21.0433 1.61376   3
   7  -5  -5 21.0575 2.38757   2
   7  -5  -5 17.8736 1.93724   1
   7  -5  -5 19.7214 2.31096   4
  -7   5   5 15.4501 2.08523   2
  -7   5   5 15.2480 2.24430   3
   6  -5  -5 7.07122 1.28436   1
   6  -5  -5 8.40860 1.52505   2
   6  -5  -5 11.3500 1.76067   4
  -6  -5   5 8.56755 1.24653   3
  -6   5   5 9.53223 1.77760   3
  -6   5   5 8.17828 1.51060   2
  -5  -5   5 1.43074 0.63313   3
   5  -5  -5 0.20648 0.56191   4
   5  -5  -5 0.45802 0.57389   2
   5  -5  -5 0.78544 0.55785   1
  -5   5   5 0.36553 0.58466   3
  -5   5   5 0.85257 0.72395   2
  -5   5   5 1.83597 0.84351   4
   4  -5  -5 17.1348 2.04586   4
   4  -5  -5 15.4618 2.00656   2
   4  -5  -5 15.5327 1.79616   1
  -4  -5   5 14.5623 1.75386   3
  -4   5   5 13.1236 1.80231   4
  -4   5   5 16.4955 2.13447   3
  -4   5   5 17.3216 2.08576   2
   3  -5  -5 47.1805 2.83964   4
  -3  -5   5 44.2478 2.60292   3
   3  -5  -5 42.9621 2.73357   2
   3  -5  -5 47.4963 2.68163   1
  -3   5   5 43.6470 2.72605   2
  -3   5   5 41.3283 2.84060   3
  -3   5   5 42.3676 2.70470   4
  -2  -5   5 41.4721 2.58637   3
   2  -5  -5 43.5417 2.57914   1
   2  -5  -5 38.9811 2.53799   2
  -2  -5   5 42.1185 2.14121   2
   2  -5  -5 40.2473 2.60729   4
  -2   5   5 35.3269 2.39539   1
  -2   5   5 38.8250 2.56089   2
  -2   5   5 39.3671 2.67606   3
  -2   5   5 38.3261 2.54532   4
  -1  -5   5 16.0627 1.98725   3
   1  -5  -5 13.5401 1.73663   2
   1  -5  -5 15.8259 1.92771   4
  -1  -5   5 14.6379 1.27996   2
   1  -5  -5 13.2487 1.71823   1
  -1   5   5 16.0781 1.90857   2
  -1   5   5 15.1738 1.88821   3
  -1   5   5 17.4347 1.99965   4
  -1   5   5 14.8326 1.83860   1
   0  -5  -5 -0.0585 0.54517   4
   0  -5  -5 0.57465 0.44345   2
   0  -5   5 0.46391 0.43623   2
   0  -5  -5 0.49575 0.56700   1
   0  -5   5 -0.1221 0.51514   3
   0   5   5 0.64558 0.63759   4
   0   5   5 -0.0400 0.48638   2
   0   5   5 -0.2791 0.55074   1
   0   5   5 -0.0488 0.49472   3
  -1  -5  -5 0.35576 0.53310   4
  -1  -5  -5 0.19837 0.47798   1
  -1  -5  -5 0.19609 0.35692   3
   1  -5   5 0.76829 0.49054   2
   1  -5   5 -0.4953 0.28412   3
   1   5   5 -0.7339 0.60495   1
   1   5   5 0.14188 0.48718   3
   1   5   5 -0.6897 0.47193   4
   1   5   5 0.06244 0.53621   2
   2  -5   5 48.1662 2.63056   2
   2  -5   5 45.6985 3.04011   3
  -2  -5  -5 49.4649 2.94043   1
   2   5   5 50.8120 2.75443   2
   2   5   5 51.3697 2.97753   1
   2   5   5 52.5603 2.95228   4
  -2   5  -5 53.8126 3.38007   3
   3  -5   5 3.60377 0.95404   2
   3  -5   5 4.44353 1.28284   3
  -3  -5  -5 2.48094 0.92958   1
  -3   5  -5 2.98522 1.12194   3
   3   5   5 4.80896 1.11672   4
   3   5   5 3.52973 1.10137   1
   4  -5   5 21.9968 1.87626   2
   4  -5   5 22.1896 2.53485   3
  -4   5  -5 26.2047 2.30227   3
   4   5   5 18.3236 2.18390   1
   4   5   5 19.5844 2.10406   4
   5  -5   5 4.79828 1.26711   3
   5  -5   5 3.81787 1.03532   2
   5  -5   5 3.31346 0.77152   4
   5   5   5 2.76128 0.99073   1
   5   5   5 3.44653 1.04268   4
  -5   5  -5 5.24474 1.36323   3
   6  -5   5 -0.9073 0.43051   2
   6  -5   5 0.19398 0.45565   4
   6  -5   5 0.64808 0.73587   3
   6   5   5 0.11581 0.67951   1
   6   5   5 -0.5613 0.56913   4
  -6   5  -5 0.35375 0.77749   3
   7  -5   5 0.34010 0.59698   2
   7  -5   5 0.40017 0.76709   3
   7  -5   5 0.38483 0.50262   4
  -7   5  -5 -0.5082 0.55719   3
   7   5   5 0.71777 0.70619   1
   8  -5   5 4.85837 1.17977   2
   8  -5   5 2.52241 0.77992   4
   8  -5   5 4.53050 1.36142   3
   8   5   5 5.57370 1.42923   1
  -8   5  -5 3.74738 1.24922   3
   9  -5   5 3.47179 0.92597   4
   9  -5   5 3.34958 1.15749   3
   9  -5   5 5.02152 1.27584   2
   9   5   5 4.95450 1.39244   1
  -9   5  -5 5.41543 1.42388   3
  10  -5   5 4.58581 1.24915   2
  10  -5   5 2.31163 0.84802   4
  10  -5   5 1.25611 0.94408   3
 -10   5  -5 1.24230 0.89758   3
  10   5   5 2.07036 1.04873   1
  11  -5   5 0.42225 0.80971   3
  11  -5   5 0.11914 0.74935   2
  11  -5   5 0.25112 0.52062   4
 -11   5  -5 -0.8757 0.51122   3
  11   5   5 0.23043 0.77351   1
   9  -6  -5 0.14492 0.67326   4
   8  -6  -5 0.96337 0.84120   4
   8  -6  -5 0.10752 0.54067   2
  -8   6   5 0.25212 0.97529   3
  -8   6   5 0.64752 0.78211   2
   7  -6  -5 11.4903 1.91940   2
   7  -6  -5 11.2167 1.81536   4
  -7  -6   5 14.7710 2.29624   3
  -7   6   5 10.0711 1.86746   2
  -7   6   5 9.46941 1.98140   3
   6  -6  -5 3.21855 1.18233   2
   6  -6  -5 3.14195 1.06188   4
  -6  -6   5 1.64924 0.76581   3
  -6   6   5 2.26874 1.10628   3
  -6   6   5 2.61197 1.11423   2
   5  -6  -5 11.6623 1.82639   4
   5  -6  -5 11.4914 1.89025   2
  -5  -6   5 12.0956 1.67953   3
  -5   6   5 9.07100 1.73715   2
  -5   6   5 13.7434 2.27170   3
  -4  -6   5 6.05188 1.25424   3
   4  -6  -5 8.31289 1.56129   4
   4  -6  -5 7.50843 1.48478   2
  -4   6   5 6.34702 1.52876   3
  -4   6   5 8.50157 1.63097   4
  -4   6   5 5.69113 1.41993   2
   3  -6  -5 1.08275 0.67628   4
  -3  -6   5 1.90157 0.78673   3
   3  -6  -5 3.12588 0.98102   2
   3  -6  -5 2.07649 0.77937   3
   3  -6  -5 1.42171 0.69486   1
  -3   6   5 0.18360 0.66177   4
  -3   6   5 -0.1522 0.64579   3
  -3   6   5 2.01162 0.96338   2
   2  -6  -5 4.74987 1.16629   2
   2  -6  -5 2.66391 0.96601   4
  -2  -6   5 3.72035 1.10331   3
   2  -6  -5 2.88392 0.93158   1
   2  -6  -5 2.64858 0.92270   3
  -2   6   5 3.11621 1.04600   4
  -2   6   5 2.15922 0.99247   3
  -2   6   5 2.02964 0.97588   2
   1  -6  -5 17.1572 2.14221   3
   1  -6  -5 23.3682 2.03084   2
   1  -6  -5 18.6156 2.14326   1
   1  -6  -5 21.4386 2.42058   4
  -1  -6   5 24.3967 2.21596   3
  -1  -6   5 20.3477 2.33546   2
  -1   6   5 21.2510 2.41202   2
  -1   6   5 23.0309 2.15979   3
  -1   6   5 17.6282 2.18394   4
  -1   6   5 18.2895 2.17533   1
   0  -6  -5 5.06098 1.17154   4
   0  -6  -5 4.75141 1.05606   2
   0  -6  -5 6.17782 1.26626   1
   0  -6   5 3.55656 0.93060   2
   0  -6   5 6.02544 1.38204   3
   0   6   5 4.53318 1.14756   1
   0   6   5 5.05339 1.24692   2
   0   6   5 4.69809 1.23215   4
   1  -6   5 11.9213 1.96116   3
  -1  -6  -5 9.84740 1.65372   4
  -1  -6  -5 7.24552 1.37640   1
   1  -6   5 12.6725 1.68090   2
   1   6   5 10.0058 1.65551   4
   1   6   5 8.22800 1.59934   1
  -2  -6  -5 10.7765 1.69037   4
   2  -6   5 11.2896 1.61068   2
  -2  -6  -5 6.75622 1.43789   1
   2  -6   5 10.8634 1.90173   3
   2   6   5 8.82886 1.56668   1
   2   6   5 11.9001 2.24970   4
   3  -6   5 2.04252 0.85910   3
   3  -6   5 3.72034 0.95789   2
  -3  -6  -5 1.84550 0.89174   1
  -3   6  -5 2.11557 1.26118   3
   3   6   5 3.88021 1.15798   1
   4  -6   5 -0.0777 0.39397   2
  -4  -6  -5 0.27182 0.68266   1
   4  -6   5 -0.3344 0.67448   3
   4   6   5 -0.1231 0.64582   1
  -4   6  -5 0.22582 1.06829   3
   5  -6   5 0.87531 0.72399   3
  -5  -6  -5 -0.0353 0.68098   1
   5  -6   5 -0.0015 0.56109   2
  -5   6  -5 0.74682 0.66650   3
   5   6   5 0.56702 0.68625   1
   6  -6   5 -0.5899 0.67463   3
   6  -6   5 0.59482 0.60653   2
   6   6   5 -0.6271 0.64268   1
  -6   6  -5 -0.1127 0.73663   3
   7  -6   5 0.71629 0.66816   2
   7  -6   5 0.64474 0.69075   3
  -7   6  -5 0.55432 0.60341   3
   7   6   5 0.92369 0.88461   1
  18   0  -6 7.94025 1.66761   1
  17   0  -6 4.88227 1.24619   1
 -16   0   6 20.0915 1.75591   3
  16   0  -6 23.9199 2.14145   1
  15   0  -6 120.693 4.83105   1
 -15   0   6 110.601 4.41117   3
 -14   0   6 14.2079 1.64683   3
  14   0  -6 13.2125 1.68934   1
  13   0  -6 40.0092 2.00705   4
 -13   0   6 48.2217 2.44515   3
  13   0  -6 44.6376 2.51354   1
  12   0  -6 303.148 8.48258   1
 -12   0   6 288.972 8.24206   3
  12   0  -6 307.294 7.89012   4
 -11   0   6 214.689 5.85391   2
 -11   0   6 216.316 6.25167   3
  11   0  -6 220.410 5.91378   4
  11   0  -6 201.622 6.25761   1
 -10   0   6 31.6796 1.71744   3
  10   0  -6 28.5578 1.74429   1
  10   0  -6 33.7885 1.61353   4
 -10   0   6 34.9992 1.61962   2
   9   0  -6 86.0068 2.90914   4
   9   0  -6 89.7887 3.21375   1
  -9   0   6 93.7586 3.00571   2
  -9   0   6 89.5967 3.15509   3
   8   0  -6 27.3614 1.51259   1
   8   0  -6 30.8059 1.43434   4
  -8   0   6 30.7446 1.44864   2
  -8   0   6 29.2049 1.53109   3
   7   0  -6 385.789 9.66047   1
  -7   0   6 387.971 9.46297   2
   7   0  -6 397.689 9.43638   4
  -7   0   6 390.806 9.59806   3
   6   0  -6 1416.13 31.3234   1
   6   0  -6 1401.47 31.0824   4
  -6   0   6 1383.49 31.2084   3
  -6   0   6 1423.52 31.1188   4
  -6   0   6 1387.13 31.1071   2
  -5   0   6 108.747 3.18294   2
   5   0  -6 109.776 3.18322   4
  -5   0   6 107.280 3.22803   3
  -5   0   6 110.444 3.19795   4
   5   0  -6 108.181 3.29980   1
  -4   0   6 64.0411 2.13751   2
   4   0  -6 69.0281 2.28646   1
  -4   0   6 66.5491 2.18759   4
  -4   0   6 66.2595 2.19625   3
  -3   0   6 150.918 3.95888   3
  -3   0   6 145.882 3.90994   2
   3   0  -6 146.530 4.02534   1
  -3   0   6 143.524 3.96426   4
  -2   0   6 215.145 5.34326   3
   2   0  -6 214.295 5.45948   1
  -2   0   6 208.084 5.33457   2
  -2   0   6 220.178 5.46754   4
  -1   0   6 80.7141 2.52258   1
  -1   0   6 76.7830 2.46109   4
  -1   0   6 80.7551 2.40303   2
   1   0  -6 82.7411 2.52891   1
  -1   0   6 81.1105 2.36353   3
   0   0   6 670.229 15.2984   4
   0   0  -6 671.696 15.3330   1
   0   0   6 682.418 15.3613   1
   0   0   6 649.646 15.1469   2
   0   0   6 684.347 15.0784   3
   1   0   6 649.026 14.4264   3
   1   0   6 642.809 14.5805   2
   1   0   6 624.281 14.7081   4
   1   0   6 658.397 14.8186   1
   2   0   6 0.59635 0.20399   3
   2   0   6 -0.1893 0.16141   1
   2   0   6 -0.0767 0.18885   4
   2   0   6 0.23971 0.18872   2
   3   0   6 254.060 6.27633   2
   3   0   6 252.152 6.46768   4
   3   0   6 253.804 6.56719   1
   3   0   6 256.160 6.01580   3
   4   0   6 14.7798 1.01914   1
   4   0   6 16.1261 0.91091   2
   4   0   6 15.4790 1.00773   4
   4   0   6 15.2816 0.72496   3
   5   0   6 203.363 5.23257   2
   5   0   6 202.728 4.88090   3
   5   0   6 198.451 5.61366   1
   5   0   6 199.795 5.50914   4
   6   0   6 64.5432 2.63451   1
   6   0   6 71.9136 2.62992   4
   6   0   6 66.0895 2.29156   2
   6   0   6 70.3430 2.01593   3
   7   0   6 234.122 6.09038   2
   7   0   6 234.741 6.52682   4
   7   0   6 242.519 6.74985   1
   8   0   6 772.527 18.0131   2
   8   0   6 810.602 18.6709   4
   8   0   6 781.975 18.8547   1
   9   0   6 82.6241 2.75240   2
   9   0   6 79.5397 3.18024   4
   9   0   6 82.2736 3.37102   1
  10   0   6 37.4663 2.21630   1
  10   0   6 39.2584 1.73737   2
  10   0   6 35.9271 2.06131   4
  11   0   6 17.2895 1.49859   4
  11   0   6 22.5295 1.75416   1
  12   0   6 6.49846 1.21645   1
  12   0   6 6.53694 1.16676   4
  13   0   6 10.1577 1.46366   4
  13   0   6 7.41771 1.33240   1
  14   0   6 0.97984 0.66051   4
  14   0   6 1.90906 0.78707   1
  15   0   6 24.7967 2.05117   4
  15   0   6 24.4730 2.16681   1
  16   0   6 0.32027 0.64766   4
  16   0   6 -0.4830 0.45072   1
  18  -1  -6 -0.1890 0.80912   1
  18   1  -6 0.23096 0.78476   1
  17  -1  -6 -0.1037 0.60598   1
 -17   1   6 -0.3652 0.35346   3
  17   1  -6 0.17068 0.71312   1
  16  -1  -6 -0.4078 0.46304   4
  16  -1  -6 1.32783 0.78906   1
 -16   1   6 0.13133 0.55075   3
  16   1  -6 -0.5848 0.50663   1
  15  -1  -6 12.8205 1.56215   4
 -15  -1   6 11.0412 1.37742   3
  15  -1  -6 12.7005 1.68139   1
 -15   1   6 11.8003 1.68441   3
  15   1  -6 8.21483 1.45634   1
 -14  -1   6 0.98825 0.50392   3
  14  -1  -6 0.25259 0.48507   4
  14  -1  -6 1.99193 0.74613   1
  14   1  -6 0.32351 0.47713   1
 -14   1   6 0.36224 0.54940   3
  13  -1  -6 0.09760 0.39266   1
 -13  -1   6 0.55408 0.44129   3
  13  -1  -6 -0.5207 0.37449   4
  13   1  -6 -0.4654 0.46784   1
 -13   1   6 0.22909 0.51408   3
 -12  -1   6 255.802 7.08262   3
  12  -1  -6 253.413 7.48310   1
  12  -1  -6 257.252 7.21987   4
 -12   1   6 245.347 7.50251   3
  12   1  -6 261.230 7.53194   1
 -12   1   6 243.498 7.12106   2
  11  -1  -6 0.36193 0.41106   1
 -11  -1   6 0.71672 0.44239   3
  11  -1  -6 0.66849 0.48112   4
 -11   1   6 1.03363 0.45265   2
 -11   1   6 0.61420 0.56592   3
  11   1  -6 0.21861 0.48260   1
  10  -1  -6 18.1744 1.36615   1
 -10  -1   6 19.2399 1.27272   3
  10  -1  -6 17.1835 1.30479   4
  10   1  -6 19.8314 1.40569   1
 -10   1   6 18.1312 1.43255   3
 -10   1   6 19.4884 1.36249   2
   9  -1  -6 43.7260 2.09420   4
  -9  -1   6 45.1996 1.98020   3
   9  -1  -6 42.2494 2.14204   1
  -9  -1   6 48.0469 1.70321   2
  -9   1   6 48.5202 2.28839   3
   9   1  -6 45.1569 1.58985   4
  -9   1   6 47.8793 2.17366   2
   9   1  -6 46.9342 2.12126   1
  -8  -1   6 121.817 3.36357   2
   8  -1  -6 117.115 3.88425   4
   8  -1  -6 122.249 3.99132   1
  -8  -1   6 117.070 3.65552   3
   8   1  -6 119.646 3.17919   4
  -8   1   6 121.887 3.93110   2
  -8   1   6 118.460 3.97052   3
   8   1  -6 121.784 3.79082   1
  -7  -1   6 101.011 2.83368   2
   7  -1  -6 95.2936 3.34024   1
  -7  -1   6 95.5668 3.08769   3
   7  -1  -6 99.2564 3.34970   4
  -7   1   6 95.7847 3.30199   2
   7   1  -6 97.8146 3.12608   1
  -7   1   6 93.0523 3.30762   4
  -7   1   6 96.4225 3.33553   3
   7   1  -6 98.3324 2.60516   4
  -6  -1   6 319.082 7.90167   3
  -6  -1   6 323.976 7.59201   2
   6  -1  -6 310.381 8.20160   1
   6  -1  -6 323.140 8.22233   4
   6   1  -6 321.794 7.32013   4
  -6   1   6 313.605 8.19300   4
   6   1  -6 319.687 7.86750   1
  -6   1   6 315.362 8.16475   2
  -6   1   6 318.094 8.17360   3
  -5  -1   6 204.505 5.08888   2
   5  -1  -6 211.512 5.73216   1
   5  -1  -6 203.644 5.67137   4
  -5  -1   6 206.168 5.38444   3
   5   1  -6 205.611 5.25393   1
  -5   1   6 202.370 5.60090   2
  -5   1   6 209.569 5.60240   3
  -5   1   6 195.055 5.62318   4
   5   1  -6 206.709 4.85167   4
  -4  -1   6 53.4068 1.70369   2
  -4  -1   6 52.9929 1.90314   3
  -4  -1   6 49.4777 1.50491   4
   4  -1  -6 50.4012 2.08073   1
  -4   1   6 52.2254 2.10774   4
  -4   1   6 53.2296 2.05426   2
   4   1  -6 50.9217 1.73325   1
  -4   1   6 51.0355 1.98498   3
   4   1  -6 51.1341 1.51569   4
  -3  -1   6 202.423 4.74040   4
   3  -1  -6 188.686 5.36829   1
  -3  -1   6 202.122 5.15380   3
  -3  -1   6 202.107 4.90786   2
  -3   1   6 193.700 5.40750   4
  -3   1   6 199.876 5.21438   3
  -3   1   6 193.024 5.26867   2
   3   1  -6 192.559 4.84442   1
   2  -1  -6 206.338 5.63067   1
  -2  -1   6 208.422 5.14752   2
  -2  -1   6 209.377 5.35091   3
  -2  -1   6 208.761 4.99554   4
   2   1  -6 204.727 4.98483   1
  -2   1   6 204.788 5.61198   4
  -2   1   6 212.751 5.34899   3
  -2   1   6 208.155 5.67477   1
  -2   1   6 201.667 5.42673   2
  -1  -1   6 19.6685 1.02933   3
  -1  -1   6 18.5046 0.92008   2
  -1  -1   6 18.3507 0.81666   4
   1  -1  -6 18.0991 1.12278   1
  -1   1   6 19.3220 1.15270   4
   1   1  -6 18.4264 0.76720   1
  -1   1   6 18.7680 0.94482   3
  -1   1   6 18.7202 1.02169   2
  -1   1   6 16.1562 1.07596   1
   0  -1   6 33.5604 1.22362   4
   0  -1  -6 35.1531 1.63411   1
   0  -1   6 33.1827 1.40654   3
   0  -1   6 33.1982 1.33210   2
   0   1   6 31.9530 1.24496   3
   0   1   6 33.7890 1.41592   2
   0   1   6 31.3192 1.51916   4
   0   1  -6 30.7872 1.08946   1
   0   1   6 31.5335 1.57343   1
   1  -1   6 389.515 9.09445   4
   1  -1   6 389.357 9.23588   2
   1  -1   6 397.820 8.93277   1
   1  -1   6 381.917 9.30799   3
   1   1   6 374.077 9.53422   4
   1   1   6 381.821 9.25659   2
   1   1   6 396.223 9.71086   1
  -1   1  -6 400.007 8.92608   1
   1   1   6 392.861 8.97778   3
   2  -1   6 492.251 10.7716   1
   2  -1   6 461.836 11.0020   2
   2  -1   6 463.534 11.0614   3
   2  -1   6 472.701 10.9251   4
   2   1   6 466.528 11.3108   4
   2   1   6 476.927 10.5895   3
   2   1   6 454.600 10.9402   2
   2   1   6 461.240 11.4500   1
   3  -1   6 197.918 5.44291   3
   3  -1   6 203.511 5.39601   4
   3  -1   6 210.161 5.47260   2
   3  -1   6 219.432 5.31045   1
   3   1   6 203.816 5.33165   2
   3   1   6 215.834 4.91075   3
   3   1   6 207.449 5.71021   4
   3   1   6 213.458 5.92815   1
   4  -1   6 100.721 2.99069   1
   4  -1   6 99.7418 3.10307   4
   4  -1   6 89.1250 3.01368   3
   4  -1   6 104.381 3.14252   2
   4   1   6 100.916 2.94954   2
   4   1   6 103.772 2.42850   3
   4   1   6 96.1632 3.27956   4
   4   1   6 98.6386 3.47212   1
   5  -1   6 68.9968 2.49319   4
   5  -1   6 69.1862 2.44195   3
   5  -1   6 69.0654 2.45524   2
   5  -1   6 70.4850 2.41815   1
   5   1   6 67.5851 2.80141   1
   5   1   6 70.9944 2.67109   4
   5   1   6 68.5387 2.26444   2
   6  -1   6 5.32275 0.74169   2
   6  -1   6 4.70446 0.69734   3
   6  -1   6 4.45342 0.67271   1
   6  -1   6 4.81221 0.75162   4
   6   1   6 5.59387 0.92002   1
   6   1   6 5.81795 0.67089   2
  -6   1  -6 4.17664 0.67007   3
   6   1   6 4.65148 0.79899   4
   7  -1   6 11.0170 0.95966   4
   7  -1   6 11.4359 0.94535   2
   7  -1   6 11.3246 0.97481   1
   7  -1   6 10.3401 0.88410   3
   7   1   6 11.4359 0.80510   2
  -7   1  -6 12.4485 0.96637   3
   7   1   6 11.7672 1.24745   4
   7   1   6 10.4885 1.29569   1
   8  -1   6 153.202 4.68524   4
   8  -1   6 146.519 4.42627   2
   8  -1   6 142.032 4.34703   3
   8  -1   6 152.207 4.65729   1
  -8   1  -6 149.726 4.45609   3
   8   1   6 145.399 4.73101   4
   8   1   6 146.025 5.06297   1
   8   1   6 142.917 4.05759   2
   9  -1   6 72.2600 2.98365   1
   9  -1   6 72.2144 2.98513   4
   9  -1   6 71.3254 2.74334   2
   9   1   6 67.7291 3.26420   1
   9   1   6 82.0767 3.18686   4
   9   1   6 73.4352 2.44507   2
  10  -1   6 21.7354 1.40640   2
  10  -1   6 21.0630 1.58738   4
  10  -1   6 23.6586 1.64678   1
  10   1   6 19.9039 1.76095   1
  10   1   6 21.8227 1.64144   4
  11  -1   6 92.6685 3.30379   2
  11  -1   6 91.6588 3.65719   4
  11  -1   6 85.5412 3.61410   1
  11   1   6 88.5927 3.65109   4
  11   1   6 84.8334 3.93328   1
  12  -1   6 1.01272 0.58568   4
  12  -1   6 0.86211 0.48863   2
  12  -1   6 1.40344 0.59311   1
  12   1   6 -0.2133 0.45562   1
  12   1   6 0.58775 0.46395   4
  13  -1   6 10.4014 1.49198   1
  13  -1   6 7.70886 1.24801   4
  13   1   6 10.5640 1.50414   4
  13   1   6 10.5561 1.68281   1
  14  -1   6 0.34449 0.62503   4
  14  -1   6 0.11025 0.51126   1
  14   1   6 1.04214 0.72551   1
  14   1   6 0.22722 0.63285   4
  15  -1   6 5.36862 1.22560   4
  15  -1   6 3.31164 0.86000   1
  15   1   6 6.25537 1.31032   4
  15   1   6 3.81149 1.16052   1
  16  -1   6 5.10054 1.22887   4
  16  -1   6 6.47409 1.27291   1
  16   1   6 6.05169 1.40304   1
  16   1   6 4.51614 1.20304   4
  17  -2  -6 -0.7180 0.58947   4
  17  -2  -6 0.11517 0.59792   1
  17   2  -6 0.04909 0.72507   1
 -17   2   6 1.59210 0.67773   3
  16  -2  -6 3.66568 1.05300   4
  16  -2  -6 2.33507 0.94843   1
  16   2  -6 2.20096 1.05591   1
 -16   2   6 2.71380 0.93143   3
  15  -2  -6 -0.1069 0.59623   4
  15  -2  -6 -0.0112 0.55285   1
 -15   2   6 0.79404 0.55443   3
  15   2  -6 0.01012 0.65194   1
  14  -2  -6 2.91748 0.88314   4
  14  -2  -6 4.72903 1.09234   2
  14  -2  -6 5.42100 1.14618   1
 -14   2   6 4.09785 0.91436   2
 -14   2   6 3.48798 0.98367   3
  14   2  -6 3.66348 1.01363   1
  13  -2  -6 7.96637 1.32521   1
 -13  -2   6 8.94715 1.12408   3
  13  -2  -6 9.38785 1.36025   4
  13  -2  -6 8.61874 1.33482   2
 -13   2   6 8.64722 1.45809   3
 -13   2   6 10.0966 1.36397   2
  13   2  -6 8.30908 1.35027   1
  12  -2  -6 -0.0273 0.35590   4
 -12  -2   6 1.15961 0.53938   3
  12  -2  -6 0.28698 0.51574   2
  12  -2  -6 -0.0691 0.33608   1
  12   2  -6 0.60034 0.52980   1
 -12   2   6 -0.4703 0.26867   2
 -12   2   6 0.46820 0.56706   3
  11  -2  -6 18.2663 1.47610   1
 -11  -2   6 18.6374 1.28977   3
  11  -2  -6 17.3923 1.51360   4
 -11   2   6 15.8284 1.42722   2
  11   2  -6 18.4472 1.50965   1
 -11   2   6 16.2530 1.87259   3
  10  -2  -6 51.8636 2.56907   4
 -10  -2   6 51.5387 2.19393   3
  10  -2  -6 49.0201 2.49287   1
 -10   2   6 50.9709 2.56557   2
 -10   2   6 46.0189 2.56671   3
  10   2  -6 48.5377 2.38339   1
   9  -2  -6 0.09954 0.45962   4
  -9  -2   6 0.51875 0.42420   3
   9  -2  -6 0.11182 0.43528   1
  -9   2   6 0.31980 0.41011   2
   9   2  -6 0.62157 0.42232   1
  -9   2   6 1.14191 0.53180   3
   8  -2  -6 32.2959 1.94473   4
   8  -2  -6 35.0498 1.96516   1
  -8  -2   6 34.9852 1.69477   3
  -8   2   6 36.6494 2.10773   3
  -8   2   6 35.6405 1.99733   2
   7  -2  -6 3.23196 0.68936   1
  -7  -2   6 3.73650 0.63083   3
   7  -2  -6 4.78424 0.88109   4
  -7  -2   6 3.94667 0.44382   2
  -7   2   6 2.94563 0.70998   4
  -7   2   6 5.00220 0.92620   3
  -7   2   6 4.85262 0.85487   2
   7   2  -6 4.02734 0.65770   1
   6  -2  -6 22.9949 1.52750   1
  -6  -2   6 24.1433 1.32179   3
   6  -2  -6 23.9157 1.60358   4
  -6  -2   6 25.2008 1.02251   2
  -6   2   6 25.3435 1.60114   2
   6   2  -6 26.4290 1.29858   1
  -6   2   6 23.9381 1.58907   4
  -6   2   6 24.9262 1.58716   3
   5  -2  -6 330.619 8.88412   4
   5  -2  -6 333.302 8.78857   1
  -5  -2   6 334.863 7.81238   2
  -5  -2   6 334.757 8.36706   3
  -5   2   6 335.297 8.82543   3
  -5   2   6 331.282 8.79211   2
  -5   2   6 326.299 8.84842   4
   5   2  -6 336.479 8.05665   1
  -4  -2   6 94.1497 3.08863   3
   4  -2  -6 96.0345 3.45801   4
   4  -2  -6 91.2973 3.34466   1
  -4  -2   6 94.5426 2.67743   2
  -4   2   6 94.8911 3.42440   4
  -4   2   6 93.6297 3.32948   3
   4   2  -6 92.4548 2.66940   1
  -4   2   6 90.0096 3.29139   2
  -3  -2   6 44.5784 1.60209   2
   3  -2  -6 45.5380 2.13946   1
  -3  -2   6 47.4888 1.94760   3
  -3   2   6 46.0031 2.15771   1
  -3   2   6 43.5545 2.04556   2
   3   2  -6 43.1040 1.41594   1
  -3   2   6 38.2625 2.03869   4
  -3   2   6 43.7499 2.00089   3
  -2  -2   6 121.272 3.38695   2
   2  -2  -6 117.185 3.95441   1
  -2  -2   6 122.598 2.91273   4
  -2  -2   6 117.021 3.68711   3
  -2   2   6 121.041 3.77311   3
  -2   2   6 122.771 4.02469   4
  -2   2   6 119.810 3.99082   1
   2   2  -6 118.784 2.91346   1
  -2   2   6 115.233 3.79834   2
  -1  -2   6 134.469 4.09935   3
  -1  -2   6 130.269 3.77264   2
   1  -2  -6 135.665 4.36570   1
  -1  -2   6 139.479 3.38085   4
  -1   2   6 135.914 4.34573   4
  -1   2   6 135.423 4.37364   1
  -1   2   6 137.640 4.05159   3
  -1   2   6 136.099 4.15028   2
   0  -2   6 23.5519 1.38500   3
   0  -2   6 25.7194 1.26390   2
   0  -2   6 25.5421 1.01045   4
   0  -2  -6 23.2110 1.51583   1
   0   2   6 26.1255 1.30030   3
   0   2   6 26.4765 1.55373   4
   0   2   6 25.1769 1.36707   2
   0   2   6 24.4195 1.55070   1
   1  -2   6 96.2669 3.10119   2
   1  -2   6 96.0404 3.32419   3
   1  -2   6 96.9850 2.79506   4
   1   2   6 105.152 3.05741   3
   1   2   6 99.2193 3.21272   2
   1   2   6 99.8699 3.57700   1
   1   2   6 97.0739 3.45000   4
   2  -2   6 141.000 3.87225   4
   2  -2   6 138.518 4.37062   3
   2  -2   6 139.642 4.15201   2
   2   2   6 142.337 4.49451   4
   2   2   6 143.337 4.16529   2
   2   2   6 145.250 4.64126   1
   2   2   6 142.161 3.85266   3
   3  -2   6 121.625 3.61998   4
   3  -2   6 127.971 3.89767   2
   3  -2   6 125.961 4.08774   3
   3  -2   6 135.000 3.13063   1
   3   2   6 128.480 3.78988   2
   3   2   6 118.036 4.21257   1
   3   2   6 119.716 3.32031   3
   3   2   6 128.585 4.16767   4
   4  -2   6 4.00445 0.76501   3
   4  -2   6 4.31884 0.71589   2
   4  -2   6 4.81473 0.41720   1
   4  -2   6 5.14356 0.69907   4
   4   2   6 3.47596 0.78929   1
   4   2   6 5.44318 0.70814   2
   4   2   6 4.11736 0.76541   4
  -4   2  -6 5.05765 0.89230   3
   5  -2   6 28.0352 1.48158   4
   5  -2   6 25.7431 1.60275   3
   5  -2   6 28.8933 1.21612   1
   5  -2   6 26.5738 1.53481   2
   5   2   6 29.1218 1.85697   1
   5   2   6 27.3968 1.66726   4
   5   2   6 28.6414 1.38817   2
  -5   2  -6 29.2429 1.71769   3
   6  -2   6 6.01566 0.86001   4
   6  -2   6 5.55852 0.92137   3
   6  -2   6 6.60683 0.91755   2
   6  -2   6 7.56158 0.64506   1
   6   2   6 8.34292 0.74067   2
   6   2   6 6.67768 1.10311   1
   6   2   6 7.82019 1.09491   4
  -6   2  -6 8.40389 1.10685   3
   7  -2   6 6.16198 0.92067   2
   7  -2   6 6.74821 0.96067   4
   7  -2   6 5.71511 0.95564   3
   7  -2   6 7.58806 0.84441   1
   7   2   6 5.33861 1.05412   1
  -7   2  -6 8.09071 1.11438   3
   7   2   6 4.54804 0.93580   4
   7   2   6 7.91244 0.87024   2
   8  -2   6 33.9431 1.89193   4
   8  -2   6 29.5212 1.85721   3
   8  -2   6 33.9769 1.88314   2
   8   2   6 33.3583 2.02750   4
   8   2   6 35.8973 2.27557   1
  -8   2  -6 35.8425 2.03718   3
   9  -2   6 31.9809 1.71423   1
   9  -2   6 31.4303 1.84610   4
   9  -2   6 26.6609 1.68801   2
   9  -2   6 30.2050 1.88748   3
   9   2   6 28.4360 1.88319   4
   9   2   6 27.3026 2.12057   1
  -9   2  -6 28.8243 1.89066   3
  10  -2   6 41.0806 2.27372   3
  10  -2   6 42.6489 2.21836   2
  10  -2   6 39.5347 2.20497   4
  10   2   6 39.4107 2.58236   1
  10   2   6 36.9768 2.30473   4
 -10   2  -6 42.8400 2.32370   3
  11  -2   6 6.48422 1.09345   4
  11  -2   6 7.80231 1.11290   2
  11   2   6 5.22246 1.06859   4
  11   2   6 5.65299 1.25420   1
  12  -2   6 5.68008 1.05877   2
  12  -2   6 8.30892 1.34857   4
  12   2   6 7.47215 1.32000   4
  12   2   6 5.48201 1.30212   1
  13  -2   6 -0.4321 0.44401   2
  13  -2   6 -0.3899 0.51275   4
  13   2   6 0.11079 0.58286   1
  13   2   6 0.01843 0.55839   4
  14  -2   6 0.63281 0.68952   4
  14   2   6 0.04529 0.57962   4
  14   2   6 -0.5084 0.30447   1
  15  -2   6 3.81262 1.08344   4
  15   2   6 7.81478 1.64807   1
  15   2   6 5.02436 1.20729   4
  16  -3  -6 0.30680 0.71081   4
  16  -3  -6 -0.4597 0.44721   1
  16   3  -6 -0.2479 0.64590   1
 -16   3   6 0.70828 0.67327   3
  15  -3  -6 2.00517 0.86425   1
  15  -3  -6 1.50937 0.89205   4
  15  -3  -6 2.40368 0.91069   2
 -15   3   6 1.42991 0.84330   3
 -15   3   6 2.43010 0.76420   2
  15   3  -6 2.75829 1.06766   1
  14  -3  -6 47.5484 3.01245   2
  14  -3  -6 49.6133 2.93965   4
  14  -3  -6 58.0805 3.08396   1
  14   3  -6 48.5627 2.96950   1
 -14   3   6 53.2448 3.04697   2
 -14   3   6 43.7255 3.04438   3
  13  -3  -6 62.6504 3.41833   2
  13  -3  -6 64.2612 3.33527   4
  13  -3  -6 57.8570 3.10574   1
 -13   3   6 63.6794 3.34423   2
  13   3  -6 65.5933 3.34236   1
 -13   3   6 58.9890 3.49958   3
  12  -3  -6 2.07133 0.76581   1
  12  -3  -6 3.50410 1.02462   4
  12  -3  -6 2.91945 0.98146   2
 -12  -3   6 3.63587 0.75342   3
  12   3  -6 1.89619 0.78037   1
 -12   3   6 3.22279 1.03763   3
 -12   3   6 3.18702 0.92375   2
 -11  -3   6 3.03881 0.72456   3
  11  -3  -6 2.01750 0.80135   4
  11  -3  -6 2.16246 0.74306   1
  11  -3  -6 2.46499 0.90962   2
  11   3  -6 3.06452 0.84432   1
 -11   3   6 2.48706 0.88388   3
 -11   3   6 2.71075 0.81895   2
  10  -3  -6 30.6238 2.01280   1
 -10  -3   6 34.7323 1.84232   3
  10  -3  -6 30.9058 2.17704   4
  10   3  -6 31.7111 1.95597   1
 -10   3   6 33.0635 2.38082   3
 -10   3   6 33.9604 2.26655   2
   9  -3  -6 45.9184 2.45652   1
   9  -3  -6 43.3792 2.54542   4
  -9  -3   6 42.8265 2.05434   3
  -9   3   6 43.1958 2.64410   3
  -9   3   6 43.3900 2.54958   2
   9   3  -6 45.5439 2.24993   1
  -8  -3   6 104.992 3.48419   3
   8  -3  -6 87.0924 3.86237   4
   8  -3  -6 97.7597 3.83651   1
   8   3  -6 93.6383 3.42174   1
  -8   3   6 99.3614 4.19024   3
  -8   3   6 100.941 4.07911   2
  -7  -3   6 303.539 7.83521   3
   7  -3  -6 294.735 8.32911   1
   7  -3  -6 293.172 8.52138   4
   7   3  -6 294.513 7.70184   1
  -7   3   6 293.045 8.51431   4
  -7   3   6 280.108 8.43984   2
  -7   3   6 290.119 8.67807   3
   6  -3  -6 16.4798 1.76871   4
  -6  -3   6 16.3771 1.22860   3
  -6  -3   6 13.7694 0.80719   2
   6  -3  -6 13.1341 1.46382   1
   6   3  -6 13.3876 0.98969   1
  -6   3   6 13.5612 1.57795   2
  -6   3   6 15.0285 1.66944   4
  -6   3   6 15.2506 1.47277   3
   5  -3  -6 102.281 3.99258   4
  -5  -3   6 106.897 3.57462   3
   5  -3  -6 98.2413 3.80549   1
  -5  -3   6 105.111 2.95291   2
  -5   3   6 103.821 3.95816   2
   5   3  -6 97.1580 3.05745   1
  -5   3   6 98.8026 3.94304   3
  -5   3   6 97.4331 3.90608   4
   4  -3  -6 2.60175 0.76865   4
  -4  -3   6 1.69373 0.50550   3
   4  -3  -6 2.40022 0.69263   1
  -4  -3   6 2.95539 0.47492   2
  -4   3   6 2.02392 0.75647   4
  -4   3   6 2.04908 0.71630   2
  -4   3   6 2.22409 0.67673   3
   3  -3  -6 109.177 4.12357   4
   3  -3  -6 112.050 4.06026   1
  -3  -3   6 112.582 3.32246   2
  -3  -3   6 102.822 3.72560   3
  -3   3   6 107.471 3.99248   3
  -3   3   6 116.879 4.13082   1
  -3   3   6 108.669 4.06525   4
  -3   3   6 113.324 4.03531   2
  -2  -3   6 23.9270 1.27482   2
   2  -3  -6 24.3389 1.68902   1
  -2  -3   6 24.1544 1.55993   3
  -2   3   6 23.5643 1.65240   4
  -2   3   6 24.7030 1.66939   1
  -2   3   6 23.2607 1.58287   3
  -2   3   6 24.1225 1.62188   2
  -1  -3   6 229.845 6.14332   2
  -1  -3   6 236.245 6.68293   3
  -1  -3   6 234.276 5.49341   4
   1  -3  -6 223.506 6.77390   1
  -1   3   6 223.116 6.78811   4
  -1   3   6 229.215 6.82282   1
  -1   3   6 221.805 6.58238   2
  -1   3   6 236.316 6.62253   3
   0  -3  -6 47.6588 2.40801   1
   0  -3   6 41.5656 1.90227   2
   0  -3   6 46.9418 2.30399   3
   0  -3   6 43.6691 1.53611   4
   0   3   6 38.7036 2.20454   4
   0   3   6 42.6685 2.13234   2
   0   3   6 43.5039 2.29539   1
   0   3   6 42.9244 2.05778   3
   1  -3   6 8.78675 1.01218   2
   1  -3   6 10.1049 0.72054   4
   1  -3   6 11.9000 1.36798   3
   1   3   6 11.8191 1.42836   1
   1   3   6 12.3118 1.42685   4
   1   3   6 11.6406 0.96412   3
   1   3   6 11.1824 1.22727   2
   2  -3   6 32.9935 1.74300   2
   2  -3   6 29.7812 1.87462   3
   2  -3   6 30.8406 1.42117   4
   2   3   6 30.7269 1.97229   1
   2   3   6 33.4055 1.76980   2
   2   3   6 32.8455 1.91913   4
   2   3   6 32.4283 1.57551   3
   3  -3   6 2.27309 0.61060   2
   3  -3   6 1.61117 0.42615   4
   3  -3   6 1.45630 0.64180   3
   3   3   6 1.06237 0.45199   2
  -3   3  -6 1.71791 0.67594   3
   3   3   6 2.04615 0.65928   4
   3   3   6 1.15115 0.41871   3
   3   3   6 1.32929 0.61216   1
   4  -3   6 39.4623 2.04719   2
   4  -3   6 43.8636 1.90517   4
   4  -3   6 41.5675 2.31681   3
   4   3   6 40.6810 1.96418   2
  -4   3  -6 43.4847 2.43335   3
   4   3   6 41.6653 2.41097   1
   4   3   6 44.5732 2.33320   4
   5  -3   6 42.3446 2.42055   3
   5  -3   6 44.2942 2.02315   4
   5  -3   6 43.0448 2.21244   2
   5   3   6 44.4891 2.39737   4
  -5   3  -6 44.2163 2.50197   3
   5   3   6 44.2387 2.01649   2
   5   3   6 46.7726 2.58975   1
   6  -3   6 0.38039 0.36115   4
   6  -3   6 -0.4233 0.41258   3
   6  -3   6 0.43438 0.47063   2
   6   3   6 0.23787 0.48055   1
   6   3   6 0.31273 0.46272   4
  -6   3  -6 -0.3484 0.38098   3
   7  -3   6 18.4256 1.46256   2
   7  -3   6 19.8539 1.70685   3
   7  -3   6 19.8822 1.44582   4
   7   3   6 17.0544 1.95766   1
   7   3   6 23.5233 1.77665   4
  -7   3  -6 20.2171 1.74462   3
   8  -3   6 15.0168 1.33016   4
   8  -3   6 14.5886 1.59863   2
   8  -3   6 15.6099 1.80218   3
  -8   3  -6 11.3864 1.56859   3
   8   3   6 16.0468 2.02235   1
   8   3   6 11.5292 1.55762   4
   9  -3   6 9.97956 1.31643   4
   9  -3   6 11.3475 1.60320   3
   9  -3   6 12.2106 1.52391   2
  -9   3  -6 14.1153 1.74821   3
   9   3   6 9.51483 1.62268   1
   9   3   6 11.3267 1.55030   4
  10  -3   6 16.1182 1.75098   4
  10  -3   6 17.4453 1.82853   2
  10  -3   6 18.3817 1.73116   3
  10   3   6 19.1743 2.08208   4
  10   3   6 19.2928 2.30652   1
 -10   3  -6 17.5748 2.02138   3
  11  -3   6 0.41669 0.55328   2
  11  -3   6 1.26524 0.66533   4
  11  -3   6 -0.3073 0.53859   3
  11   3   6 0.47208 0.74533   1
 -11   3  -6 0.06830 0.45109   3
  11   3   6 0.21898 0.52000   4
  12  -3   6 2.14340 0.86397   2
  12  -3   6 2.04588 0.75078   4
  12   3   6 1.81919 0.92970   1
  12   3   6 1.48825 0.77363   4
  13  -3   6 1.19959 0.73953   2
  13  -3   6 -0.0720 0.57034   4
  13   3   6 2.41239 0.94232   1
  13   3   6 0.61023 0.63483   4
  14  -3   6 0.63760 0.66166   2
  14  -3   6 0.69691 0.78302   4
  14   3   6 1.06886 0.89613   4
  14   3   6 2.94818 1.04509   1
  14  -4  -6 1.76446 0.93121   2
  14  -4  -6 2.93248 1.00465   4
  14  -4  -6 3.35715 0.95567   1
 -14   4   6 1.53765 0.80673   2
 -14   4   6 2.53798 1.00164   3
  13  -4  -6 0.80168 0.62245   1
  13  -4  -6 -0.5412 0.55657   4
  13  -4  -6 0.46935 0.78156   2
 -13   4   6 0.19531 0.57937   2
 -13   4   6 0.48788 0.51938   3
  12  -4  -6 0.87610 0.87542   4
  12  -4  -6 1.85558 0.74932   1
  12  -4  -6 1.48591 0.91319   2
 -12   4   6 2.14262 1.00759   3
 -12   4   6 1.97140 0.89182   2
  11  -4  -6 88.5551 4.36570   2
  11  -4  -6 82.9572 3.81514   1
  11  -4  -6 84.8692 4.14420   4
 -11   4   6 78.3701 4.05724   2
 -11   4   6 88.6112 4.53589   3
  10  -4  -6 9.23374 1.66497   2
  10  -4  -6 6.49311 1.39883   4
 -10  -4   6 9.87382 1.25323   3
  10  -4  -6 9.03017 1.36772   1
 -10   4   6 7.56698 1.44069   2
 -10   4   6 8.55605 1.64001   3
   9  -4  -6 3.78818 0.90627   1
   9  -4  -6 4.36566 1.13726   4
  -9  -4   6 5.21170 0.91933   3
   9  -4  -6 4.38924 1.12895   2
  -9   4   6 2.83403 0.96985   2
  -9   4   6 2.60551 0.94292   3
   8  -4  -6 10.0336 1.44670   1
  -8  -4   6 6.53206 1.01993   3
   8  -4  -6 9.32848 1.55150   2
   8  -4  -6 10.7250 1.58251   4
  -8   4   6 9.39175 1.50667   2
  -8   4   6 7.97128 1.48536   3
   7  -4  -6 7.49455 1.24513   1
   7  -4  -6 3.73894 0.94449   4
  -7  -4   6 4.81120 0.89508   3
  -7   4   6 7.28299 1.44152   3
  -7   4   6 5.39276 1.15166   2
  -7   4   6 3.80815 0.98564   4
   6  -4  -6 7.46156 1.32243   4
  -6  -4   6 9.20370 1.19173   3
   6  -4  -6 7.18597 1.17352   1
  -6   4   6 6.29893 1.29963   3
  -6   4   6 7.48622 1.32527   2
  -6   4   6 6.23898 1.22224   4
   5  -4  -6 25.9909 1.88027   1
  -5  -4   6 26.6545 1.74031   3
   5  -4  -6 25.4131 1.94160   4
  -5   4   6 21.8443 1.79512   4
  -5   4   6 21.8960 1.84568   2
  -5   4   6 20.3866 1.87044   3
  -4  -4   6 65.0273 2.34809   2
   4  -4  -6 61.2796 3.12575   4
   4  -4  -6 62.8956 3.02339   1
  -4  -4   6 61.4983 2.82306   3
  -4   4   6 56.4650 3.09778   3
  -4   4   6 58.6879 3.02771   2
  -4   4   6 61.0738 3.09580   4
  -3  -4   6 12.7344 0.99061   2
  -3  -4   6 10.4515 1.36203   3
   3  -4  -6 10.9030 1.55796   4
   3  -4  -6 9.77421 1.40879   1
  -3   4   6 14.3116 1.78312   4
  -3   4   6 9.58287 1.41149   2
  -3   4   6 10.6902 1.46712   1
  -3   4   6 12.3633 1.62470   3
   2  -4  -6 0.81440 0.61458   4
  -2  -4   6 1.80158 0.50354   2
   2  -4  -6 0.79737 0.60233   1
  -2  -4   6 2.54930 0.75017   3
  -2   4   6 1.14066 0.67058   1
  -2   4   6 1.73824 0.76446   4
  -2   4   6 3.56415 0.88683   3
  -2   4   6 1.73497 0.69152   2
  -1  -4   6 0.28153 0.47703   3
  -1  -4   6 0.52673 0.37429   2
   1  -4  -6 -0.5198 0.35804   1
  -1   4   6 -0.3644 0.31976   1
  -1   4   6 0.45953 0.44128   3
  -1   4   6 0.16693 0.49706   4
  -1   4   6 0.30015 0.37997   2
   0  -4   6 5.17873 1.05057   3
   0  -4  -6 4.71880 1.10318   1
   0  -4   6 6.06996 0.94526   2
   0   4   6 5.88438 1.13950   4
   0   4   6 5.25599 1.02448   2
   0   4   6 5.14055 1.03525   1
   0   4   6 7.27289 1.17192   3
  -1  -4  -6 124.289 4.74264   1
   1  -4   6 125.814 4.25444   2
   1  -4   6 118.899 4.69921   3
   1   4   6 122.212 4.43482   2
   1   4   6 119.937 4.69074   1
   1   4   6 121.028 4.28206   3
   1   4   6 119.382 4.61716   4
   2  -4   6 305.601 7.71483   4
   2  -4   6 300.058 9.01413   3
   2  -4   6 308.835 8.42801   2
   2   4   6 295.347 8.91112   1
   2   4   6 293.694 8.76717   4
   2   4   6 303.520 8.51409   2
   3  -4   6 57.9349 3.16476   3
   3  -4   6 63.8040 2.44852   4
   3  -4   6 57.6147 2.74245   2
   3   4   6 57.3002 2.72378   2
  -3   4  -6 60.4469 3.29019   3
   3   4   6 62.9576 3.10047   4
   3   4   6 57.9954 3.12730   1
   4  -4   6 -0.5959 0.46784   3
   4  -4   6 0.28070 0.39680   4
   4  -4   6 0.56680 0.50457   2
   4   4   6 0.20786 0.55251   4
   4   4   6 -0.0259 0.41033   2
   4   4   6 -0.6487 0.43720   1
  -4   4  -6 -0.1828 0.54689   3
   5  -4   6 20.3923 1.64984   2
   5  -4   6 19.1601 1.79207   3
   5  -4   6 16.2810 1.32018   4
   5   4   6 17.3860 2.03965   1
  -5   4  -6 18.9099 1.79718   3
   5   4   6 16.6984 1.88606   4
   6  -4   6 44.6215 2.83718   3
   6  -4   6 44.4193 2.26020   4
   6  -4   6 42.7750 2.48078   2
   6   4   6 41.0570 2.54961   4
  -6   4  -6 43.6933 2.84448   3
   6   4   6 43.3861 2.81273   1
   7  -4   6 10.5722 1.69649   3
   7  -4   6 9.79304 1.44404   2
   7  -4   6 9.24551 1.27291   4
   7   4   6 10.7675 1.73390   1
  -7   4  -6 10.4656 1.71521   3
   7   4   6 9.54778 1.47400   4
   8  -4   6 2.95300 1.01502   3
   8  -4   6 2.78351 0.92056   2
   8  -4   6 3.03487 0.84265   4
   8   4   6 2.93518 1.10371   1
  -8   4  -6 4.44041 1.18960   3
   8   4   6 2.87814 0.87923   4
   9  -4   6 3.52775 0.87466   4
   9  -4   6 1.34834 0.69552   3
   9  -4   6 1.77344 0.81357   2
  -9   4  -6 2.45503 0.94070   3
   9   4   6 1.73617 0.85566   4
   9   4   6 1.88557 0.92128   1
  10  -4   6 2.11654 0.97969   3
  10  -4   6 3.04613 0.95528   2
  10  -4   6 3.54900 1.00013   4
 -10   4  -6 3.08879 1.01734   3
  10   4   6 4.64079 1.18466   4
  10   4   6 3.04616 1.11803   1
  11  -4   6 0.31826 0.57442   4
  11  -4   6 0.97171 0.72550   2
  11  -4   6 0.03542 0.60665   3
 -11   4  -6 0.68371 0.66195   3
  11   4   6 0.56050 0.77322   1
  12  -4   6 0.89184 0.71943   2
  12  -4   6 0.44759 0.64619   4
  12  -4   6 0.86663 0.73751   3
 -12   4  -6 0.23504 0.56868   3
  12   4   6 2.09919 1.01567   1
  13  -4   6 -0.3857 0.48976   4
  13  -4   6 -0.4064 0.59886   2
  12  -5  -6 0.38855 0.76210   2
  12  -5  -6 -0.6045 0.57447   4
  12  -5  -6 -0.8101 0.41280   1
 -12   5   6 -0.4465 0.60201   3
 -12   5   6 -0.5160 0.58509   2
  11  -5  -6 1.18226 0.71951   1
  11  -5  -6 0.15279 0.55633   2
  11  -5  -6 -0.2042 0.60615   4
 -11   5   6 0.03935 0.54388   3
 -11   5   6 0.72167 0.59928   2
  10  -5  -6 10.1743 1.51664   1
  10  -5  -6 10.7524 1.87854   2
  10  -5  -6 11.2266 1.86641   4
 -10   5   6 11.7154 2.15625   3
 -10   5   6 9.52883 1.72370   2
   9  -5  -6 0.43769 0.60241   2
  -9  -5   6 0.26769 0.59072   3
   9  -5  -6 1.14484 0.81175   4
   9  -5  -6 0.72710 0.63229   1
  -9   5   6 1.23229 0.72102   2
  -9   5   6 0.18430 0.55823   3
   8  -5  -6 1.98669 0.91968   2
   8  -5  -6 4.18094 1.01026   1
  -8  -5   6 2.87470 0.84769   3
   8  -5  -6 4.58639 1.18787   4
  -8   5   6 2.42361 1.03732   2
  -8   5   6 3.79612 1.35325   3
   7  -5  -6 0.06359 0.50922   1
   7  -5  -6 -0.3151 0.59977   4
   7  -5  -6 0.53010 0.55328   2
  -7  -5   6 0.23688 0.54955   3
  -7   5   6 -0.2877 0.65051   2
  -7   5   6 0.77370 0.81019   3
   6  -5  -6 22.8840 2.46102   4
  -6  -5   6 19.2572 1.65732   3
   6  -5  -6 21.4423 1.84421   1
   6  -5  -6 21.4164 2.41866   2
  -6   5   6 18.5839 2.44527   3
  -6   5   6 20.1300 2.40582   2
  -6   5   6 21.0260 2.33878   4
   5  -5  -6 33.8496 2.53975   2
   5  -5  -6 34.4206 2.35931   1
  -5  -5   6 31.2352 2.14339   3
   5  -5  -6 32.1552 2.44955   4
  -5   5   6 34.6481 2.68367   3
  -5   5   6 35.9969 2.58920   4
  -5   5   6 31.7504 2.47889   2
   4  -5  -6 5.18263 1.21751   4
   4  -5  -6 4.53627 1.11114   1
  -4  -5   6 2.70057 0.81299   3
   4  -5  -6 3.01503 1.00677   2
  -4   5   6 2.50427 0.97805   3
  -4   5   6 3.19061 1.00727   2
  -4   5   6 3.58414 0.97291   4
   3  -5  -6 -0.4488 0.40270   1
   3  -5  -6 0.03941 0.57393   4
  -3  -5   6 1.34330 0.69906   3
  -3   5   6 0.43498 0.69763   4
  -3   5   6 0.77036 0.68092   3
  -3   5   6 0.12865 0.58484   2
  -2  -5   6 3.89985 1.03852   3
  -2  -5   6 3.62099 0.74020   2
   2  -5  -6 3.29858 1.03865   4
   2  -5  -6 4.02656 1.00653   1
  -2   5   6 2.89054 1.02304   3
  -2   5   6 2.46535 0.93209   2
  -2   5   6 3.00797 0.96509   4
  -2   5   6 3.48148 1.02738   1
   1  -5  -6 4.00333 1.06551   4
  -1  -5   6 5.19524 0.91892   2
  -1  -5   6 6.04942 1.26948   3
   1  -5  -6 3.86918 1.05181   1
  -1   5   6 3.98863 1.07227   4
  -1   5   6 7.11685 1.32454   2
  -1   5   6 6.85620 1.35600   1
  -1   5   6 3.11318 0.96842   3
   0  -5   6 13.2430 1.54888   2
   0  -5  -6 13.8916 1.84024   4
   0  -5   6 14.0262 1.90507   3
   0  -5  -6 15.9279 1.97754   1
   0   5   6 17.7505 1.97715   2
   0   5   6 13.4280 1.71918   3
   0   5   6 11.4861 1.71493   1
   0   5   6 14.9619 1.90589   4
   1  -5   6 -0.1920 0.57560   3
  -1  -5  -6 0.63053 0.58675   4
   1  -5   6 0.99565 0.54394   2
  -1  -5  -6 1.05602 0.74279   1
   1   5   6 0.66662 0.68396   4
   1   5   6 0.96774 0.61570   2
   1   5   6 -0.3319 0.60182   1
   2  -5   6 33.1446 2.16707   2
  -2  -5  -6 31.9623 2.42057   1
   2  -5   6 31.0766 2.44304   3
   2   5   6 34.5716 2.27572   2
   2   5   6 34.3990 2.43411   4
   2   5   6 34.6425 2.49554   1
  -3  -5  -6 1.07642 0.77945   1
   3  -5   6 -0.0996 0.54174   2
   3  -5   6 0.60749 0.67673   3
   3   5   6 0.89578 0.73243   1
  -3   5  -6 0.61286 0.67883   3
   3   5   6 0.13831 0.57295   4
   4  -5   6 0.33716 0.58702   2
   4  -5   6 2.07796 1.04915   3
   4   5   6 1.82120 0.91034   4
   4   5   6 0.89532 0.80159   1
  -4   5  -6 0.06141 0.74479   3
   5  -5   6 8.22682 1.42219   2
   5  -5   6 8.22324 1.55393   3
   5   5   6 4.82917 1.21769   4
  -5   5  -6 6.84630 1.46645   3
   5   5   6 7.18760 1.49967   1
   6  -5   6 1.31253 0.75849   2
   6  -5   6 1.81194 0.65835   4
   6  -5   6 1.51119 1.06494   3
   6   5   6 1.03400 0.76612   4
   6   5   6 1.91474 0.94626   1
  -6   5  -6 2.37076 1.04446   3
   7  -5   6 -0.2082 0.41565   4
   7  -5   6 -0.0043 0.59893   2
   7  -5   6 0.16513 0.78628   3
   7   5   6 -0.1321 0.54025   4
  -7   5  -6 0.09350 0.57188   3
   7   5   6 0.90983 0.77380   1
   8  -5   6 -0.8713 0.44700   2
   8  -5   6 0.20136 0.59487   4
   8  -5   6 -0.2226 0.46829   3
   8   5   6 0.40682 0.70568   1
  -8   5  -6 -0.1209 0.55473   3
   9  -5   6 1.36772 0.77307   2
   9  -5   6 0.59751 0.60886   4
   9  -5   6 1.60925 0.99087   3
   9   5   6 1.23915 0.93168   1
  -9   5  -6 1.27700 0.77685   3
  10  -5   6 2.41301 1.06398   3
  10  -5   6 2.43220 0.96919   2
  10  -5   6 1.97420 0.81387   4
 -10   5  -6 2.43075 0.96759   3
  10   5   6 1.61704 1.06406   1
   8  -6  -6 3.54249 1.14700   4
   8  -6  -6 2.60214 1.22547   2
  -8   6   6 1.48006 1.08287   3
  -8   6   6 4.67157 1.69517   2
   7  -6  -6 0.34378 0.66727   4
  -7  -6   6 0.41481 0.55335   3
   7  -6  -6 0.15653 0.46915   2
  -7   6   6 0.96007 0.70700   2
  -7   6   6 -0.3909 0.80505   3
   6  -6  -6 25.2066 2.83992   2
  -6  -6   6 27.6908 2.14256   3
   6  -6  -6 28.3850 2.98270   4
   6  -6  -6 28.9437 2.25194   1
  -6   6   6 25.6690 3.18375   3
  -6   6   6 21.0693 2.63158   2
  -5  -6   6 14.2912 1.86572   3
   5  -6  -6 12.8113 1.83008   1
   5  -6  -6 12.8993 2.00228   4
   5  -6  -6 10.6898 1.81826   2
  -5   6   6 12.0992 2.04180   2
  -5   6   6 12.5843 2.13744   3
   4  -6  -6 0.42893 0.60856   1
   4  -6  -6 1.64829 0.82657   4
  -4  -6   6 -0.3378 0.49541   3
   4  -6  -6 1.14317 0.72184   2
  -4   6   6 -0.2108 0.59729   3
  -4   6   6 -0.7451 0.61067   2
  -4   6   6 -0.1575 0.67969   4
  -3  -6   6 4.76690 1.22394   3
   3  -6  -6 5.16851 1.18339   2
   3  -6  -6 4.84536 1.26376   4
   3  -6  -6 6.01575 1.32253   1
  -3   6   6 3.69675 1.20867   4
  -3   6   6 4.58263 1.28590   2
  -3   6   6 4.92664 1.32808   3
   2  -6  -6 0.70901 0.52290   2
   2  -6  -6 0.50843 0.73083   1
   2  -6  -6 1.44648 0.85542   4
  -2  -6   6 1.17475 0.70443   3
   2  -6  -6 1.04001 0.67832   3
  -2   6   6 -0.6757 0.57890   4
  -2   6   6 0.39553 0.72344   3
  -2   6   6 0.42581 0.85020   2
   1  -6  -6 1.34922 0.78162   4
  -1  -6   6 3.68635 1.12636   3
   1  -6  -6 2.13859 0.81330   2
   1  -6  -6 2.84670 1.02054   1
  -1   6   6 2.73637 1.12135   4
  -1   6   6 3.38847 1.08007   1
  -1   6   6 3.76078 1.22432   2
   0  -6   6 23.3807 1.84866   2
   0  -6  -6 16.2889 2.15401   4
   0  -6  -6 14.0421 1.97354   1
   0  -6  -6 18.9054 2.20853   2
   0  -6   6 23.4409 2.23921   3
   0   6   6 12.7926 1.87527   2
   0   6   6 18.8279 2.30369   4
   0   6   6 15.4897 2.06595   1
   1  -6   6 -0.6104 0.62057   3
  -1  -6  -6 -0.7180 0.53173   4
  -1  -6  -6 -0.5964 0.60020   1
   1  -6   6 0.77324 0.59963   2
   1   6   6 0.15330 0.64069   1
   1   6   6 0.51744 0.76969   4
   2  -6   6 1.39047 0.63585   2
  -2  -6  -6 0.38421 0.61209   1
  -2  -6  -6 -0.0956 0.67462   4
   2  -6   6 0.01514 0.71403   3
   2   6   6 0.12574 0.64216   1
   2   6   6 0.32513 0.70700   4
  -3  -6  -6 11.5101 1.88327   1
  -3  -6  -6 11.5273 1.78637   4
   3  -6   6 11.8573 1.67130   2
   3  -6   6 13.7027 2.13629   3
   3   6   6 10.2816 1.84221   1
  -4  -6  -6 1.55723 0.85694   1
   4  -6   6 0.62874 0.86723   3
   4  -6   6 0.67558 0.59082   2
   4   6   6 1.43649 0.90750   1
  -5  -6  -6 -0.7903 0.55575   1
   5  -6   6 0.81227 0.77962   3
   5  -6   6 0.37324 0.61306   2
  -5   6  -6 0.39247 0.71387   3
   5   6   6 0.12847 0.65038   1
   6  -6   6 0.41056 0.79092   3
   6  -6   6 -0.7830 0.53382   2
   6   6   6 -0.0899 0.72985   1
  -6   6  -6 -0.2382 0.85185   3
  18   0  -7 0.54088 0.92794   1
 -17   0   7 -0.0403 0.50443   3
  17   0  -7 0.24816 0.77673   1
 -16   0   7 -0.3013 0.39683   3
  16   0  -7 0.33449 0.69045   1
 -15   0   7 0.09253 0.50277   3
  15   0  -7 -0.0263 0.63844   1
 -14   0   7 0.85045 0.60697   3
  14   0  -7 0.65763 0.68961   1
 -13   0   7 0.98050 0.57526   3
  13   0  -7 0.71637 0.57171   1
  12   0  -7 0.82877 0.59806   1
 -12   0   7 0.20957 0.43875   3
  12   0  -7 -0.2455 0.39587   4
 -11   0   7 -0.0253 0.36949   3
 -11   0   7 0.44200 0.27360   2
  11   0  -7 0.05333 0.35524   4
  11   0  -7 0.45038 0.52289   1
  10   0  -7 0.02564 0.35836   1
 -10   0   7 0.57869 0.33710   3
 -10   0   7 0.20090 0.28540   2
  10   0  -7 -0.1175 0.25043   4
   9   0  -7 -0.1927 0.31181   1
  -9   0   7 0.07822 0.30366   2
   9   0  -7 -0.1473 0.26771   4
  -9   0   7 0.03445 0.27261   3
   8   0  -7 0.22832 0.34508   1
  -8   0   7 0.50281 0.39095   3
   8   0  -7 -0.1683 0.23194   4
  -8   0   7 0.33877 0.32043   2
   7   0  -7 -0.2435 0.20166   4
  -7   0   7 -0.2005 0.30364   3
  -7   0   7 -0.1918 0.20701   4
  -7   0   7 0.08855 0.24325   2
   7   0  -7 0.07128 0.32603   1
  -6   0   7 -0.3474 0.22076   4
   6   0  -7 -0.1112 0.31136   4
   6   0  -7 0.25793 0.32977   1
  -6   0   7 0.02023 0.30604   3
  -6   0   7 -0.0242 0.23882   2
  -5   0   7 0.08721 0.24741   3
  -5   0   7 0.30428 0.26357   2
  -5   0   7 0.25453 0.27077   4
   5   0  -7 0.13336 0.26106   1
   5   0  -7 -0.5413 0.26197   4
  -4   0   7 0.01745 0.19690   2
  -4   0   7 -0.0937 0.21311   4
   4   0  -7 0.51517 0.30138   1
  -4   0   7 0.17095 0.28768   3
  -3   0   7 -0.5607 0.15063   4
  -3   0   7 -0.1263 0.17001   2
  -3   0   7 -0.2972 0.19542   3
   3   0  -7 -0.3912 0.19429   1
  -2   0   7 0.36566 0.25275   3
  -2   0   7 -0.0977 0.21789   4
  -2   0   7 0.08763 0.19789   2
   2   0  -7 -0.0035 0.20951   1
  -1   0   7 0.06763 0.20546   4
  -1   0   7 0.35614 0.25837   3
  -1   0   7 0.21574 0.21735   1
   1   0  -7 -0.0409 0.20007   1
  -1   0   7 0.82713 0.29172   2
   0   0   7 -0.3708 0.17425   4
   0   0   7 0.21532 0.25286   1
   0   0  -7 0.25366 0.25517   1
   0   0   7 -0.2450 0.13520   2
   0   0   7 -0.0630 0.19815   3
   1   0   7 -0.1493 0.17723   1
   1   0   7 0.09896 0.21699   4
   1   0   7 0.13287 0.20253   3
   1   0   7 -0.0361 0.16666   2
   2   0   7 0.31340 0.27067   1
   2   0   7 -0.3027 0.21200   4
   2   0   7 0.32955 0.24060   2
   2   0   7 -0.0974 0.16248   3
   3   0   7 0.38824 0.32299   4
   3   0   7 0.22137 0.27444   1
   3   0   7 0.05631 0.19119   3
   3   0   7 0.54976 0.26041   2
   4   0   7 0.65098 0.34155   4
   4   0   7 0.11100 0.23851   2
   4   0   7 0.23852 0.28248   1
   4   0   7 0.47150 0.24144   3
   5   0   7 0.23380 0.28988   2
   5   0   7 0.22845 0.30639   1
   5   0   7 0.13884 0.21741   3
   5   0   7 0.36579 0.33141   4
   6   0   7 -0.1400 0.18499   3
   6   0   7 0.29279 0.34846   1
   6   0   7 0.06121 0.27745   2
   6   0   7 0.06763 0.35482   4
   7   0   7 -0.3698 0.36959   1
   7   0   7 0.53561 0.39849   2
   7   0   7 0.83591 0.52383   4
   8   0   7 -0.0229 0.44317   4
   8   0   7 0.58385 0.45587   2
   8   0   7 -0.1632 0.41115   1
   9   0   7 -0.0129 0.39741   1
   9   0   7 0.16068 0.48298   4
   9   0   7 0.16430 0.39988   2
  10   0   7 0.23335 0.54077   4
  10   0   7 -0.2043 0.30492   2
  10   0   7 -0.7985 0.33606   1
  11   0   7 -0.4529 0.43837   4
  11   0   7 -0.1511 0.33280   1
  12   0   7 1.09583 0.62457   4
  12   0   7 -0.1257 0.40454   1
  13   0   7 0.37888 0.53399   1
  13   0   7 0.28767 0.58593   4
  14   0   7 -0.0249 0.47195   1
  14   0   7 -0.7167 0.44057   4
  15   0   7 0.53826 0.68923   4
  15   0   7 -0.2735 0.45076   1
  16   0   7 -0.6070 0.57295   4
  16   0   7 -0.3065 0.47858   1
 -18   1   7 1.70521 0.72357   3
  18   1  -7 -0.0590 0.81926   1
  17  -1  -7 -0.2544 0.59747   1
  17   1  -7 0.65832 0.75212   1
 -17   1   7 0.07849 0.46903   3
  16  -1  -7 8.47127 1.50249   1
 -16   1   7 7.80022 1.40716   3
  16   1  -7 7.17055 1.45798   1
  15  -1  -7 54.4624 2.70751   4
  15  -1  -7 49.0523 2.92979   1
 -15  -1   7 51.2778 2.65197   3
 -15   1   7 48.2265 2.89195   3
  15   1  -7 51.1207 2.98445   1
  14  -1  -7 22.6647 1.89698   1
  14  -1  -7 17.4369 1.51106   4
 -14  -1   7 17.6976 1.46228   3
  14   1  -7 18.7207 2.06365   1
 -14   1   7 17.8862 1.68982   3
  13  -1  -7 1.36294 0.66442   1
 -13  -1   7 0.90954 0.48628   3
  13  -1  -7 0.73308 0.53605   4
 -13   1   7 0.30743 0.41347   3
  13   1  -7 0.49023 0.60242   1
  12  -1  -7 4.49294 0.89199   4
 -12  -1   7 5.14496 0.85969   3
  12  -1  -7 4.21895 0.96548   1
 -12   1   7 5.04100 1.04423   3
  12   1  -7 6.65846 1.14401   1
 -12   1   7 5.40517 0.92872   2
  11  -1  -7 29.6890 1.90954   1
 -11  -1   7 29.2220 1.70652   3
  11  -1  -7 27.9704 1.73772   4
 -11   1   7 29.6723 1.94423   3
 -11   1   7 30.5753 1.78737   2
  11   1  -7 25.2844 1.73301   1
  10  -1  -7 58.7155 2.68275   1
 -10  -1   7 60.2384 2.48445   3
  10  -1  -7 59.3858 2.59247   4
 -10   1   7 52.6008 2.47850   2
  10   1  -7 60.0085 2.59037   1
 -10   1   7 58.8032 2.70383   3
   9  -1  -7 7.15649 0.98536   4
   9  -1  -7 8.84460 1.13061   1
  -9  -1   7 7.93405 0.67088   2
  -9  -1   7 8.02519 0.97261   3
   9   1  -7 8.97655 1.09625   1
  -9   1   7 9.34643 1.11644   2
  -9   1   7 10.4550 1.23192   3
   8  -1  -7 21.6726 1.42811   4
   8  -1  -7 23.6957 1.53048   1
  -8  -1   7 22.4301 1.34895   3
  -8  -1   7 22.3714 1.12782   2
  -8   1   7 23.1615 1.47856   3
   8   1  -7 21.8962 1.32699   1
  -8   1   7 20.6181 1.38549   2
   8   1  -7 24.5584 1.09246   4
  -7  -1   7 2.61439 0.57129   3
  -7  -1   7 3.21208 0.50609   2
   7  -1  -7 4.36616 0.80075   1
   7  -1  -7 2.49037 0.60602   4
  -7   1   7 2.74428 0.63238   2
  -7   1   7 2.21327 0.58489   3
  -7   1   7 2.46909 0.59483   4
   7   1  -7 3.47560 0.42368   4
   7   1  -7 3.93745 0.65302   1
  -6  -1   7 172.313 4.48926   2
   6  -1  -7 171.646 5.04105   4
  -6  -1   7 173.350 4.77322   3
   6  -1  -7 173.075 5.08256   1
  -6   1   7 167.133 4.94642   3
  -6   1   7 161.792 4.97311   4
  -6   1   7 161.867 4.93206   2
   6   1  -7 168.113 4.19418   4
   6   1  -7 173.000 4.66719   1
  -5  -1   7 0.40036 0.17639   4
   5  -1  -7 0.24889 0.37552   4
   5  -1  -7 0.52984 0.36817   1
  -5  -1   7 0.17708 0.20814   2
  -5  -1   7 0.15272 0.23107   3
  -5   1   7 0.41487 0.29351   3
   5   1  -7 0.45493 0.27047   1
   5   1  -7 0.17470 0.17992   4
  -5   1   7 0.64346 0.41343   4
  -5   1   7 0.81873 0.38047   2
  -4  -1   7 33.7041 1.53454   3
  -4  -1   7 34.6093 1.23955   4
  -4  -1   7 33.7060 1.36239   2
   4  -1  -7 35.3591 1.75095   1
  -4   1   7 34.3827 1.64210   2
  -4   1   7 32.3548 1.68311   4
  -4   1   7 32.7308 1.55415   3
   4   1  -7 37.1503 1.41877   1
  -3  -1   7 41.7766 1.55262   2
  -3  -1   7 43.0171 1.46336   4
  -3  -1   7 43.1411 1.71646   3
   3  -1  -7 40.9566 1.88344   1
  -3   1   7 40.6944 1.89478   4
  -3   1   7 37.7978 1.73103   2
  -3   1   7 43.8608 1.76034   3
   3   1  -7 41.9339 1.49838   1
   2  -1  -7 398.295 10.0016   1
  -2  -1   7 407.437 9.66648   3
  -2  -1   7 409.444 9.34397   4
  -2  -1   7 399.748 9.45190   2
   2   1  -7 398.397 9.27507   1
  -2   1   7 405.975 9.62354   3
  -2   1   7 409.452 10.0753   1
  -2   1   7 390.158 9.75399   2
  -2   1   7 392.717 9.96789   4
  -1  -1   7 6.33374 0.67380   2
  -1  -1   7 5.70973 0.68374   3
   1  -1  -7 5.82578 0.81062   1
  -1  -1   7 6.72488 0.53577   4
  -1   1   7 6.88626 0.89913   1
   1   1  -7 5.63732 0.46767   1
  -1   1   7 6.66263 0.77826   2
  -1   1   7 5.94375 0.81859   4
  -1   1   7 5.79404 0.56213   3
   0  -1   7 33.8351 1.22186   1
   0  -1   7 33.9286 1.40734   2
   0  -1   7 32.9803 1.31386   4
   0  -1   7 33.6405 1.46790   3
   0  -1  -7 33.1475 1.68476   1
   0   1   7 30.9775 1.61440   4
   0   1   7 27.5003 1.58429   1
   0   1  -7 33.0096 1.21088   1
   0   1   7 34.2007 1.34764   3
   0   1   7 32.1676 1.46219   2
   1  -1   7 7.42941 0.68207   3
   1  -1   7 7.42957 0.54853   1
   1  -1   7 7.95441 0.69305   2
   1  -1   7 7.27711 0.60810   4
   1   1   7 6.07066 0.82107   4
  -1   1  -7 8.52695 0.58314   1
   1   1   7 6.87033 0.54055   3
   1   1   7 7.48148 0.81059   2
   1   1   7 6.79222 0.91783   1
   2  -1   7 29.2045 1.37738   3
   2  -1   7 28.7143 1.31343   4
   2  -1   7 28.8624 1.35104   2
   2  -1   7 28.4342 1.21092   1
   2   1   7 28.9971 1.10583   3
   2   1   7 28.3789 1.34685   2
   2   1   7 29.1261 1.55265   4
   2   1   7 27.6721 1.59879   1
   3  -1   7 71.4953 2.29438   1
   3  -1   7 67.7109 2.36898   3
   3  -1   7 65.0038 2.33538   4
   3  -1   7 70.1175 2.41514   2
   3   1   7 64.1144 2.56948   4
   3   1   7 67.2211 2.32616   2
   3   1   7 64.4213 2.68700   1
   3   1   7 70.2959 1.94705   3
   4  -1   7 11.2686 0.89074   2
   4  -1   7 9.76961 0.80107   3
   4  -1   7 9.53998 0.79922   4
   4  -1   7 11.0703 0.81881   1
   4   1   7 10.5526 1.12978   4
   4   1   7 10.4421 0.51278   3
   4   1   7 9.80873 1.17314   1
   4   1   7 11.0824 0.80824   2
   5  -1   7 8.19706 0.89798   2
   5  -1   7 8.49078 0.96450   4
   5  -1   7 12.0591 0.89247   1
   5  -1   7 7.85114 0.86411   3
   5   1   7 6.73835 1.00819   1
   5   1   7 5.87759 0.88611   4
   5   1   7 8.27407 0.86048   2
   6  -1   7 15.2315 1.11266   4
   6  -1   7 13.5621 1.05090   2
   6  -1   7 15.0809 1.07440   1
   6  -1   7 14.8480 1.03574   3
   6   1   7 14.9408 0.96553   2
   6   1   7 15.3692 1.25957   4
   6   1   7 16.3418 1.36612   1
   7  -1   7 57.9534 2.39469   1
   7  -1   7 51.0728 2.12881   3
   7  -1   7 54.1853 2.25005   2
   7  -1   7 53.6837 2.37865   4
   7   1   7 53.8227 2.05171   2
   7   1   7 53.0386 2.64494   1
   7   1   7 56.4593 2.56349   4
   8  -1   7 -0.3577 0.33140   1
   8  -1   7 -0.2682 0.23398   4
   8  -1   7 0.12089 0.39767   3
   8  -1   7 -0.0808 0.36347   2
   8   1   7 0.02773 0.43799   4
   8   1   7 0.56887 0.54663   1
   8   1   7 -0.3320 0.22350   2
   9  -1   7 0.62138 0.45589   4
   9  -1   7 0.50699 0.45531   1
   9  -1   7 1.76322 0.58590   2
   9   1   7 0.36758 0.51275   4
   9   1   7 1.65022 0.43951   2
   9   1   7 1.97957 0.73844   1
  10  -1   7 42.7441 2.09652   2
  10  -1   7 45.6632 2.38835   1
  10  -1   7 40.4996 2.30172   4
  10   1   7 44.5584 2.67336   1
  10   1   7 46.8287 2.47028   4
  11  -1   7 7.39525 1.21055   4
  11  -1   7 8.69413 1.28277   1
  11  -1   7 4.58152 0.87863   2
  11   1   7 7.50295 1.24838   4
  11   1   7 6.65470 1.24459   1
  12  -1   7 3.79117 0.95267   4
  12  -1   7 4.59678 0.92986   1
  12  -1   7 3.77727 0.82511   2
  12   1   7 2.76663 0.90946   4
  12   1   7 2.20187 0.86056   1
  13  -1   7 0.06584 0.43571   1
  13  -1   7 -0.2911 0.53846   4
  13   1   7 1.17190 0.65501   1
  13   1   7 1.12811 0.71319   4
  14  -1   7 0.19221 0.69207   4
  14  -1   7 0.03483 0.38012   1
  14   1   7 1.20330 0.70983   1
  14   1   7 0.48488 0.65348   4
  15  -1   7 7.41930 1.48686   4
  15   1   7 10.7094 1.82455   1
  15   1   7 7.10505 1.43967   4
  17  -2  -7 6.48307 1.31196   1
  17  -2  -7 7.80158 1.42447   4
 -17   2   7 6.20426 1.35019   3
  17   2  -7 4.35613 1.32908   1
  16  -2  -7 16.9564 2.10445   1
  16  -2  -7 14.7761 1.84920   4
  16   2  -7 18.4197 2.26153   1
 -16   2   7 14.6155 2.03299   3
  15  -2  -7 1.66843 0.82749   1
  15  -2  -7 4.46213 1.12829   4
 -15   2   7 3.92538 1.10976   3
  15   2  -7 2.46585 1.01023   1
  14  -2  -7 1.35247 0.73326   1
  14  -2  -7 2.29575 0.80993   2
  14  -2  -7 0.00883 0.58492   4
 -14  -2   7 1.35866 0.51246   3
  14   2  -7 0.85450 0.68031   1
 -14   2   7 2.15577 0.87824   3
 -14   2   7 0.30735 0.47431   2
  13  -2  -7 34.4615 2.28415   2
  13  -2  -7 36.7513 2.34593   1
  13  -2  -7 38.6596 2.33924   4
 -13  -2   7 36.3221 1.99913   3
 -13   2   7 34.4652 2.19778   2
  13   2  -7 31.4986 2.20135   1
 -13   2   7 32.5808 2.40299   3
  12  -2  -7 11.0575 1.47825   1
 -12  -2   7 11.4388 1.10594   3
  12  -2  -7 14.2179 1.69568   4
 -12   2   7 11.0353 1.48901   2
 -12   2   7 11.7647 1.68443   3
  12   2  -7 11.3277 1.50452   1
  11  -2  -7 52.0410 2.66179   4
  11  -2  -7 45.4822 2.49237   1
 -11  -2   7 53.0506 2.34175   3
 -11   2   7 44.0299 2.64199   3
  11   2  -7 50.9888 2.54156   1
 -11   2   7 47.4666 2.56918   2
  10  -2  -7 41.4338 2.35032   4
 -10  -2   7 45.6468 2.10788   3
  10  -2  -7 39.0465 2.27327   1
 -10   2   7 44.1074 2.51925   3
 -10   2   7 41.3422 2.34599   2
  10   2  -7 45.5035 2.24252   1
   9  -2  -7 4.04773 0.88607   4
  -9  -2   7 3.32893 0.73348   3
   9  -2  -7 5.05338 0.93280   1
   9   2  -7 4.27018 0.80519   1
  -9   2   7 4.10645 0.94582   3
  -9   2   7 4.39439 0.93546   2
   8  -2  -7 5.84682 1.01286   4
   8  -2  -7 8.72678 1.20228   1
  -8  -2   7 7.06580 0.93767   3
   8   2  -7 7.36759 0.94719   1
  -8   2   7 6.13855 1.04539   4
  -8   2   7 7.05772 1.13247   2
  -8   2   7 8.00159 1.17640   3
   7  -2  -7 21.9608 1.58764   4
   7  -2  -7 21.5624 1.51645   1
  -7  -2   7 23.3855 1.04303   2
  -7  -2   7 22.0623 1.35564   3
   7   2  -7 21.6282 1.25622   1
  -7   2   7 19.4551 1.48781   3
  -7   2   7 24.6797 1.60942   2
  -7   2   7 22.4583 1.56518   4
  -6  -2   7 8.97451 0.63137   2
   6  -2  -7 7.18728 1.05616   1
   6  -2  -7 7.61421 1.09090   4
  -6  -2   7 9.29977 1.03195   3
  -6   2   7 8.99383 1.18736   2
  -6   2   7 10.7319 1.29746   4
  -6   2   7 7.59932 1.11770   3
   6   2  -7 8.13694 0.85538   1
  -5  -2   7 143.080 4.29865   3
   5  -2  -7 143.939 4.75659   4
   5  -2  -7 141.756 4.67791   1
  -5  -2   7 146.431 3.84318   2
  -5   2   7 143.223 4.63083   3
  -5   2   7 145.699 4.66470   2
  -5   2   7 140.124 4.69751   4
   5   2  -7 140.450 3.90876   1
  -4  -2   7 30.6387 1.55421   3
  -4  -2   7 30.6835 1.30473   2
   4  -2  -7 27.8615 1.77385   4
   4  -2  -7 31.8486 1.81776   1
  -4   2   7 28.2283 1.66433   2
   4   2  -7 30.8405 1.22381   1
  -4   2   7 33.0725 1.76477   3
  -4   2   7 31.2498 1.83364   4
  -3  -2   7 193.157 4.94265   2
  -3  -2   7 196.051 4.38553   4
   3  -2  -7 192.829 5.71817   1
  -3  -2   7 191.394 5.33902   3
  -3   2   7 182.903 5.42863   3
   3   2  -7 178.159 4.56346   1
  -3   2   7 190.712 5.73323   1
  -3   2   7 188.478 5.55077   2
  -3   2   7 186.040 5.69348   4
  -2  -2   7 18.4658 1.02504   2
  -2  -2   7 19.6176 1.24207   3
   2  -2  -7 17.9985 1.33300   1
  -2  -2   7 19.0216 0.76359   4
  -2   2   7 19.2369 1.23083   3
  -2   2   7 17.5749 1.22653   2
   2   2  -7 17.6621 0.67786   1
  -2   2   7 17.2468 1.31064   1
  -2   2   7 15.4952 1.30205   4
  -1  -2   7 54.8103 1.68108   4
   1  -2  -7 56.9302 2.52613   1
  -1  -2   7 53.2901 2.00129   2
  -1  -2   7 57.0726 2.26885   3
  -1   2   7 56.8629 2.49236   4
  -1   2   7 53.2087 2.14653   3
  -1   2   7 51.2375 2.43526   1
   1   2  -7 51.8593 1.29599   1
  -1   2   7 54.6314 2.27587   2
   0  -2  -7 49.1344 2.33260   1
   0  -2   7 47.1249 1.90829   2
   0  -2   7 49.2442 2.11910   3
   0  -2   7 48.6561 1.63911   4
   0   2   7 51.6290 2.13750   2
   0   2   7 49.6604 1.97199   3
   0   2   7 45.5194 2.23655   4
   0   2   7 48.0125 2.32408   1
   1  -2   7 26.0797 1.53107   3
   1  -2   7 26.5615 1.37326   2
   1  -2   7 27.6402 1.19509   4
   1   2   7 24.8953 1.41398   2
   1   2   7 27.9219 1.33083   3
   1   2   7 26.5165 1.71412   1
   1   2   7 29.9723 1.71778   4
   2  -2   7 363.224 9.51742   3
   2  -2   7 371.829 9.30474   2
   2  -2   7 375.898 8.99199   4
   2   2   7 375.832 8.94088   3
   2   2   7 361.616 9.73937   4
   2   2   7 387.432 9.40369   2
   2   2   7 378.354 9.95011   1
   3  -2   7 5.80234 0.72380   4
   3  -2   7 5.86911 0.81422   2
   3  -2   7 4.18028 0.76905   3
   3   2   7 4.94451 0.55235   3
   3   2   7 4.46997 0.83729   4
   3   2   7 5.72355 0.97193   1
   3   2   7 4.50498 0.70998   2
   4  -2   7 18.9698 1.27491   2
   4  -2   7 18.9650 1.16218   4
   4  -2   7 17.3133 1.26171   3
   4   2   7 15.9926 1.10226   2
   4   2   7 19.2511 1.52169   1
   4   2   7 19.8395 1.45089   4
   5  -2   7 4.90382 0.80815   2
   5  -2   7 4.01601 0.68068   4
   5  -2   7 2.74340 0.67057   3
   5   2   7 4.61456 0.93701   1
   5   2   7 3.45821 0.81071   4
   5   2   7 3.96702 0.66689   2
   6  -2   7 4.94317 0.83319   2
   6  -2   7 4.99622 0.80067   4
   6  -2   7 4.18393 0.83022   3
   6   2   7 6.52030 1.17423   1
  -6   2  -7 5.05807 0.92029   3
   6   2   7 4.88919 0.92778   4
   6   2   7 6.56640 0.84298   2
   7  -2   7 51.1151 2.45754   3
   7  -2   7 51.5903 2.36986   2
   7  -2   7 51.5119 2.34817   4
   7   2   7 47.4385 2.52163   4
   7   2   7 53.7271 2.86396   1
  -7   2  -7 51.1556 2.50790   3
   7   2   7 52.1299 2.10114   2
   8  -2   7 -0.1778 0.39448   2
   8  -2   7 0.07985 0.42394   3
   8  -2   7 0.20101 0.42352   4
   8   2   7 -0.4001 0.36968   4
   8   2   7 1.28771 0.73782   1
  -8   2  -7 -0.1098 0.36570   3
   9  -2   7 -0.2197 0.44719   2
   9  -2   7 -0.3208 0.41006   4
   9  -2   7 -0.4880 0.43094   3
   9   2   7 -0.1059 0.47460   4
   9   2   7 0.18449 0.56155   1
  -9   2  -7 -0.3373 0.28970   3
  10  -2   7 32.7657 1.97015   2
  10  -2   7 29.6546 1.92886   4
  10   2   7 32.7686 2.21680   4
  10   2   7 29.9029 2.34025   1
  11  -2   7 7.37994 1.15342   2
  11  -2   7 5.46120 1.08940   4
  11   2   7 4.42115 1.15055   1
  11   2   7 6.76403 1.30199   4
  12  -2   7 6.76640 1.24905   4
  12  -2   7 7.04463 1.14322   2
  12   2   7 8.82045 1.50557   4
  12   2   7 4.50236 1.23973   1
  13  -2   7 0.09912 0.48737   2
  13  -2   7 0.14949 0.56916   4
  13   2   7 0.25907 0.64214   4
  13   2   7 -0.1620 0.50291   1
  14  -2   7 0.26411 0.54748   4
  14   2   7 1.57622 0.86891   4
  14   2   7 -0.2732 0.64038   1
  15  -2   7 32.5536 2.47925   4
  15   2   7 27.9758 3.15724   1
  15   2   7 34.7137 2.63725   4
  16  -3  -7 0.61692 0.81943   4
  16  -3  -7 1.51704 0.80277   1
  16   3  -7 1.93871 1.01082   1
 -16   3   7 1.10835 0.72768   3
  15  -3  -7 8.79503 1.49989   1
  15  -3  -7 9.85115 1.69976   2
  15  -3  -7 7.92924 1.52163   4
 -15   3   7 9.57235 1.57208   2
 -15   3   7 8.01174 1.57668   3
  15   3  -7 10.1784 1.75365   1
  14  -3  -7 32.3552 2.33271   1
  14  -3  -7 26.2813 2.20964   4
  14  -3  -7 24.5227 2.22521   2
 -14   3   7 29.4094 2.49503   3
  14   3  -7 29.5879 2.31324   1
 -14   3   7 28.3720 2.22853   2
  13  -3  -7 7.17347 1.43647   2
  13  -3  -7 5.07150 1.14837   4
 -13  -3   7 7.82030 1.15730   3
  13  -3  -7 9.62500 1.50733   1
  13   3  -7 5.95248 1.17964   1
 -13   3   7 6.36690 1.38880   3
 -13   3   7 5.53564 1.14980   2
  12  -3  -7 0.23786 0.63131   2
  12  -3  -7 -0.3027 0.47427   1
  12  -3  -7 0.11952 0.59233   4
 -12  -3   7 1.13214 0.57336   3
 -12   3   7 0.54719 0.56906   2
  12   3  -7 0.44619 0.55249   1
 -12   3   7 1.22741 0.74267   3
  11  -3  -7 -0.6504 0.39410   1
 -11  -3   7 -0.1560 0.38119   3
  11  -3  -7 -0.5257 0.43933   4
 -11   3   7 -0.0646 0.42643   2
  11   3  -7 0.71984 0.49319   1
 -11   3   7 0.35652 0.54872   3
  10  -3  -7 15.6514 1.72786   1
 -10  -3   7 13.8173 1.22676   3
  10  -3  -7 13.2557 1.75112   4
 -10   3   7 11.8839 1.64663   2
 -10   3   7 14.3240 1.92158   3
  10   3  -7 14.6073 1.54682   1
   9  -3  -7 -0.0893 0.34304   4
  -9  -3   7 0.28218 0.48146   3
   9  -3  -7 0.15378 0.48720   1
  -9   3   7 1.10200 0.71245   3
  -9   3   7 -0.3357 0.38858   2
   9   3  -7 -0.1571 0.31219   1
  -8  -3   7 2.20518 0.60394   3
   8  -3  -7 1.72313 0.72787   4
   8  -3  -7 2.11442 0.71115   1
   8   3  -7 1.55331 0.50491   1
  -8   3   7 2.16505 0.81362   2
  -8   3   7 0.30275 0.58917   4
  -8   3   7 2.58562 0.79531   3
   7  -3  -7 42.6741 2.48080   4
  -7  -3   7 45.5908 2.16214   3
   7  -3  -7 42.0116 2.41035   1
  -7   3   7 38.9626 2.42868   3
  -7   3   7 39.0359 2.36935   4
  -7   3   7 43.8441 2.52274   2
   6  -3  -7 118.510 4.31484   1
  -6  -3   7 116.781 3.21499   2
  -6  -3   7 115.956 3.85974   3
   6  -3  -7 116.675 4.44709   4
  -6   3   7 102.643 4.20495   2
  -6   3   7 104.750 4.29674   3
  -6   3   7 105.735 4.27323   4
  -5  -3   7 76.5009 2.90331   3
   5  -3  -7 69.9515 3.24143   4
   5  -3  -7 67.4025 3.08699   1
  -5  -3   7 69.8288 2.28312   2
  -5   3   7 62.9317 3.03602   2
  -5   3   7 64.4268 3.10722   4
  -5   3   7 62.8869 3.03993   3
   4  -3  -7 20.4853 1.60985   1
  -4  -3   7 22.1124 1.14589   2
   4  -3  -7 16.9797 1.79734   4
  -4  -3   7 20.6711 1.43304   3
  -4   3   7 16.6550 1.47622   3
  -4   3   7 18.3476 1.48125   2
  -4   3   7 18.4297 1.58784   4
   3  -3  -7 49.1590 2.51627   1
  -3  -3   7 50.4780 1.94115   2
  -3  -3   7 48.8124 2.31108   3
  -3   3   7 44.6857 2.37497   3
  -3   3   7 49.3834 2.53268   1
  -3   3   7 45.9045 2.51209   4
  -3   3   7 48.3933 2.46436   2
  -2  -3   7 106.243 3.74956   3
  -2  -3   7 101.308 3.25044   2
   2  -3  -7 100.718 3.95239   1
  -2   3   7 111.469 4.09490   1
  -2   3   7 103.495 3.83366   2
  -2   3   7 94.6088 3.88923   4
  -2   3   7 93.5675 3.67204   3
   1  -3  -7 104.709 4.03328   1
  -1  -3   7 106.372 3.81388   3
  -1  -3   7 102.135 3.37190   2
  -1   3   7 106.821 4.06597   1
  -1   3   7 98.1757 3.73691   2
  -1   3   7 99.2626 3.67861   3
  -1   3   7 110.743 4.11501   4
   0  -3   7 104.579 3.56658   2
   0  -3   7 116.763 4.10220   3
   0  -3  -7 106.261 4.16887   1
   0  -3   7 113.106 3.10857   4
   0   3   7 113.952 4.26453   1
   0   3   7 110.733 4.16575   4
   0   3   7 112.453 3.96920   2
   0   3   7 110.650 3.80961   3
   1  -3   7 114.855 3.24193   4
   1  -3   7 111.704 3.69212   2
  -1  -3  -7 105.790 4.16075   1
   1  -3   7 113.088 4.10010   3
   1   3   7 107.270 3.63325   3
   1   3   7 110.775 4.16791   4
   1   3   7 106.875 3.84199   2
   1   3   7 108.839 4.20457   1
   2  -3   7 16.5162 1.44307   3
   2  -3   7 15.2054 0.99070   4
   2  -3   7 18.0969 1.29800   2
   2   3   7 17.0319 1.54620   1
   2   3   7 15.4311 1.37106   4
   2   3   7 16.0764 1.09967   3
   2   3   7 17.3034 1.31163   2
   3  -3   7 17.6928 1.33026   2
   3  -3   7 19.3415 1.51097   3
   3  -3   7 17.2344 1.09967   4
   3   3   7 16.5902 1.27498   2
   3   3   7 14.3500 1.64337   4
   3   3   7 14.3816 1.68094   1
   4  -3   7 1.43333 0.59043   3
   4  -3   7 1.40101 0.44095   4
   4  -3   7 1.40868 0.58384   2
   4   3   7 2.12167 0.71377   4
   4   3   7 1.71997 0.66050   1
   4   3   7 2.05994 0.56602   2
   5  -3   7 1.25686 0.56601   3
   5  -3   7 1.45803 0.64018   2
   5  -3   7 0.81632 0.42236   4
   5   3   7 1.17984 0.62550   4
   5   3   7 1.43288 0.53681   2
   5   3   7 1.10737 0.70950   1
  -5   3  -7 0.52439 0.58626   3
   6  -3   7 6.60749 0.95179   4
   6  -3   7 5.95477 1.11021   3
   6  -3   7 5.61029 0.99399   2
   6   3   7 5.49942 1.21960   1
   6   3   7 5.79537 1.13236   4
  -6   3  -7 5.82346 1.09476   3
   6   3   7 5.47019 0.96510   2
   7  -3   7 10.6721 1.31604   4
   7  -3   7 9.98516 1.47560   3
   7  -3   7 11.8400 1.43508   2
   7   3   7 7.86907 1.37976   1
   7   3   7 10.0852 1.44255   4
  -7   3  -7 11.2139 1.56538   3
   8  -3   7 35.1804 2.34115   3
   8  -3   7 40.3167 2.19231   4
   8  -3   7 41.2645 2.28252   2
   8   3   7 36.8660 2.41046   4
   8   3   7 34.8170 2.57303   1
  -8   3  -7 38.2063 2.43232   3
   9  -3   7 1.76495 0.66035   4
   9  -3   7 1.36235 0.70492   3
   9  -3   7 1.62967 0.71020   2
   9   3   7 1.16589 0.69541   4
  -9   3  -7 2.34272 0.74287   3
   9   3   7 2.45530 0.90999   1
  10  -3   7 8.41154 1.33154   2
  10  -3   7 10.3798 1.54872   3
  10  -3   7 8.14118 1.28280   4
  10   3   7 11.6624 1.90088   1
  10   3   7 9.37448 1.55559   4
 -10   3  -7 10.1348 1.53007   3
  11  -3   7 1.67527 0.71277   4
  11  -3   7 0.35243 0.63222   2
  11   3   7 0.76398 0.70917   4
  11   3   7 2.33403 0.98686   1
  12  -3   7 0.64046 0.67603   2
  12  -3   7 1.64710 0.75094   4
  12   3   7 0.11937 0.57482   4
  12   3   7 -0.4912 0.49247   1
  13  -3   7 3.86020 0.98412   2
  13  -3   7 3.19547 0.99759   4
  13   3   7 3.89299 1.11740   4
  13   3   7 4.34614 1.28401   1
  14  -3   7 15.5002 1.98226   4
  14   3   7 16.3973 2.77556   1
  14   3   7 15.4413 2.09583   4
  14  -4  -7 -0.0330 0.70785   2
  14  -4  -7 0.19449 0.76200   4
  14  -4  -7 -0.0842 0.50392   1
 -14   4   7 0.33240 0.59468   3
 -14   4   7 -0.7753 0.42311   2
  13  -4  -7 0.14429 0.54874   1
  13  -4  -7 0.06539 0.63347   2
  13  -4  -7 0.53886 0.74925   4
 -13   4   7 0.31102 0.56014   3
 -13   4   7 -0.0117 0.62444   2
  12  -4  -7 -0.0085 0.67270   2
  12  -4  -7 1.53697 0.75162   1
  12  -4  -7 1.17555 0.77202   4
 -12   4   7 0.85827 0.61699   3
 -12   4   7 0.02150 0.53218   2
 -11  -4   7 -0.2173 0.44697   3
  11  -4  -7 0.27757 0.77459   4
  11  -4  -7 0.76100 0.81482   2
  11  -4  -7 -0.5497 0.47556   1
 -11   4   7 -0.4221 0.51069   2
 -11   4   7 0.72114 0.77426   3
  10  -4  -7 36.5670 2.70131   2
  10  -4  -7 30.3110 2.21480   1
  10  -4  -7 28.7740 2.32225   4
 -10  -4   7 35.9422 2.05619   3
 -10   4   7 33.1549 2.50735   2
 -10   4   7 28.3708 2.45991   3
   9  -4  -7 -1.1355 0.53152   4
  -9  -4   7 -0.2685 0.42614   3
   9  -4  -7 0.48274 0.57431   1
  -9   4   7 -0.0811 0.57672   3
  -9   4   7 0.03035 0.55947   2
   8  -4  -7 3.07243 0.91559   1
   8  -4  -7 4.06028 1.13196   4
  -8  -4   7 4.18826 0.91287   3
  -8   4   7 3.09925 1.07844   3
  -8   4   7 2.73259 0.89183   2
   7  -4  -7 5.64328 1.12166   1
   7  -4  -7 4.62600 1.13918   4
  -7  -4   7 2.39845 0.78261   3
  -7   4   7 3.45796 1.00671   2
  -7   4   7 3.95002 1.11275   3
  -7   4   7 2.83916 0.97856   4
   6  -4  -7 -0.3453 0.37767   1
  -6  -4   7 0.58140 0.53651   3
   6  -4  -7 -0.0510 0.48698   4
  -6   4   7 0.40895 0.61371   4
  -6   4   7 -0.0232 0.52105   2
  -6   4   7 0.75732 0.62822   3
   5  -4  -7 14.9957 1.76822   1
   5  -4  -7 15.4966 1.89024   4
  -5  -4   7 16.0142 1.41928   3
  -5   4   7 13.7664 1.86078   3
  -5   4   7 13.5483 1.73925   2
  -5   4   7 10.5409 1.60527   4
   4  -4  -7 14.2981 1.84398   4
  -4  -4   7 14.5256 1.04743   2
  -4  -4   7 16.2413 1.43811   3
   4  -4  -7 15.5365 1.77621   1
  -4   4   7 13.5979 1.74839   4
  -4   4   7 14.8341 1.79651   2
  -4   4   7 12.0105 1.69460   3
  -3  -4   7 1.85886 0.51084   2
  -3  -4   7 0.80835 0.47772   3
   3  -4  -7 0.46626 0.53803   1
   3  -4  -7 2.19546 0.77260   4
  -3   4   7 0.18903 0.42782   2
  -3   4   7 -0.1771 0.49429   4
  -3   4   7 1.06989 0.60913   3
  -3   4   7 1.20057 0.69166   1
   2  -4  -7 -0.6332 0.38055   1
   2  -4  -7 0.18462 0.53010   4
  -2  -4   7 -0.0435 0.26350   2
  -2  -4   7 0.42044 0.48842   3
  -2   4   7 -0.0920 0.35337   3
  -2   4   7 -0.3128 0.38550   4
  -2   4   7 -0.5597 0.43910   1
  -2   4   7 -0.1507 0.38879   2
   1  -4  -7 -0.3331 0.45744   1
  -1  -4   7 -0.2757 0.37774   3
  -1  -4   7 0.31334 0.33899   2
  -1   4   7 -0.5687 0.42073   4
  -1   4   7 0.05151 0.33725   3
  -1   4   7 -0.1190 0.52883   1
  -1   4   7 -0.0597 0.48849   2
   0  -4  -7 2.37366 0.85647   1
   0  -4   7 0.58870 0.60213   3
   0  -4   7 1.64645 0.55785   2
   0   4   7 0.18609 0.56058   4
   0   4   7 2.64325 0.93092   1
   0   4   7 1.45035 0.65496   2
   0   4   7 1.39316 0.60996   3
   1  -4   7 0.24840 0.47155   3
  -1  -4  -7 0.81562 0.60815   1
   1  -4   7 0.45705 0.45905   2
   1   4   7 0.18911 0.51745   2
   1   4   7 1.17995 0.72272   4
   1   4   7 0.56133 0.65186   1
   1   4   7 1.20904 0.49666   3
   2  -4   7 0.50545 0.50555   2
   2  -4   7 -0.6596 0.46153   3
  -2  -4  -7 0.19291 0.57051   1
   2   4   7 1.05935 0.55237   1
   2   4   7 0.29083 0.50121   2
   2   4   7 -0.1591 0.35259   4
   3  -4   7 48.5416 2.07754   4
   3  -4   7 46.8360 2.45616   2
   3  -4   7 45.9162 2.78109   3
   3   4   7 44.2589 2.65982   4
   3   4   7 39.6914 2.65831   1
   3   4   7 43.0791 2.35751   2
   4  -4   7 0.67921 0.60094   3
   4  -4   7 0.02339 0.33666   2
   4  -4   7 -0.0502 0.32372   4
   4   4   7 0.53303 0.65384   4
   4   4   7 0.01811 0.38175   2
   4   4   7 -0.4278 0.49044   1
   5  -4   7 0.47921 0.58005   3
   5  -4   7 1.55455 0.58070   4
   5  -4   7 1.71041 0.72631   2
  -5   4  -7 0.35950 0.51019   3
   5   4   7 2.62149 0.95444   1
   5   4   7 1.74274 0.79395   4
   6  -4   7 -0.7714 0.29214   4
   6  -4   7 -0.2162 0.45417   2
   6  -4   7 0.84523 0.64061   3
  -6   4  -7 -0.0635 0.57285   3
   6   4   7 0.32784 0.57727   4
   6   4   7 0.31741 0.61675   1
   7  -4   7 0.75064 0.49859   4
   7  -4   7 -0.0041 0.40092   2
   7  -4   7 0.25362 0.61444   3
   7   4   7 -0.0313 0.51024   4
   7   4   7 -0.1395 0.63414   1
  -7   4  -7 0.02577 0.56998   3
   8  -4   7 9.61799 1.64557   3
   8  -4   7 11.8006 1.64371   2
   8  -4   7 12.1847 1.45924   4
  -8   4  -7 11.2537 1.79049   3
   8   4   7 8.78225 1.61018   1
   8   4   7 10.2696 1.62512   4
   9  -4   7 23.6157 2.17006   3
   9  -4   7 21.7100 1.73393   4
   9  -4   7 22.3264 1.87704   2
   9   4   7 20.9860 2.32231   4
  -9   4  -7 23.3787 2.14599   3
   9   4   7 24.5977 2.84328   1
  10  -4   7 2.58002 1.01959   3
  10  -4   7 5.19750 1.16482   2
  10  -4   7 4.06423 1.00500   4
  10   4   7 4.21943 1.13916   4
 -10   4  -7 5.64729 1.30108   3
  10   4   7 3.08568 1.08862   1
  11  -4   7 0.48873 0.57980   4
  11  -4   7 0.37416 0.50588   2
  11  -4   7 0.23695 0.70277   3
 -11   4  -7 0.36862 0.58555   3
  11   4   7 1.06451 0.83045   1
  11   4   7 0.16018 0.79794   4
  12  -4   7 1.53346 0.76403   4
  12  -4   7 1.63246 0.82581   2
  12   4   7 1.35953 0.96776   1
  12  -5  -7 0.31502 0.55062   1
  12  -5  -7 0.14349 0.87281   2
 -12   5   7 0.54213 0.81214   2
  11  -5  -7 0.91978 0.67759   1
  11  -5  -7 0.52395 0.78237   4
  11  -5  -7 0.45554 0.70058   2
 -11   5   7 0.09480 0.70065   2
 -11   5   7 1.70057 0.88596   3
  10  -5  -7 0.13800 0.74258   2
  10  -5  -7 -0.7925 0.50333   4
 -10  -5   7 0.04276 0.84691   3
  10  -5  -7 -0.0473 0.51312   1
 -10   5   7 0.20461 0.66980   2
 -10   5   7 0.20515 0.60396   3
   9  -5  -7 17.5199 2.05754   1
   9  -5  -7 21.0915 2.46347   4
   9  -5  -7 17.9219 2.37475   2
  -9  -5   7 15.5235 1.77898   3
  -9   5   7 16.2752 2.23888   2
  -9   5   7 16.7621 2.40373   3
   8  -5  -7 12.8311 1.94693   4
   8  -5  -7 10.9845 1.64703   1
   8  -5  -7 11.7593 1.91487   2
  -8  -5   7 9.35276 1.58832   3
  -8   5   7 11.3794 1.88762   2
  -8   5   7 17.2720 2.43184   3
   7  -5  -7 9.99156 1.75837   2
  -7  -5   7 11.4276 1.52717   3
   7  -5  -7 10.9752 1.66163   1
   7  -5  -7 14.1819 1.97758   4
  -7   5   7 9.59788 1.75259   2
  -7   5   7 11.6003 1.84478   4
  -7   5   7 10.3933 1.86858   3
   6  -5  -7 22.1095 1.96392   1
  -6  -5   7 23.3152 1.85468   3
   6  -5  -7 28.7781 2.37308   4
   6  -5  -7 25.2620 2.18989   2
  -6   5   7 23.1210 2.53925   2
  -6   5   7 25.6704 2.40803   3
  -6   5   7 22.9156 2.49557   4
  -5  -5   7 0.17349 0.52310   3
   5  -5  -7 0.98310 0.74908   4
   5  -5  -7 -0.2368 0.60679   1
  -5   5   7 1.16261 0.84264   2
  -5   5   7 0.77365 0.74854   4
  -5   5   7 1.66420 0.88084   3
  -4  -5   7 -0.0455 0.58763   3
   4  -5  -7 0.60782 0.62400   1
   4  -5  -7 0.66450 0.66259   4
  -4   5   7 0.84888 0.62264   3
  -4   5   7 0.18534 0.67117   4
  -4   5   7 1.53438 0.79808   2
  -3  -5   7 34.5566 2.31792   3
   3  -5  -7 34.0519 2.43712   1
   3  -5  -7 25.7241 2.27065   4
  -3   5   7 31.0348 2.41706   3
  -3   5   7 32.7224 2.47399   4
  -3   5   7 34.2212 2.49227   2
  -2  -5   7 24.4014 1.98241   3
  -2  -5   7 25.0268 1.64593   2
   2  -5  -7 24.6052 2.62709   4
   2  -5  -7 21.3813 2.30869   1
  -2   5   7 26.3673 2.19058   3
  -2   5   7 20.9502 2.36965   4
  -2   5   7 21.1868 2.35595   1
  -2   5   7 20.9239 2.30703   2
  -1  -5   7 35.9591 2.49932   3
   1  -5  -7 31.2965 2.37989   1
   1  -5  -7 27.2008 2.30144   4
  -1  -5   7 31.0790 1.91549   2
  -1   5   7 32.3640 2.42099   1
  -1   5   7 28.9345 2.24146   3
  -1   5   7 31.4547 2.32361   2
  -1   5   7 31.9521 2.41197   4
   0  -5   7 5.37640 0.97800   2
   0  -5   7 3.84828 1.10365   3
   0  -5  -7 3.68681 1.06325   1
   0  -5  -7 2.75578 0.98397   4
   0   5   7 3.71076 1.05756   4
   0   5   7 4.78654 1.21950   1
   0   5   7 2.75526 0.87005   2
   1  -5   7 -0.1051 0.62514   3
   1  -5   7 -0.2026 0.39281   2
  -1  -5  -7 0.18401 0.54012   1
   1   5   7 0.17185 0.58244   1
   1   5   7 -0.0563 0.59579   4
   1   5   7 0.04739 0.53375   2
  -2  -5  -7 0.62662 0.64343   1
   2  -5   7 1.07847 0.85849   3
   2  -5   7 1.44019 0.65338   2
   2   5   7 0.63707 0.72583   1
   2   5   7 0.98349 0.64798   2
   2   5   7 0.59872 0.65647   4
   3  -5   7 29.6305 2.10787   2
   3  -5   7 27.7619 2.43199   3
  -3  -5  -7 27.1306 2.34088   1
   3   5   7 27.3437 2.24840   4
   3   5   7 26.7587 2.30601   1
   4  -5   7 4.18282 1.20193   3
   4  -5   7 4.24829 1.07462   2
   4   5   7 3.24062 1.09907   1
   4   5   7 3.69389 1.13266   4
   5  -5   7 17.5597 2.00858   2
   5  -5   7 15.4654 2.21823   3
   5   5   7 16.3622 2.11522   4
   5   5   7 15.2441 2.18171   1
   6  -5   7 0.09589 0.54174   2
   6  -5   7 -0.4169 0.61406   3
  -6   5  -7 -0.1673 0.64049   3
   6   5   7 0.01632 0.63533   4
   6   5   7 -0.0386 0.61846   1
   7  -5   7 -0.0512 0.56442   2
   7  -5   7 -0.3027 0.66782   3
   7  -5   7 0.06724 0.70097   4
   7   5   7 0.20049 0.64524   4
  -7   5  -7 -0.6888 0.56390   3
   7   5   7 0.10559 0.73647   1
   8  -5   7 0.69067 0.79596   3
   8  -5   7 0.56978 0.69591   2
   8  -5   7 0.19860 0.47878   4
   8   5   7 0.90666 0.93662   1
  -8   5  -7 -0.2570 0.67392   3
   9  -5   7 2.46408 0.80335   4
   9  -5   7 3.77418 1.10998   2
   9  -5   7 3.31268 1.15741   3
  -9   5  -7 3.28465 1.11048   3
   9   5   7 2.78017 1.08262   1
  10  -5   7 4.96261 1.06760   4
  10  -5   7 5.31241 1.41762   3
  10   5   7 4.54033 1.65371   1
 -10   5  -7 3.11156 1.06244   3
   7  -6  -7 0.35689 0.75446   4
  -7  -6   7 1.21888 0.80740   3
   7  -6  -7 0.19861 0.67499   2
   7  -6  -7 0.60923 0.73910   1
  -7   6   7 -0.3647 0.79884   3
  -7   6   7 0.08519 0.70494   2
  -6  -6   7 36.2469 2.48335   3
   6  -6  -7 34.5439 2.76802   2
   6  -6  -7 30.4436 2.45000   1
   6  -6  -7 33.6323 2.74265   4
  -6   6   7 29.8235 2.69219   2
  -6   6   7 27.5524 3.31529   3
   5  -6  -7 3.41495 1.01380   2
   5  -6  -7 2.77332 1.09104   1
   5  -6  -7 6.36667 1.44319   4
  -5  -6   7 4.84430 1.16586   3
  -5   6   7 4.73524 1.52445   3
  -5   6   7 5.04019 1.41490   4
  -5   6   7 4.05917 1.15479   2
   4  -6  -7 6.86153 1.45719   4
   4  -6  -7 6.13845 1.33753   2
   4  -6  -7 6.60498 1.44974   1
  -4  -6   7 6.56168 1.40031   3
  -4   6   7 6.59852 1.59628   3
  -4   6   7 7.25716 1.55826   2
  -4   6   7 6.01741 1.47797   4
   3  -6  -7 1.71245 0.88855   4
   3  -6  -7 1.90797 0.82021   1
   3  -6  -7 0.91162 0.64057   2
  -3  -6   7 2.21156 0.95026   3
  -3   6   7 1.44188 0.92769   4
  -3   6   7 3.28618 1.13400   3
  -3   6   7 0.93589 0.91045   2
  -2  -6   7 3.03309 1.10471   3
   2  -6  -7 2.82449 1.06721   1
   2  -6  -7 3.12513 1.01882   4
   2  -6  -7 3.22283 0.92860   2
  -2   6   7 0.64855 0.83745   4
  -2   6   7 3.01301 1.09779   2
   1  -6  -7 2.31565 0.85355   2
   1  -6  -7 1.34511 0.86254   4
   1  -6  -7 5.13683 1.38189   1
  -1  -6   7 6.25797 1.40785   3
  -1   6   7 2.34343 0.93636   2
  -1   6   7 3.66237 1.11627   4
  -1   6   7 4.83634 1.34923   1
   0  -6   7 57.1438 2.95831   2
   0  -6  -7 45.7510 2.96126   2
   0  -6  -7 47.9962 3.22057   4
   0  -6   7 59.5710 3.62433   3
   0  -6  -7 51.9482 3.29394   1
   0   6   7 49.6939 3.26328   4
   0   6   7 57.7692 3.39934   2
   0   6   7 47.5190 3.21027   1
   1  -6   7 -0.1767 0.51458   3
  -1  -6  -7 0.84095 0.77931   4
   1  -6   7 1.14873 0.58578   2
  -1  -6  -7 0.19229 0.64721   1
   1   6   7 0.79405 0.85623   4
   1   6   7 1.80137 0.93925   1
  -2  -6  -7 3.08611 1.13197   1
   2  -6   7 5.23947 1.15027   2
   2  -6   7 3.11117 1.15916   3
  -2  -6  -7 4.83285 1.30372   4
   2   6   7 5.33691 1.36913   1
   2   6   7 5.01745 1.35072   4
  -3  -6  -7 7.26263 1.47668   4
   3  -6   7 9.10619 1.81118   3
   3  -6   7 7.79567 1.37156   2
  -3  -6  -7 7.54724 1.56245   1
   3   6   7 7.90928 1.54766   4
   3   6   7 4.78157 1.37763   1
  -4  -6  -7 3.82188 1.22609   1
   4  -6   7 2.08040 0.81648   2
   4  -6   7 4.69513 1.40590   3
   4   6   7 3.70977 1.20547   1
   5  -6   7 1.96979 1.03230   3
  -5  -6  -7 1.25352 0.82211   1
   5  -6   7 1.18506 0.64441   2
   5   6   7 2.29927 1.06930   1
  17   0  -8 0.84838 0.65453   1
 -17   0   8 2.05177 0.78441   3
 -16   0   8 4.45092 1.05732   3
  16   0  -8 5.50675 1.33150   1
 -15   0   8 0.51387 0.54817   3
  15   0  -8 0.86655 0.75504   1
  14   0  -8 244.231 7.61779   1
 -14   0   8 237.557 7.42840   3
  13   0  -8 0.44662 0.60178   1
 -13   0   8 0.69195 0.58291   3
 -12   0   8 8.09866 1.18617   3
  12   0  -8 8.78204 1.29313   1
 -11   0   8 72.1914 2.82384   2
 -11   0   8 72.7474 3.09929   3
  11   0  -8 77.4995 3.20654   1
  11   0  -8 77.1961 2.80939   4
 -10   0   8 145.573 4.46269   2
 -10   0   8 144.938 4.68802   3
  10   0  -8 142.708 4.69790   1
  10   0  -8 139.843 4.28360   4
   9   0  -8 129.748 3.89856   4
  -9   0   8 120.872 3.94508   2
  -9   0   8 128.231 4.17595   3
   9   0  -8 120.791 4.11950   1
   8   0  -8 192.900 5.39476   4
  -8   0   8 197.773 5.54417   2
  -8   0   8 198.787 5.68083   3
   8   0  -8 196.123 5.69296   1
   7   0  -8 93.0966 3.06082   4
  -7   0   8 92.0276 3.21033   3
   7   0  -8 95.7689 3.27426   1
  -7   0   8 90.6958 3.11084   2
  -7   0   8 95.9268 3.09917   4
   6   0  -8 150.327 4.39612   4
  -6   0   8 156.768 4.54858   3
  -6   0   8 157.791 4.44703   4
  -6   0   8 151.533 4.44978   2
   6   0  -8 154.561 4.57591   1
  -5   0   8 677.026 15.7695   4
  -5   0   8 690.941 15.8389   3
   5   0  -8 666.235 15.7493   4
   5   0  -8 674.243 15.8904   1
  -5   0   8 684.357 15.7841   2
  -4   0   8 15.9899 1.04469   3
  -4   0   8 17.1895 1.06781   4
   4   0  -8 15.7924 1.06911   1
  -4   0   8 15.5666 1.00683   2
   3   0  -8 48.3310 1.99296   1
  -3   0   8 50.4100 2.00770   4
  -3   0   8 50.4449 1.94439   2
  -3   0   8 54.1413 1.98476   3
  -2   0   8 17.5628 1.00642   3
   2   0  -8 13.6050 1.01038   1
  -2   0   8 14.9803 0.96269   2
  -2   0   8 16.3458 1.04268   4
  -1   0   8 471.726 11.2785   2
  -1   0   8 479.823 11.4667   1
   1   0  -8 479.792 11.4447   1
  -1   0   8 460.581 11.4096   4
  -1   0   8 491.831 11.2012   3
   0   0  -8 608.658 14.0589   1
   0   0   8 588.230 13.8411   2
   0   0   8 601.753 14.0667   1
   0   0   8 580.916 13.9992   4
   0   0   8 600.799 13.6864   3
  -1   0  -8 370.631 9.12825   1
   1   0   8 372.199 8.68904   3
   1   0   8 352.479 9.05843   4
   1   0   8 368.482 9.15232   1
   1   0   8 363.243 8.89091   2
   2   0   8 333.489 8.22463   2
   2   0   8 319.584 8.41006   4
   2   0   8 336.501 8.51732   1
   2   0   8 343.182 7.96351   3
   3   0   8 221.996 6.10826   1
   3   0   8 222.052 5.45018   3
   3   0   8 215.480 5.75311   2
   3   0   8 217.110 6.01381   4
   4   0   8 2.64542 0.51355   2
   4   0   8 1.47256 0.50329   4
   4   0   8 2.06137 0.39361   3
   4   0   8 1.61654 0.48569   1
   5   0   8 2.72045 0.61803   4
   5   0   8 3.08591 0.44264   3
   5   0   8 2.82123 0.64728   1
   5   0   8 3.39504 0.62292   2
   6   0   8 391.896 9.72884   2
   6   0   8 405.937 10.3840   1
   6   0   8 388.959 10.1579   4
   7   0   8 397.818 10.3966   4
   7   0   8 407.002 10.5956   1
   7   0   8 392.594 9.84822   2
   8   0   8 111.343 4.08768   4
   8   0   8 119.040 4.28985   1
   8   0   8 110.791 3.61444   2
   9   0   8 310.488 8.14304   2
   9   0   8 317.333 8.84065   4
   9   0   8 321.095 9.08349   1
  10   0   8 2.68904 0.88046   4
  10   0   8 1.80250 0.55575   2
  10   0   8 3.89304 0.91939   1
  11   0   8 34.6353 2.26261   4
  11   0   8 35.5980 2.35408   1
  12   0   8 17.2685 1.98936   1
  12   0   8 16.1198 1.84262   4
  13   0   8 8.30379 1.63423   1
  13   0   8 9.61597 1.52210   4
  14   0   8 7.71396 1.46989   4
  14   0   8 7.32789 1.37906   1
  15   0   8 21.6632 2.47651   1
  15   0   8 17.1266 2.08496   4
  17  -1  -8 2.69680 1.04928   1
 -17   1   8 3.29642 0.96204   3
  17   1  -8 4.22037 1.21288   1
 -16  -1   8 1.19164 0.63112   3
  16  -1  -8 1.43072 0.88331   1
  16   1  -8 -0.2543 0.63279   1
 -16   1   8 0.16164 0.51255   3
  15  -1  -8 9.00146 1.53396   1
 -15  -1   8 9.04237 1.32571   3
  15   1  -8 9.57418 1.57732   1
 -15   1   8 9.50286 1.52201   3
 -14  -1   8 33.9588 2.11461   3
  14  -1  -8 35.9245 2.18880   4
  14  -1  -8 36.5922 2.43692   1
  14   1  -8 35.9595 2.40223   1
 -14   1   8 33.1420 2.34032   3
  13  -1  -8 4.89206 0.98411   4
  13  -1  -8 5.80304 1.19714   1
 -13  -1   8 6.29856 1.06379   3
  13   1  -8 5.57578 1.16045   1
 -13   1   8 6.91977 1.20476   3
  12  -1  -8 0.19891 0.46666   4
 -12  -1   8 0.60081 0.47882   3
  12  -1  -8 0.72184 0.61429   1
 -12   1   8 0.71955 0.46817   2
  12   1  -8 0.29428 0.48382   1
 -12   1   8 1.02110 0.64129   3
  11  -1  -8 23.9203 1.77809   1
  11  -1  -8 28.2456 1.78740   4
 -11  -1   8 25.7982 1.65441   3
 -11   1   8 24.9226 1.80564   3
  11   1  -8 26.3061 1.74990   1
 -11   1   8 25.1467 1.66833   2
 -10  -1   8 32.5592 1.81695   3
  10  -1  -8 32.3008 1.87397   4
  10  -1  -8 32.7497 1.98739   1
 -10   1   8 31.0040 1.95714   3
  10   1  -8 31.5880 1.82620   1
 -10   1   8 33.4810 1.90516   2
  -9  -1   8 38.2428 1.88325   3
   9  -1  -8 37.3641 2.07038   1
   9  -1  -8 33.9368 1.93389   4
  -9  -1   8 36.7950 1.62888   2
  -9   1   8 36.0216 2.00591   3
  -9   1   8 33.4920 1.90453   2
   9   1  -8 38.4673 1.91199   1
   8  -1  -8 139.434 4.51355   4
  -8  -1   8 144.620 4.05811   2
  -8  -1   8 138.547 4.31630   3
   8  -1  -8 140.284 4.59846   1
  -8   1   8 134.642 4.48243   2
  -8   1   8 139.151 4.55876   3
  -8   1   8 134.704 4.48907   4
   8   1  -8 141.343 4.30569   1
  -7  -1   8 8.63431 0.72082   2
   7  -1  -8 5.64293 0.93042   1
   7  -1  -8 9.09571 1.10545   4
  -7  -1   8 9.69757 0.93378   3
   7   1  -8 9.94438 1.02282   1
  -7   1   8 9.69124 1.13422   3
  -7   1   8 10.1420 1.18398   2
  -7   1   8 10.2938 1.15285   4
   6  -1  -8 16.5667 1.25740   1
  -6  -1   8 20.4716 1.27165   3
  -6  -1   8 19.2871 0.91222   4
  -6  -1   8 20.7828 1.10059   2
   6  -1  -8 18.1371 1.31139   4
   6   1  -8 20.0940 0.92617   4
  -6   1   8 20.2672 1.30753   3
  -6   1   8 17.3293 1.26482   2
  -6   1   8 19.2185 1.33610   4
   6   1  -8 20.6784 1.17652   1
  -5  -1   8 1.56561 0.32259   4
  -5  -1   8 1.52964 0.39502   2
   5  -1  -8 0.43093 0.38672   4
   5  -1  -8 1.42818 0.48808   1
  -5  -1   8 1.39716 0.48632   3
   5   1  -8 1.27283 0.32214   4
   5   1  -8 1.48150 0.41419   1
  -5   1   8 1.14595 0.45671   3
  -5   1   8 2.02027 0.52732   2
  -5   1   8 1.73054 0.53014   4
  -4  -1   8 232.181 6.05961   3
  -4  -1   8 226.620 5.81416   2
  -4  -1   8 229.868 5.64708   4
   4  -1  -8 226.812 6.38366   1
   4   1  -8 225.713 5.77064   1
  -4   1   8 222.982 6.20399   2
  -4   1   8 230.637 6.14350   3
  -4   1   8 220.463 6.33616   4
   3  -1  -8 2.02518 0.57223   1
  -3  -1   8 2.59964 0.45420   2
  -3  -1   8 2.23677 0.48474   3
  -3  -1   8 2.63992 0.42605   4
  -3   1   8 1.09307 0.46275   4
  -3   1   8 1.74609 0.43931   3
   3   1  -8 1.88321 0.39136   1
  -3   1   8 2.07573 0.49136   2
  -2  -1   8 103.476 3.09986   2
  -2  -1   8 106.316 3.04065   4
  -2  -1   8 101.461 3.21270   3
   2  -1  -8 108.928 3.60791   1
   2   1  -8 102.543 2.94442   1
  -2   1   8 101.119 3.55817   1
  -2   1   8 100.827 3.51130   4
  -2   1   8 101.307 3.18266   3
  -2   1   8 105.519 3.37866   2
  -1  -1   8 108.900 3.30131   3
   1  -1  -8 104.482 3.58477   1
  -1  -1   8 109.015 3.11650   4
  -1  -1   8 103.446 3.15456   2
  -1   1   8 107.973 3.64799   1
   1   1  -8 104.341 2.96501   1
  -1   1   8 102.904 3.34225   2
  -1   1   8 102.456 3.55321   4
  -1   1   8 104.890 3.16551   3
   0  -1   8 160.553 4.19834   1
   0  -1   8 161.771 4.37557   4
   0  -1   8 160.450 4.45715   2
   0  -1   8 161.054 4.51636   3
   0  -1  -8 156.300 4.88211   1
   0   1   8 163.244 4.95911   1
   0   1   8 156.137 4.57156   2
   0   1   8 159.064 4.85683   4
   0   1  -8 164.453 4.21453   1
   0   1   8 166.300 4.34617   3
   1  -1   8 23.2242 1.08018   1
   1  -1   8 22.3901 1.22399   3
   1  -1   8 21.7738 1.17112   4
   1  -1   8 21.5620 1.20843   2
   1   1   8 21.6050 1.40425   4
  -1   1  -8 22.1312 1.07531   1
   1   1   8 25.4771 1.54438   1
   1   1   8 21.5314 1.05154   3
   1   1   8 23.3230 1.28433   2
   2  -1   8 33.6655 1.52855   4
   2  -1   8 31.8017 1.50585   3
   2  -1   8 35.0041 1.56757   2
   2  -1   8 32.9265 1.41111   1
   2   1   8 34.9797 1.80944   4
   2   1   8 31.9063 1.26741   3
   2   1   8 31.1132 1.52772   2
   2   1   8 34.4527 1.85489   1
   3  -1   8 65.3636 2.31185   1
   3  -1   8 66.2158 2.43359   4
   3  -1   8 67.2589 2.43827   2
   3  -1   8 70.7623 2.44304   3
   3   1   8 66.5582 2.70696   4
   3   1   8 66.0667 1.98906   3
   3   1   8 63.4979 2.76546   1
   3   1   8 66.6026 2.41528   2
   4  -1   8 3.00024 0.58524   3
   4  -1   8 2.68259 0.58386   4
   4  -1   8 2.44380 0.50255   1
   4  -1   8 2.44860 0.56146   2
   4   1   8 1.84665 0.40646   3
   4   1   8 2.04173 0.61236   4
   4   1   8 2.24630 0.63962   1
   4   1   8 1.95674 0.49037   2
   5  -1   8 42.4868 1.98837   4
   5  -1   8 44.5486 1.96255   2
   5  -1   8 45.4484 1.95788   1
   5  -1   8 42.4762 1.83053   3
   5   1   8 42.5606 2.29123   1
   5   1   8 43.3574 1.85173   2
   5   1   8 42.5683 2.19436   4
   6  -1   8 199.665 5.68595   2
   6  -1   8 204.508 5.54886   3
   6  -1   8 212.723 5.84008   1
   6  -1   8 198.848 5.84719   4
   6   1   8 203.505 6.36018   1
   6   1   8 196.968 5.50817   2
   6   1   8 200.524 6.13027   4
   7  -1   8 82.9593 3.00123   2
   7  -1   8 76.3672 2.76827   3
   7  -1   8 79.1410 3.13488   4
   7  -1   8 83.5005 3.12141   1
   7   1   8 80.0829 2.80211   2
   7   1   8 78.8592 3.48287   1
   7   1   8 80.5436 3.31228   4
   8  -1   8 14.1200 1.21024   1
   8  -1   8 11.7688 1.35874   4
   8  -1   8 11.9733 1.26744   2
   8   1   8 15.9743 1.80942   1
   8   1   8 12.5546 0.97504   2
   8   1   8 13.1546 1.52898   4
   9  -1   8 38.4963 2.15656   1
   9  -1   8 39.4974 2.00918   2
   9  -1   8 39.4727 2.21813   4
   9   1   8 36.4794 1.76107   2
   9   1   8 40.9301 2.37538   4
   9   1   8 42.0672 2.54376   1
  10  -1   8 5.61329 0.92730   2
  10  -1   8 5.36018 1.01079   1
  10  -1   8 5.92228 1.04335   4
  10   1   8 7.69530 1.28700   4
  10   1   8 6.56150 1.28881   1
  11  -1   8 13.0257 1.57663   1
  11  -1   8 12.4522 1.57794   4
  11  -1   8 12.5194 1.38035   2
  11   1   8 10.9967 1.67081   1
  11   1   8 8.84351 1.39105   4
  12  -1   8 -0.0314 0.43455   1
  12  -1   8 -0.2759 0.49518   2
  12  -1   8 -0.4613 0.44686   4
  12   1   8 0.17876 0.48111   1
  12   1   8 -0.6455 0.47298   4
  13  -1   8 2.60050 0.95836   4
  13   1   8 2.17411 0.92771   4
  13   1   8 1.33822 0.72258   1
  14  -1   8 0.18346 0.62322   4
  14   1   8 -1.0214 0.46899   4
  14   1   8 -0.0015 0.57112   1
  15  -1   8 0.31539 0.70219   4
  15   1   8 -0.4826 0.50154   1
  15   1   8 0.04705 0.63127   4
  17  -2  -8 -0.6413 0.60947   4
 -17   2   8 0.52129 0.54455   3
  17   2  -8 0.04527 0.68907   1
  16  -2  -8 7.45356 1.40206   4
  16  -2  -8 6.26528 1.37278   1
 -16   2   8 5.89934 1.31698   3
  16   2  -8 6.27964 1.38076   1
  15  -2  -8 8.80254 1.47052   4
 -15  -2   8 7.36273 1.20918   3
  15  -2  -8 9.18784 1.51541   1
 -15   2   8 6.80743 1.43476   3
  15   2  -8 8.53893 1.54004   1
 -14  -2   8 0.26210 0.51464   3
  14  -2  -8 0.47110 0.68442   1
  14  -2  -8 0.39506 0.64285   4
  14  -2  -8 0.24647 0.51700   2
 -14   2   8 -0.2681 0.48988   3
  14   2  -8 0.31787 0.59379   1
 -14   2   8 1.29318 0.52573   2
  13  -2  -8 1.30717 0.71036   4
  13  -2  -8 2.07853 0.76698   1
 -13  -2   8 1.47003 0.56023   3
 -13   2   8 1.62325 0.82254   3
  13   2  -8 3.21116 0.93016   1
 -13   2   8 1.04465 0.62049   2
 -12  -2   8 -0.0227 0.39598   3
  12  -2  -8 0.26629 0.36152   1
  12  -2  -8 -0.0792 0.52841   4
 -12   2   8 0.58410 0.47483   2
 -12   2   8 0.43529 0.60094   3
  12   2  -8 0.60076 0.56841   1
 -11  -2   8 1.50813 0.51436   3
  11  -2  -8 1.34861 0.57284   1
  11  -2  -8 1.22896 0.64430   4
 -11   2   8 2.73406 0.79721   3
  11   2  -8 1.97034 0.68884   1
 -11   2   8 1.70514 0.67110   2
 -10  -2   8 0.11960 0.33458   3
  10  -2  -8 0.12286 0.52391   4
  10  -2  -8 0.20731 0.42267   1
 -10   2   8 0.74193 0.52122   3
 -10   2   8 0.03578 0.39006   2
  10   2  -8 0.27773 0.44343   1
   9  -2  -8 48.5938 2.54225   1
  -9  -2   8 51.4021 2.31424   3
   9  -2  -8 51.6752 2.63592   4
  -9   2   8 47.6856 2.61984   3
  -9   2   8 47.8400 2.56383   2
   9   2  -8 49.4950 2.26747   1
  -8  -2   8 0.76654 0.50043   3
   8  -2  -8 1.06572 0.54535   4
   8  -2  -8 0.69688 0.51093   1
  -8   2   8 -0.2400 0.35239   4
   8   2  -8 0.05101 0.33490   1
  -8   2   8 0.41253 0.39031   3
  -8   2   8 0.27100 0.44725   2
  -7  -2   8 0.03433 0.40504   3
   7  -2  -8 0.85615 0.46297   4
  -7  -2   8 0.05011 0.22333   2
   7  -2  -8 0.29560 0.48506   1
   7   2  -8 -0.3370 0.23644   1
  -7   2   8 0.27841 0.36178   4
  -7   2   8 -0.5368 0.30651   2
  -7   2   8 0.17169 0.34190   3
   6  -2  -8 5.75528 0.99513   1
  -6  -2   8 6.49779 0.68213   2
  -6  -2   8 5.60962 0.84950   3
   6  -2  -8 6.86751 1.10344   4
  -6   2   8 6.14304 1.04441   4
  -6   2   8 7.02295 1.06429   2
  -6   2   8 5.62455 0.94235   3
   6   2  -8 5.27808 0.69390   1
  -5  -2   8 35.3498 1.46649   2
   5  -2  -8 34.9224 2.04740   4
   5  -2  -8 34.8455 2.02240   1
  -5  -2   8 35.1151 1.76921   3
  -5   2   8 34.4658 2.01161   4
  -5   2   8 34.0589 1.91337   3
  -5   2   8 31.1891 1.87880   2
   5   2  -8 32.8206 1.40418   1
  -4  -2   8 -0.1220 0.25382   2
  -4  -2   8 0.13731 0.38758   3
   4  -2  -8 0.02206 0.39902   1
  -4   2   8 0.10210 0.27695   2
  -4   2   8 0.19259 0.26632   3
  -4   2   8 -0.3630 0.34579   4
   4   2  -8 -0.1085 0.17932   1
  -3  -2   8 156.223 4.61045   3
  -3  -2   8 152.917 4.20709   2
   3  -2  -8 152.086 4.96545   1
  -3   2   8 156.928 5.03178   4
  -3   2   8 145.343 4.61947   3
   3   2  -8 145.530 3.77424   1
  -3   2   8 150.835 4.98392   1
  -3   2   8 150.697 4.79021   2
  -2  -2   8 0.06719 0.35320   3
   2  -2  -8 0.73739 0.49165   1
  -2  -2   8 0.34335 0.17347   4
  -2  -2   8 0.60714 0.32688   2
  -2   2   8 0.57085 0.48506   1
  -2   2   8 0.12611 0.33023   4
  -2   2   8 0.13937 0.30645   3
  -2   2   8 0.87409 0.43328   2
  -1  -2   8 5.07724 0.80680   3
  -1  -2   8 7.36124 0.54966   4
   1  -2  -8 6.09898 0.98925   1
  -1  -2   8 6.29571 0.76025   2
  -1   2   8 5.40372 0.85306   2
  -1   2   8 7.84900 1.09119   1
  -1   2   8 7.90582 0.93059   3
  -1   2   8 6.02335 0.96491   4
   0  -2   8 13.6010 0.79498   4
   0  -2   8 12.1434 0.90398   2
   0  -2  -8 10.0293 1.27146   1
   0  -2   8 14.6401 1.11857   3
   0   2   8 10.9053 0.89892   3
   0   2   8 10.2524 1.24545   4
   0   2   8 13.6392 1.46637   1
   0   2   8 12.5752 1.06349   2
   1  -2   8 2.01202 0.53104   3
   1  -2   8 2.37020 0.54336   2
  -1  -2  -8 2.02946 0.64934   1
   1  -2   8 3.73854 0.53505   4
   1   2   8 3.51914 0.58107   3
   1   2   8 2.74114 0.67742   4
   1   2   8 2.35898 0.56858   2
   1   2   8 3.02272 0.73742   1
   2  -2   8 0.53006 0.28392   4
   2  -2   8 0.55979 0.38557   2
   2  -2   8 0.44904 0.38883   3
   2   2   8 0.47711 0.45921   4
   2   2   8 -0.0030 0.32884   2
   2   2   8 0.35167 0.25057   3
   2   2   8 1.84962 0.67406   1
   3  -2   8 17.5424 1.22431   2
   3  -2   8 15.7549 1.19009   3
   3  -2   8 14.5913 1.01039   4
   3   2   8 14.7944 1.11962   2
   3   2   8 12.5168 1.44038   4
   3   2   8 17.1973 1.42056   1
   4  -2   8 1.11226 0.43094   2
   4  -2   8 1.36356 0.53997   3
   4  -2   8 1.77854 0.46916   4
   4   2   8 1.65724 0.51611   2
   4   2   8 0.45395 0.49388   4
   4   2   8 0.80466 0.50937   1
   5  -2   8 2.03214 0.61411   3
   5  -2   8 0.97611 0.47828   2
   5  -2   8 2.10203 0.54511   4
   5   2   8 1.92647 0.69098   4
   5   2   8 1.70248 0.50455   2
   5   2   8 0.77047 0.53806   1
   6  -2   8 12.9177 1.12394   4
   6  -2   8 14.4345 1.16965   2
   6  -2   8 14.4380 1.23219   3
   6   2   8 13.2618 1.63997   1
   6   2   8 12.2763 1.51954   4
   6   2   8 12.0251 1.00295   2
   7  -2   8 20.4867 1.55744   3
   7  -2   8 25.3977 1.61621   4
   7  -2   8 24.3402 1.56762   2
   7   2   8 22.6711 1.37769   2
   7   2   8 20.9483 1.71568   4
   7   2   8 25.1021 1.97086   1
   8  -2   8 2.67436 0.74597   2
   8  -2   8 2.88256 0.80658   3
   8  -2   8 5.07297 0.93588   4
   8   2   8 5.32707 1.18864   1
   8   2   8 5.40873 1.07446   4
   9  -2   8 19.6408 1.54211   2
   9  -2   8 21.8044 1.63255   4
   9   2   8 21.8706 2.20623   4
   9   2   8 16.9875 2.08107   1
  10  -2   8 0.01803 0.46824   2
  10  -2   8 -0.4795 0.39331   4
  10   2   8 0.29105 0.59979   4
  10   2   8 -0.0210 0.51883   1
  11  -2   8 3.67286 0.94626   4
  11  -2   8 3.26123 0.86685   2
  11   2   8 3.07973 0.98886   4
  11   2   8 1.84909 0.81774   1
  12  -2   8 1.61861 0.70323   2
  12  -2   8 1.80663 0.73559   4
  12   2   8 1.46217 0.80741   1
  12   2   8 2.01885 0.88198   4
  13  -2   8 -0.6448 0.49800   2
  13  -2   8 -0.1448 0.30874   4
  13   2   8 -0.3368 0.58567   4
  13   2   8 -0.7915 0.51312   1
  14  -2   8 0.70594 0.67553   4
  14   2   8 1.27830 0.87117   4
  14   2   8 0.38115 0.64047   1
  15  -3  -8 -0.3905 0.72040   4
  15  -3  -8 1.33264 0.79855   1
  15  -3  -8 1.02815 0.83826   2
 -15   3   8 1.03094 0.79668   3
  15   3  -8 2.31862 0.86898   1
 -15   3   8 1.37245 0.72997   2
  14  -3  -8 0.38188 0.74024   4
  14  -3  -8 -0.0879 0.64092   2
  14  -3  -8 0.28342 0.64307   1
 -14   3   8 0.09883 0.58948   3
  14   3  -8 0.52011 0.61669   1
 -14   3   8 0.08943 0.46211   2
  13  -3  -8 66.4763 3.39605   1
  13  -3  -8 65.4885 3.59883   2
  13  -3  -8 63.6956 3.43325   4
 -13  -3   8 63.5669 2.89623   3
 -13   3   8 61.4281 3.63939   3
 -13   3   8 55.1022 3.22422   2
  12  -3  -8 15.9406 1.90799   1
  12  -3  -8 16.1027 1.97055   4
 -12  -3   8 14.2580 1.57646   3
 -12   3   8 16.2055 2.20941   3
 -12   3   8 20.4370 2.23787   2
 -11  -3   8 5.82509 1.04058   3
  11  -3  -8 6.10107 1.17949   1
  11  -3  -8 5.73167 1.23458   4
 -11   3   8 6.35452 1.27054   2
 -11   3   8 5.60385 1.28275   3
 -10  -3   8 0.72864 0.56070   3
  10  -3  -8 0.16218 0.51469   1
  10  -3  -8 0.23171 0.63337   4
 -10   3   8 0.53039 0.44963   2
 -10   3   8 -0.3538 0.48380   3
   9  -3  -8 0.35288 0.43076   1
   9  -3  -8 0.83549 0.63991   4
  -9  -3   8 0.31705 0.44533   3
  -9   3   8 -0.2874 0.53424   3
  -9   3   8 -0.3288 0.25851   2
   8  -3  -8 41.7142 2.53663   4
  -8  -3   8 40.1990 2.05987   3
   8  -3  -8 37.6802 2.35473   1
  -8   3   8 36.8693 2.35626   2
  -8   3   8 39.3367 2.45390   4
  -8   3   8 37.2520 2.44058   3
   7  -3  -8 107.353 4.23974   1
   7  -3  -8 111.882 4.43552   4
  -7  -3   8 107.484 3.77101   3
  -7   3   8 103.655 4.27238   4
  -7   3   8 99.8638 4.17742   2
  -7   3   8 103.736 4.33131   3
   6  -3  -8 170.136 5.95063   4
   6  -3  -8 185.417 5.96340   1
  -6  -3   8 180.959 4.71546   2
  -6  -3   8 173.071 5.35783   3
  -6   3   8 182.203 6.03686   4
  -6   3   8 164.641 5.86873   3
  -6   3   8 172.180 5.88766   2
   5  -3  -8 -0.0508 0.57671   4
  -5  -3   8 1.01699 0.35420   2
  -5  -3   8 0.87631 0.44326   3
   5  -3  -8 0.15257 0.51887   1
  -5   3   8 0.81729 0.60993   4
  -5   3   8 2.10175 0.78766   2
  -5   3   8 1.94764 0.71918   3
   4  -3  -8 4.28126 1.01133   1
   4  -3  -8 3.48626 0.94244   4
  -4  -3   8 5.67615 0.73640   2
  -4  -3   8 5.17237 0.86452   3
  -4   3   8 3.96863 0.90169   2
  -4   3   8 5.18023 1.05971   4
  -4   3   8 4.85383 1.00434   3
  -3  -3   8 15.4352 1.03806   2
  -3  -3   8 15.3984 1.30469   3
   3  -3  -8 16.3825 1.47649   1
  -3   3   8 15.5533 1.75865   4
  -3   3   8 13.5488 1.57444   3
  -3   3   8 14.2279 1.64966   1
  -3   3   8 11.8306 1.47360   2
  -2  -3   8 45.5886 2.26031   3
  -2  -3   8 45.4357 1.94404   2
   2  -3  -8 43.7071 2.51679   1
  -2   3   8 41.9463 2.48151   1
  -2   3   8 40.9942 2.40897   4
  -2   3   8 43.4489 2.28566   3
  -2   3   8 46.0817 2.40615   2
  -1  -3   8 146.853 4.82968   3
   1  -3  -8 139.191 5.06683   1
  -1  -3   8 153.149 4.41934   2
  -1   3   8 140.088 4.79839   2
  -1   3   8 135.344 5.01428   4
  -1   3   8 145.668 5.15350   1
  -1   3   8 136.957 4.63602   3
   0  -3   8 434.950 10.4712   2
   0  -3   8 417.383 10.9227   3
   0  -3  -8 413.136 11.2780   1
   0   3   8 416.204 11.3051   1
   0   3   8 404.723 11.1707   4
   0   3   8 413.738 10.5916   3
   0   3   8 399.154 10.7945   2
  -1  -3  -8 116.214 4.52834   1
   1  -3   8 110.352 4.19454   3
   1  -3   8 120.009 3.43298   4
   1  -3   8 123.823 3.97613   2
   1   3   8 115.027 4.43060   4
   1   3   8 114.977 4.51967   1
   1   3   8 118.458 4.17121   2
   1   3   8 114.369 3.83237   3
   2  -3   8 0.38511 0.38539   3
   2  -3   8 0.47131 0.35403   4
   2  -3   8 0.79214 0.48692   2
   2   3   8 -0.5970 0.41138   1
   2   3   8 0.24299 0.57546   4
   2   3   8 0.14684 0.44406   2
   3  -3   8 71.8752 2.94853   2
   3  -3   8 77.6580 2.70637   4
   3  -3   8 74.1577 3.27355   3
   3   3   8 74.1692 3.47478   1
   3   3   8 73.1467 3.34272   4
   3   3   8 71.8193 3.00013   2
   4  -3   8 47.8723 2.33252   2
   4  -3   8 43.8881 2.46438   3
   4  -3   8 48.4075 2.08201   4
   4   3   8 41.8830 2.17133   2
   4   3   8 46.4419 2.72660   1
   4   3   8 41.2250 2.48970   4
   5  -3   8 46.7985 2.55986   3
   5  -3   8 42.5927 2.24278   2
   5  -3   8 45.0170 2.12665   4
   5   3   8 43.8092 2.18460   2
   5   3   8 40.3657 2.50559   4
   5   3   8 42.0185 2.65765   1
   6  -3   8 41.5132 2.45442   3
   6  -3   8 44.4389 2.17015   4
   6  -3   8 41.3351 2.28369   2
   6   3   8 35.5703 2.52627   1
   6   3   8 44.0697 2.58618   4
   7  -3   8 5.16298 1.07364   3
   7  -3   8 3.72464 0.92471   2
   7  -3   8 6.54993 1.02200   4
   7   3   8 2.86631 0.95988   4
   7   3   8 3.82458 1.11839   1
   8  -3   8 64.7759 3.02679   2
   8  -3   8 63.4695 3.21136   3
   8  -3   8 66.5585 2.97499   4
   8   3   8 62.9622 3.34522   4
   8   3   8 68.5129 3.70567   1
   9  -3   8 8.24880 1.35743   3
   9  -3   8 8.88699 1.29510   4
   9  -3   8 7.77246 1.28180   2
   9   3   8 11.3200 1.83859   1
   9   3   8 9.17670 1.54734   4
  -9   3  -8 10.7306 1.59518   3
  10  -3   8 2.09837 0.71002   4
  10  -3   8 1.81025 0.79238   2
 -10   3  -8 2.56140 0.85863   3
  10   3   8 1.83869 0.82449   4
  10   3   8 1.96111 0.90226   1
  11  -3   8 3.08532 0.91351   4
  11  -3   8 2.03980 0.87748   2
  11   3   8 1.42402 0.84158   4
  11   3   8 1.62807 0.78099   1
  12  -3   8 1.67299 0.77430   2
  12  -3   8 0.48393 0.57829   4
  12   3   8 2.71347 1.00624   4
  12   3   8 2.17148 0.99965   1
  13  -3   8 2.57315 0.84860   4
  13  -3   8 1.67766 0.76125   2
  13   3   8 0.77547 0.78902   4
  13   3   8 0.65919 0.83451   1
  14  -4  -8 -0.6112 0.58417   4
  14  -4  -8 0.54999 0.72714   2
  14  -4  -8 -0.8063 0.44447   1
 -14   4   8 -0.3702 0.46949   3
 -14   4   8 -0.0368 0.49388   2
  13  -4  -8 -0.0671 0.54232   1
  13  -4  -8 0.73992 0.81959   4
  13  -4  -8 0.56464 0.81195   2
 -13   4   8 -0.2472 0.41537   3
 -13   4   8 0.23924 0.57232   2
  12  -4  -8 15.8657 2.00972   1
 -12  -4   8 20.8064 1.64622   3
  12  -4  -8 14.9210 2.16819   2
  12  -4  -8 17.2804 2.18524   4
 -12   4   8 16.3925 2.36805   3
 -12   4   8 19.0270 2.32300   2
 -11  -4   8 8.64675 1.26223   3
  11  -4  -8 9.46380 1.68343   4
  11  -4  -8 11.4980 1.62565   1
  11  -4  -8 6.89492 1.52774   2
 -11   4   8 6.37409 1.31402   2
 -11   4   8 9.16729 1.78683   3
 -10  -4   8 51.0135 2.59670   3
  10  -4  -8 50.0570 2.95568   1
  10  -4  -8 57.5826 3.37998   4
 -10   4   8 46.0314 2.99982   2
 -10   4   8 47.9269 3.24292   3
   9  -4  -8 34.4339 2.53189   4
   9  -4  -8 32.5641 2.34356   1
  -9  -4   8 35.7122 2.12963   3
  -9   4   8 34.3159 2.54478   2
  -9   4   8 32.8240 2.66761   3
   8  -4  -8 25.0496 2.05378   1
   8  -4  -8 29.1896 2.36675   4
  -8  -4   8 31.0274 1.92911   3
  -8   4   8 34.7565 2.62616   3
  -8   4   8 27.2015 2.25269   4
  -8   4   8 24.1949 2.13910   2
  -7  -4   8 106.058 3.95990   3
   7  -4  -8 105.405 4.61382   4
   7  -4  -8 97.2436 4.25721   1
  -7   4   8 91.2448 4.27214   2
  -7   4   8 95.7807 4.38758   4
  -7   4   8 100.030 4.60971   3
   6  -4  -8 13.1114 1.72416   1
  -6  -4   8 16.0301 1.44111   3
   6  -4  -8 10.5364 1.70967   4
  -6   4   8 11.5533 1.72641   3
  -6   4   8 12.4824 1.76557   2
  -6   4   8 8.83770 1.50874   4
  -5  -4   8 40.0090 2.27698   3
   5  -4  -8 37.0488 2.57535   4
   5  -4  -8 38.8100 2.49564   1
  -5   4   8 39.9295 2.56802   2
  -5   4   8 36.2213 2.51213   4
  -5   4   8 34.3396 2.41690   3
   4  -4  -8 0.30153 0.56893   1
  -4  -4   8 0.50524 0.42046   2
  -4  -4   8 0.60939 0.44122   3
   4  -4  -8 0.73985 0.68954   4
  -4   4   8 0.10611 0.48734   3
  -4   4   8 0.26034 0.52863   2
  -4   4   8 -0.4520 0.47941   4
   3  -4  -8 0.44970 0.57144   1
  -3  -4   8 1.07142 0.46456   2
  -3  -4   8 0.41310 0.50181   3
   3  -4  -8 0.55034 0.65082   4
  -3   4   8 1.07098 0.58785   2
  -3   4   8 0.05076 0.44465   3
  -3   4   8 0.89986 0.67585   4
  -3   4   8 -0.5160 0.40300   1
   2  -4  -8 45.6487 2.76235   1
  -2  -4   8 49.7380 2.67269   3
  -2  -4   8 51.4449 2.24764   2
  -2   4   8 48.5677 2.83957   4
  -2   4   8 42.8992 2.69641   1
  -2   4   8 48.3421 2.73166   2
  -2   4   8 45.8199 2.62693   3
   1  -4  -8 9.48750 1.48382   1
  -1  -4   8 8.83792 1.38176   3
  -1  -4   8 8.47584 1.09791   2
  -1   4   8 7.41751 1.31550   1
  -1   4   8 8.10884 1.26950   3
  -1   4   8 6.91952 1.31300   4
  -1   4   8 7.38650 1.30482   2
   0  -4   8 -0.0419 0.38328   3
   0  -4   8 -0.2990 0.35240   2
   0  -4  -8 0.05323 0.53841   1
   0   4   8 -0.2788 0.34074   3
   0   4   8 0.13672 0.51686   4
   0   4   8 -0.4760 0.38675   2
   0   4   8 -0.6914 0.41833   1
   1  -4   8 1.69434 0.76182   3
  -1  -4  -8 2.30513 0.88311   1
   1  -4   8 1.55247 0.56021   2
   1   4   8 1.52129 0.81597   1
   1   4   8 1.37073 0.65521   2
   1   4   8 1.26663 0.75191   4
  -2  -4  -8 16.8287 2.02091   1
   2  -4   8 20.0559 1.81131   3
   2  -4   8 15.8842 1.42887   2
   2   4   8 17.3783 2.03052   4
   2   4   8 15.6024 1.94882   1
   2   4   8 19.6345 1.62067   2
   3  -4   8 15.8048 1.39508   2
   3  -4   8 18.1749 2.06886   3
   3   4   8 17.5410 2.13232   1
   3   4   8 17.1997 1.51413   2
   3   4   8 17.0142 2.01693   4
   4  -4   8 2.56643 0.83443   2
   4  -4   8 1.99416 0.58299   4
   4  -4   8 2.36375 0.94674   3
   4   4   8 3.87643 1.06613   4
   4   4   8 2.18342 0.94373   1
   4   4   8 2.80060 0.76812   2
   5  -4   8 6.93768 1.31126   3
   5  -4   8 7.31832 1.05224   4
   5  -4   8 6.28698 1.13030   2
   5   4   8 8.24755 1.44412   4
   5   4   8 7.96848 1.58293   1
   6  -4   8 5.25013 0.94197   4
   6  -4   8 3.55684 1.06791   3
   6  -4   8 3.17307 0.82880   2
   6   4   8 4.77466 1.28482   1
   6   4   8 4.15315 1.11829   4
   7  -4   8 1.48648 0.78523   3
   7  -4   8 0.85768 0.59349   2
   7  -4   8 2.01518 0.64754   4
   7   4   8 1.18697 0.80407   4
   7   4   8 0.57746 0.72145   1
   8  -4   8 5.31051 1.25382   3
   8  -4   8 6.00864 1.05595   4
   8  -4   8 6.83189 1.30951   2
   8   4   8 6.76427 1.58212   1
   8   4   8 5.91860 1.31494   4
   9  -4   8 1.21461 0.63251   4
   9  -4   8 2.15371 0.96572   3
   9  -4   8 1.49729 0.72474   2
  -9   4  -8 1.08152 0.84640   3
   9   4   8 0.96659 0.83965   1
   9   4   8 0.90304 0.73585   4
  10  -4   8 1.13895 0.81582   3
  10  -4   8 0.73013 0.66778   4
  10  -4   8 1.38254 0.78179   2
  10   4   8 2.92238 1.21881   1
  10   4   8 2.29565 1.01698   4
 -10   4  -8 0.80441 0.80347   3
  11  -4   8 0.35852 0.69578   2
  11  -4   8 -0.3714 0.51458   4
  11   4   8 1.34212 0.93926   1
  11   4   8 -0.8733 0.52757   4
 -11   4  -8 0.05534 0.65466   3
  11  -5  -8 1.29463 0.80403   2
  11  -5  -8 1.36080 0.80218   1
  11  -5  -8 0.54868 0.70464   4
 -11   5   8 2.02383 0.99368   3
 -11   5   8 2.15436 0.87203   2
 -10  -5   8 3.53553 0.97188   3
  10  -5  -8 3.38880 1.13196   2
  10  -5  -8 4.79089 1.26687   4
  10  -5  -8 4.68855 1.15469   1
 -10   5   8 5.46191 1.33288   2
 -10   5   8 4.87820 1.44771   3
   9  -5  -8 19.2252 2.25323   1
  -9  -5   8 18.3234 1.68772   3
   9  -5  -8 18.8872 2.42890   2
   9  -5  -8 20.7495 2.52178   4
  -9   5   8 19.8753 2.46777   2
  -9   5   8 24.3532 2.93640   3
   8  -5  -8 5.87756 1.30332   2
   8  -5  -8 3.61810 1.22257   4
  -8  -5   8 6.40720 1.20771   3
   8  -5  -8 5.08340 1.16862   1
  -8   5   8 5.71885 1.50574   3
  -8   5   8 6.93941 1.48926   2
   7  -5  -8 0.58578 0.47612   4
   7  -5  -8 0.89398 0.63798   1
  -7  -5   8 0.46767 0.63980   3
  -7   5   8 1.57231 0.88589   2
  -7   5   8 0.96187 0.70525   4
  -7   5   8 0.14098 0.70369   3
   6  -5  -8 0.07331 0.62892   4
   6  -5  -8 -0.2832 0.49127   1
  -6  -5   8 0.92324 0.55942   3
  -6   5   8 -0.1366 0.58850   3
  -6   5   8 -0.6827 0.58022   4
  -6   5   8 1.14243 0.81108   2
   5  -5  -8 14.1074 2.03177   4
  -5  -5   8 15.0621 1.81516   3
   5  -5  -8 10.7746 1.64831   1
  -5   5   8 13.6265 2.02090   3
  -5   5   8 14.6078 2.04599   2
  -5   5   8 9.75189 1.68502   4
   4  -5  -8 12.6784 1.80770   1
  -4  -5   8 10.7451 1.57593   3
   4  -5  -8 12.0250 1.83591   4
  -4   5   8 12.3363 1.92148   3
  -4   5   8 13.0505 1.97690   2
  -4   5   8 11.6602 1.80638   4
   3  -5  -8 0.16894 0.72734   4
  -3  -5   8 0.62895 0.68898   3
   3  -5  -8 1.98112 0.83175   1
  -3   5   8 1.57666 0.89400   4
  -3   5   8 1.88927 0.88576   2
  -3   5   8 0.97316 0.71893   3
   2  -5  -8 4.58995 1.21258   1
   2  -5  -8 4.19393 1.16876   4
  -2  -5   8 7.60919 1.44535   3
  -2  -5   8 6.51597 1.02075   2
  -2   5   8 7.34168 1.40161   3
  -2   5   8 5.74777 1.33734   4
  -2   5   8 7.04930 1.35093   2
  -2   5   8 5.99703 1.33121   1
   1  -5  -8 0.33473 0.65244   1
   1  -5  -8 1.15979 0.77276   4
  -1  -5   8 0.58584 0.47605   2
  -1  -5   8 0.18280 0.47630   3
  -1   5   8 0.81534 0.60592   2
  -1   5   8 -0.6842 0.52914   1
  -1   5   8 0.07422 0.61832   4
   0  -5   8 1.52590 0.62745   2
   0  -5  -8 1.96590 0.87448   1
   0  -5   8 0.49656 0.70879   3
   0  -5  -8 -0.0074 0.56822   4
   0   5   8 1.56119 0.78773   4
   0   5   8 1.93284 0.92956   1
   0   5   8 1.71436 0.74431   2
   1  -5   8 20.8253 2.40726   3
   1  -5   8 22.5079 1.76062   2
  -1  -5  -8 23.6475 2.11537   1
   1   5   8 18.8359 2.31093   1
   1   5   8 26.1634 2.68238   4
   1   5   8 23.9806 2.00454   2
  -2  -5  -8 -0.2324 0.56188   1
   2  -5   8 -0.2826 0.43774   2
   2  -5   8 -0.1923 0.67301   3
   2   5   8 0.31598 0.64165   4
   2   5   8 -0.1765 0.46882   2
   2   5   8 0.00385 0.65813   1
  -3  -5  -8 0.24311 0.73658   1
   3  -5   8 -0.5762 0.59481   3
   3  -5   8 0.59808 0.60542   2
   3   5   8 -0.8696 0.51719   4
   3   5   8 -0.6033 0.60305   1
   4  -5   8 4.32129 1.08834   2
  -4  -5  -8 3.93339 1.19413   1
   4  -5   8 3.31216 1.13602   3
   4   5   8 4.98665 1.26371   4
   4   5   8 5.14051 1.40178   1
   5  -5   8 11.9250 1.62776   2
   5  -5   8 15.2041 2.21480   3
   5   5   8 11.0479 1.91621   1
   5   5   8 11.3720 1.84370   4
   6  -5   8 0.73189 0.77543   3
   6  -5   8 0.47189 0.51448   2
   6   5   8 1.52790 0.98872   4
   6   5   8 1.25440 0.88617   1
   7  -5   8 0.16521 0.58795   2
   7  -5   8 0.27661 0.72528   3
   7   5   8 0.13656 0.81472   4
   7   5   8 -0.0381 0.77996   1
   8  -5   8 1.17313 0.95996   3
   8  -5   8 0.56175 0.65615   2
   8   5   8 1.59911 0.93484   4
   8   5   8 1.13328 0.90321   1
   9  -5   8 -0.3881 0.40415   4
   9  -5   8 0.13464 0.75138   3
   9  -5   8 -0.3312 0.46793   2
   9   5   8 0.35495 0.67490   1
  -7   6   8 4.30317 1.27622   3
   6  -6  -8 0.69612 0.60402   2
  -6  -6   8 0.88957 0.70541   3
   6  -6  -8 -0.3550 0.46525   1
   6  -6  -8 1.04074 0.72033   4
  -6   6   8 0.39969 0.80098   2
  -6   6   8 0.44534 0.80260   4
  -6   6   8 0.52087 0.81692   3
   5  -6  -8 12.6107 1.92704   1
   5  -6  -8 11.8371 1.90072   4
   5  -6  -8 12.1495 1.94585   2
  -5  -6   8 8.83358 1.53407   3
  -5   6   8 8.94081 1.77430   2
  -5   6   8 9.25397 1.81295   4
  -5   6   8 11.5761 2.16414   3
  -4  -6   8 6.17263 1.33481   3
   4  -6  -8 7.69606 1.56818   1
   4  -6  -8 7.09460 1.54242   4
   4  -6  -8 8.52963 1.62952   2
  -4   6   8 8.07275 1.62864   2
  -4   6   8 6.74619 1.65612   3
  -4   6   8 8.72363 1.78798   4
   3  -6  -8 7.89234 1.56390   1
   3  -6  -8 7.84619 1.59998   4
   3  -6  -8 7.80223 1.49756   2
  -3  -6   8 3.17878 1.07646   3
  -3   6   8 9.31760 1.81351   4
  -3   6   8 7.18114 1.57168   2
  -2  -6   8 11.4827 1.86002   3
   2  -6  -8 11.1970 1.87257   1
   2  -6  -8 9.14519 1.72824   4
   2  -6  -8 10.7209 1.76767   2
  -2   6   8 11.9021 1.94824   2
  -2   6   8 10.7747 1.86780   4
   1  -6  -8 1.40885 0.80806   1
   1  -6  -8 -0.7864 0.59107   4
   1  -6  -8 1.08764 0.72389   2
  -1  -6   8 0.72867 0.70980   3
  -1   6   8 1.06339 0.88860   1
  -1   6   8 1.18692 0.80501   2
  -1   6   8 -0.8327 0.60830   4
   0  -6  -8 14.0240 2.16172   4
   0  -6  -8 13.4703 2.01034   1
   0  -6   8 14.8269 1.75232   2
   0  -6  -8 13.5930 1.89261   2
   0  -6   8 15.2217 2.22115   3
   0   6   8 13.3444 1.96090   2
   0   6   8 15.1484 2.17878   1
   0   6   8 17.6225 2.29936   4
   1  -6   8 25.3770 1.98716   2
   1  -6   8 25.8916 2.47581   3
  -1  -6  -8 18.5914 2.49005   4
  -1  -6  -8 18.8637 2.41913   1
   1   6   8 22.1591 2.67892   1
   1   6   8 16.4371 2.31666   4
  -2  -6  -8 0.96390 0.76906   4
  -2  -6  -8 0.31685 0.82936   1
   2  -6   8 1.10909 0.79982   3
   2  -6   8 0.61752 0.53928   2
   2   6   8 0.35528 0.72803   4
   2   6   8 0.55748 0.74335   1
   3  -6   8 -0.2332 0.49037   2
  -3  -6  -8 0.60152 0.73899   4
   3  -6   8 -0.8482 0.71136   3
  -3  -6  -8 -0.5759 0.63614   1
   3   6   8 0.25322 0.82950   1
   3   6   8 -0.7326 0.60479   4
  -4  -6  -8 -0.5212 0.62840   1
   4  -6   8 -0.3958 0.48470   2
   4  -6   8 0.30546 0.66421   3
   4   6   8 -0.4855 0.65317   1
   4   6   8 0.08135 0.80532   4
  17   0  -9 0.29007 0.76963   1
 -17   0   9 0.56375 0.54663   3
 -16   0   9 -0.4487 0.42912   3
  16   0  -9 -0.1972 0.64215   1
  15   0  -9 0.54313 0.59257   1
 -15   0   9 0.82018 0.57523   3
  14   0  -9 0.20745 0.58148   1
 -14   0   9 0.78909 0.49039   3
  13   0  -9 0.29997 0.57475   1
 -13   0   9 0.63733 0.53781   3
  12   0  -9 -0.0280 0.46195   1
 -12   0   9 0.42531 0.46564   3
  11   0  -9 -0.0730 0.43729   1
 -11   0   9 0.16913 0.33864   2
 -11   0   9 0.24533 0.44358   3
 -10   0   9 -0.2244 0.36719   3
  10   0  -9 -0.0569 0.36039   1
 -10   0   9 0.16049 0.32620   2
  10   0  -9 0.56096 0.38944   4
   9   0  -9 0.40482 0.36859   4
  -9   0   9 0.11128 0.35307   2
   9   0  -9 -0.2851 0.22455   1
  -9   0   9 0.48678 0.42106   3
  -8   0   9 0.13729 0.28621   2
   8   0  -9 0.18464 0.36745   1
  -8   0   9 0.00097 0.27105   4
   8   0  -9 -0.2301 0.21696   4
  -8   0   9 -0.1885 0.22285   3
   7   0  -9 -0.1222 0.30339   1
  -7   0   9 -0.2754 0.23543   4
  -7   0   9 0.09979 0.29194   2
   7   0  -9 -0.5175 0.21528   4
  -7   0   9 0.27074 0.37702   3
  -6   0   9 0.27079 0.25025   2
   6   0  -9 -0.3242 0.24288   1
  -6   0   9 0.04090 0.38621   3
   6   0  -9 -0.0818 0.24830   4
  -6   0   9 -0.0935 0.25987   4
  -5   0   9 0.24595 0.27000   2
   5   0  -9 -0.2202 0.23975   1
  -5   0   9 -0.2945 0.34436   3
  -5   0   9 0.19602 0.27941   4
  -4   0   9 0.09706 0.26364   3
  -4   0   9 -0.0869 0.16670   2
   4   0  -9 0.58362 0.37111   1
  -4   0   9 0.38049 0.33695   4
  -3   0   9 -0.1874 0.23417   2
  -3   0   9 -0.0014 0.22202   3
   3   0  -9 -0.2130 0.22877   1
  -3   0   9 -0.1081 0.28448   4
  -2   0   9 -0.2068 0.21098   4
  -2   0   9 -0.0603 0.29482   3
  -2   0   9 0.10511 0.27388   2
   2   0  -9 0.07570 0.25821   1
  -1   0   9 0.11253 0.29806   3
  -1   0   9 0.00520 0.24517   1
  -1   0   9 0.37181 0.30416   4
  -1   0   9 -0.1429 0.24460   2
   1   0  -9 0.31071 0.31705   1
   0   0   9 0.19245 0.24364   2
   0   0   9 0.42193 0.29577   3
   0   0   9 0.16838 0.31749   1
   0   0   9 -0.2343 0.23720   4
   0   0  -9 0.13618 0.31036   1
   1   0   9 0.03563 0.25353   4
   1   0   9 -0.0772 0.17664   2
   1   0   9 0.14473 0.27923   1
   1   0   9 -0.4014 0.20850   3
  -1   0  -9 -0.2591 0.28854   1
   2   0   9 0.09501 0.26929   3
   2   0   9 -0.1985 0.23151   1
   2   0   9 -0.0152 0.26645   2
   2   0   9 -0.3762 0.20824   4
   3   0   9 -0.1532 0.29160   4
   3   0   9 -0.4190 0.28459   1
   3   0   9 0.01969 0.29698   2
   3   0   9 0.01806 0.24465   3
   4   0   9 0.03141 0.23310   3
   4   0   9 0.54126 0.40056   2
   4   0   9 0.02588 0.26200   4
   4   0   9 -0.0874 0.26940   1
   5   0   9 0.19000 0.43137   4
   5   0   9 0.70927 0.45964   2
   5   0   9 -0.6796 0.35263   1
   6   0   9 0.35505 0.52894   1
   6   0   9 0.02708 0.47134   4
   6   0   9 0.62894 0.47952   2
   7   0   9 0.00383 0.33416   4
   7   0   9 0.08506 0.39495   2
   7   0   9 0.35498 0.42014   1
   8   0   9 0.59587 0.50292   2
   8   0   9 -0.6802 0.37421   4
   8   0   9 -0.5539 0.40526   1
   9   0   9 0.23050 0.42283   1
   9   0   9 0.39984 0.46393   4
   9   0   9 0.15902 0.43239   2
  10   0   9 0.17723 0.37257   2
  10   0   9 0.30934 0.59051   4
  10   0   9 -0.5987 0.32929   1
  11   0   9 0.56483 0.47992   1
  11   0   9 -0.6546 0.47850   4
  12   0   9 0.08860 0.46773   1
  12   0   9 -0.4813 0.52874   4
  13   0   9 0.05932 0.59835   4
  13   0   9 -0.7224 0.48580   1
  14   0   9 0.01685 0.57059   1
  14   0   9 0.08748 0.70465   4
  17  -1  -9 10.1928 1.78195   1
  17   1  -9 9.21126 1.69708   1
 -17   1   9 12.2751 1.86277   3
  16  -1  -9 -0.2672 0.62105   1
 -16  -1   9 0.17730 0.46284   3
 -16   1   9 0.27860 0.49946   3
  16   1  -9 0.07746 0.63553   1
  15  -1  -9 24.1785 2.12208   1
 -15  -1   9 25.2550 1.89473   3
 -15   1   9 21.4829 1.95495   3
  15   1  -9 25.9067 2.13706   1
  14  -1  -9 41.4853 2.66060   1
 -14  -1   9 41.1169 2.39968   3
 -14   1   9 39.4484 2.59077   3
  14   1  -9 45.3174 2.70476   1
  13  -1  -9 24.9815 1.77978   4
  13  -1  -9 24.3385 1.95148   1
 -13  -1   9 25.8673 1.81602   3
 -13   1   9 23.3634 1.94057   3
  13   1  -9 23.2652 1.86435   1
 -12  -1   9 23.5245 1.64118   3
  12  -1  -9 23.0607 1.83035   1
  12  -1  -9 19.5129 1.54889   4
 -12   1   9 21.7797 1.61756   2
  12   1  -9 23.7173 1.76293   1
 -12   1   9 18.5985 1.68401   3
 -11  -1   9 -0.0194 0.40820   3
  11  -1  -9 -0.0301 0.37215   4
  11  -1  -9 0.60490 0.57550   1
 -11   1   9 -0.3834 0.25214   3
  11   1  -9 -0.3918 0.39122   1
 -11   1   9 0.29827 0.41111   2
  10  -1  -9 14.2986 1.57241   1
 -10  -1   9 17.3131 1.36968   3
  10  -1  -9 16.5681 1.37238   4
 -10   1   9 16.5760 1.37187   2
 -10   1   9 14.3158 1.63057   3
  10   1  -9 14.8068 1.27219   1
   9  -1  -9 91.9695 3.56495   1
   9  -1  -9 85.4304 3.38620   4
  -9  -1   9 88.6620 3.01124   2
  -9  -1   9 89.6008 3.31284   3
   9   1  -9 91.8272 3.29760   1
  -9   1   9 80.2860 3.33487   2
  -9   1   9 85.5621 3.47398   3
  -8  -1   9 50.9222 2.30412   3
   8  -1  -9 50.5328 2.44793   1
  -8  -1   9 53.2828 2.10822   2
   8  -1  -9 46.8102 2.34668   4
  -8   1   9 53.3449 2.46104   4
  -8   1   9 51.3676 2.43501   2
   8   1  -9 54.0836 2.26011   1
  -8   1   9 50.4744 2.44853   3
  -7  -1   9 10.8167 0.87131   2
  -7  -1   9 9.53045 0.92282   3
   7  -1  -9 11.9957 1.32945   1
   7  -1  -9 9.99479 1.21225   4
  -7   1   9 11.5252 1.28468   4
   7   1  -9 10.1740 0.90554   1
  -7   1   9 10.9760 1.26184   2
  -7   1   9 9.75524 1.20089   3
   6  -1  -9 10.5688 1.25575   4
  -6  -1   9 9.86405 0.81983   2
  -6  -1   9 9.41734 1.07508   3
   6  -1  -9 9.90596 1.21056   1
  -6  -1   9 9.91843 0.69579   4
  -6   1   9 9.91125 0.95876   3
   6   1  -9 11.5206 0.90468   1
  -6   1   9 9.99129 1.20565   4
  -6   1   9 9.21342 1.15377   2
  -5  -1   9 29.8725 1.28594   4
  -5  -1   9 29.4027 1.55363   3
  -5  -1   9 30.4063 1.45014   2
   5  -1  -9 29.5409 1.71530   1
  -5   1   9 26.9960 1.62096   2
   5   1  -9 28.8213 1.40583   1
  -5   1   9 31.5897 1.65488   3
  -5   1   9 31.1692 1.76022   4
  -4  -1   9 11.1886 0.84395   2
   4  -1  -9 8.79234 1.10249   1
  -4  -1   9 9.56131 0.91688   3
  -4  -1   9 8.76461 0.70215   4
   4   1  -9 8.17243 0.73094   1
  -4   1   9 9.26599 1.04638   3
  -4   1   9 7.68603 0.99617   2
  -4   1   9 9.59012 1.14923   4
   3  -1  -9 173.291 5.31471   1
  -3  -1   9 170.952 4.94340   3
  -3  -1   9 172.946 4.80443   2
  -3  -1   9 180.095 4.73560   4
  -3   1   9 175.993 5.15482   2
   3   1  -9 175.378 4.67947   1
  -3   1   9 179.224 5.00302   3
  -3   1   9 173.837 5.32148   4
   2  -1  -9 86.3447 3.23861   1
  -2  -1   9 84.4686 2.80307   2
  -2  -1   9 87.3702 2.77302   4
  -2  -1   9 87.5892 2.94429   3
  -2   1   9 85.6464 3.05388   2
  -2   1   9 85.5481 2.87789   3
  -2   1   9 83.5938 3.23786   1
   2   1  -9 85.3695 2.65882   1
  -2   1   9 86.5817 3.23786   4
  -1  -1   9 56.3226 2.06124   4
  -1  -1   9 61.3473 2.23573   3
  -1  -1   9 53.8135 2.05854   2
   1  -1  -9 49.9279 2.36379   1
  -1   1   9 52.9937 2.03949   3
  -1   1   9 55.7494 2.48520   1
  -1   1   9 48.4930 2.32478   4
   1   1  -9 50.3453 1.86366   1
  -1   1   9 54.4650 2.24809   2
   0  -1  -9 46.4739 2.22629   1
   0  -1   9 44.8539 1.88585   3
   0  -1   9 44.4207 1.81604   4
   0  -1   9 42.2220 1.83506   2
   0   1   9 42.7495 2.12859   4
   0   1   9 40.5791 1.88734   2
   0   1   9 45.1594 2.21501   1
   0   1   9 43.9117 1.73143   3
   0   1  -9 41.2283 1.64010   1
   1  -1   9 80.3752 2.77039   2
   1  -1   9 79.6796 2.74335   4
  -1  -1  -9 80.0979 3.17801   1
   1  -1   9 85.3057 2.81491   3
   1  -1   9 76.6603 2.54627   1
   1   1   9 81.8523 2.88115   2
   1   1   9 77.7432 2.51367   3
   1   1   9 79.2658 3.11629   4
   1   1   9 77.8908 3.16229   1
  -1   1  -9 83.6924 2.60982   1
   2  -1   9 9.75097 0.76335   1
   2  -1   9 9.32294 0.82871   3
   2  -1   9 7.81637 0.90825   4
   2  -1   9 11.0422 0.93656   2
   2   1   9 11.2624 1.32627   1
   2   1   9 8.68817 0.99717   2
   2   1   9 10.6669 1.27157   4
   2   1   9 9.72540 0.69562   3
  -2   1  -9 8.45844 0.77186   1
   3  -1   9 93.3265 2.95473   1
   3  -1   9 85.0690 3.00655   4
   3  -1   9 90.9675 2.95899   3
   3  -1   9 87.5301 3.02059   2
   3   1   9 82.2974 2.49784   3
   3   1   9 83.1158 2.97252   2
   3   1   9 81.4663 3.37887   1
   3   1   9 85.2169 3.33044   4
   4  -1   9 15.7725 1.05930   1
   4  -1   9 11.9459 1.03511   4
   4  -1   9 13.2514 0.97090   3
   4  -1   9 14.1663 1.10870   2
   4   1   9 11.2940 1.39821   1
   4   1   9 11.4043 0.99337   2
   4   1   9 11.2580 1.36414   4
   5  -1   9 7.55464 0.95653   1
   5  -1   9 6.36913 0.92105   4
   5  -1   9 10.5736 1.14449   2
   5  -1   9 7.45436 0.88871   3
   5   1   9 6.32248 0.91096   2
   5   1   9 6.60091 1.14509   1
   5   1   9 5.63444 1.05093   4
   6  -1   9 102.739 3.34283   3
   6  -1   9 102.943 3.72477   4
   6  -1   9 108.007 3.61602   2
   6  -1   9 106.996 3.67414   1
   6   1   9 106.124 4.03022   4
   6   1   9 100.326 3.43286   2
   6   1   9 99.8929 4.08747   1
   7  -1   9 3.04424 0.77809   4
   7  -1   9 2.30223 0.64709   2
   7  -1   9 1.24041 0.45614   1
   7   1   9 1.72071 0.74506   4
   7   1   9 2.06226 0.58094   2
   7   1   9 1.99508 0.70268   1
   8  -1   9 13.3293 1.36634   2
   8  -1   9 13.9723 1.55731   4
   8  -1   9 13.0087 1.18800   1
   8   1   9 15.2427 1.17731   2
   8   1   9 13.7547 1.61366   4
   8   1   9 13.8500 1.75001   1
   9  -1   9 4.11295 0.92816   4
   9  -1   9 5.18494 0.93254   1
   9  -1   9 4.16684 0.85694   2
   9   1   9 4.15767 1.03161   1
   9   1   9 4.81600 0.81204   2
   9   1   9 4.00381 1.04083   4
  10  -1   9 0.15657 0.47792   2
  10  -1   9 -0.3749 0.41486   4
  10   1   9 0.17311 0.45382   1
  10   1   9 -0.2404 0.37014   4
  11  -1   9 0.90899 0.61576   4
  11  -1   9 0.70292 0.53099   2
  11   1   9 0.22017 0.60111   4
  11   1   9 0.03330 0.44514   1
  12  -1   9 -0.1181 0.47426   2
  12  -1   9 0.16281 0.59598   4
  12   1   9 0.15569 0.57014   1
  12   1   9 0.04074 0.59190   4
  13  -1   9 23.5931 2.03861   4
  13   1   9 23.5224 2.63158   1
  13   1   9 26.5253 2.24613   4
  14  -1   9 5.17176 1.24306   4
  14   1   9 4.62985 1.24402   4
  14   1   9 4.37419 1.20492   1
  16  -2  -9 32.6213 2.46446   1
  16  -2  -9 31.9692 2.34928   4
  16   2  -9 27.4885 2.32989   1
 -16   2   9 25.7030 2.35068   3
  15  -2  -9 2.07574 0.94748   4
  15   2  -9 3.33701 1.00713   1
 -15   2   9 1.22466 0.83178   3
 -14  -2   9 0.68674 0.56037   3
  14  -2  -9 0.03999 0.57820   1
  14  -2  -9 -0.0439 0.51960   4
 -14   2   9 -0.0271 0.42158   2
 -14   2   9 -0.3846 0.51091   3
  14   2  -9 0.60016 0.74520   1
  13  -2  -9 1.94415 0.84579   1
  13  -2  -9 0.96626 0.69024   4
 -13  -2   9 3.19211 0.80564   3
  13   2  -9 1.47721 0.73780   1
 -13   2   9 1.73449 0.68558   2
 -13   2   9 1.33280 0.78911   3
 -12  -2   9 58.7389 2.74313   3
  12  -2  -9 58.1848 3.00062   4
  12  -2  -9 56.4944 3.04202   1
 -12   2   9 56.7712 2.98710   2
  12   2  -9 61.1283 2.92260   1
 -12   2   9 55.5324 3.12673   3
 -11  -2   9 18.7151 1.49552   3
  11  -2  -9 20.2586 1.71225   4
  11  -2  -9 16.1353 1.81295   1
 -11   2   9 17.3018 1.67711   3
  11   2  -9 18.8051 1.51803   1
 -11   2   9 20.9540 1.70627   2
  10  -2  -9 32.0199 2.12073   4
  10  -2  -9 30.2138 2.09449   1
 -10  -2   9 33.6223 1.87645   3
  10   2  -9 33.0320 1.92084   1
 -10   2   9 27.3359 2.02562   3
 -10   2   9 30.9237 2.08969   2
   9  -2  -9 45.2584 2.53248   1
  -9  -2   9 56.3988 2.48631   3
   9  -2  -9 49.1877 2.64872   4
  -9   2   9 49.3564 2.65830   4
   9   2  -9 52.6938 2.35973   1
  -9   2   9 47.8072 2.67325   3
  -9   2   9 47.9568 2.58523   2
  -8  -2   9 5.37202 0.93503   3
   8  -2  -9 4.17514 0.93267   1
   8  -2  -9 4.26125 0.93563   4
   8   2  -9 3.08723 0.66946   1
  -8   2   9 4.37110 0.97278   3
  -8   2   9 3.20610 0.86012   2
  -8   2   9 6.39096 1.08074   4
   7  -2  -9 85.6473 3.61089   4
   7  -2  -9 86.3316 3.59283   1
  -7  -2   9 91.2743 2.84917   2
  -7  -2   9 92.4058 3.30493   3
  -7   2   9 83.7822 3.52192   2
  -7   2   9 82.7444 3.50802   3
   7   2  -9 87.3985 2.96779   1
  -7   2   9 83.7990 3.56697   4
  -6  -2   9 20.9708 1.14676   2
  -6  -2   9 20.6772 1.36831   3
   6  -2  -9 17.4112 1.51218   1
   6  -2  -9 20.7816 1.63893   4
   6   2  -9 18.9186 1.12580   1
  -6   2   9 20.4521 1.62217   4
  -6   2   9 18.7455 1.51529   2
  -6   2   9 18.2919 1.48389   3
  -5  -2   9 87.3420 2.74668   2
  -5  -2   9 85.5175 3.10132   3
   5  -2  -9 78.7877 3.38138   1
   5  -2  -9 75.4951 3.35730   4
  -5   2   9 76.0830 3.34670   4
  -5   2   9 82.8434 3.32583   2
   5   2  -9 81.4304 2.57532   1
  -5   2   9 82.4742 3.27806   3
  -4  -2   9 229.112 5.81306   2
  -4  -2   9 223.821 6.21930   3
   4  -2  -9 223.176 6.67258   1
  -4   2   9 209.836 6.43900   2
  -4   2   9 210.381 6.61184   4
  -4   2   9 216.306 6.36348   3
  -3  -2   9 51.2417 2.23780   3
  -3  -2   9 51.6359 2.00402   2
   3  -2  -9 47.9590 2.47279   1
  -3   2   9 49.9395 2.40482   2
  -3   2   9 49.6197 2.27813   3
  -3   2   9 48.4788 2.50420   1
  -3   2   9 47.0014 2.50381   4
  -2  -2   9 134.094 3.94522   2
  -2  -2   9 132.555 3.57097   4
  -2  -2   9 139.486 4.28486   3
   2  -2  -9 128.086 4.59504   1
  -2   2   9 130.603 4.19066   3
  -2   2   9 130.835 4.60163   4
  -2   2   9 124.939 4.32693   2
  -2   2   9 125.470 4.59719   1
  -1  -2   9 48.3068 2.17716   3
   1  -2  -9 45.9519 2.43124   1
  -1  -2   9 44.8876 1.92132   2
  -1  -2   9 46.5927 1.70300   4
  -1   2   9 47.9234 2.48041   1
  -1   2   9 40.2861 2.28983   4
  -1   2   9 45.5831 2.05001   3
  -1   2   9 42.2174 2.15344   2
   0  -2   9 55.9226 2.01464   4
   0  -2  -9 52.7194 2.68995   1
   0  -2   9 57.5274 2.42453   3
   0  -2   9 60.4952 2.30438   2
   0   2   9 56.0722 2.23696   3
   0   2   9 56.8565 2.76773   1
   0   2   9 54.4140 2.67721   4
   0   2   9 54.4930 2.43111   2
   1  -2   9 59.0289 2.16223   4
   1  -2   9 62.3537 2.55074   3
   1  -2   9 60.8354 2.39150   2
  -1  -2  -9 55.9990 2.78363   1
   1   2   9 61.2160 2.57371   2
   1   2   9 61.5698 2.90111   1
   1   2   9 62.8716 2.85681   4
   1   2   9 54.9519 2.18277   3
   2  -2   9 4.18118 0.65143   4
   2  -2   9 3.89313 0.79095   3
   2  -2   9 3.16169 0.62178   2
   2   2   9 3.08372 0.83761   1
   2   2   9 4.68299 0.83596   2
   2   2   9 2.91631 0.53391   3
   2   2   9 2.55773 0.71393   4
   3  -2   9 0.49441 0.37961   4
   3  -2   9 0.64628 0.44229   2
   3  -2   9 1.03155 0.48066   3
   3   2   9 1.57034 0.64553   1
   3   2   9 0.44081 0.46059   4
   3   2   9 1.04776 0.54325   2
   4  -2   9 9.10928 1.14596   3
   4  -2   9 7.02211 0.93636   4
   4  -2   9 7.00234 0.99614   2
   4   2   9 9.60787 1.41090   1
   4   2   9 8.10694 1.06201   2
   4   2   9 6.77334 1.18403   4
   5  -2   9 0.58991 0.52993   2
   5  -2   9 0.52780 0.39962   4
   5  -2   9 1.03476 0.52541   3
   5   2   9 0.49616 0.41477   2
   5   2   9 0.04005 0.49291   1
   5   2   9 0.29251 0.41482   4
   6  -2   9 43.5194 2.21904   2
   6  -2   9 45.6622 2.29636   3
   6  -2   9 43.6250 2.18486   4
   6   2   9 44.9283 2.13973   2
   6   2   9 47.1149 2.62783   4
   6   2   9 44.4222 2.69131   1
   7  -2   9 10.5654 1.26018   2
   7  -2   9 9.57505 1.22679   3
   7  -2   9 12.6501 1.40669   4
   7   2   9 9.38139 1.43867   4
   7   2   9 11.3671 1.23776   2
   7   2   9 10.0836 1.56450   1
   8  -2   9 40.8168 2.24407   4
   8  -2   9 41.0241 2.21782   2
   8  -2   9 40.0406 2.46439   3
   8   2   9 38.0591 2.62714   1
   8   2   9 39.5920 2.52556   4
   9  -2   9 0.74102 0.53990   4
   9  -2   9 1.25529 0.64194   2
   9   2   9 1.75841 0.82745   1
   9   2   9 2.04673 0.88136   4
  10  -2   9 -0.0607 0.50424   2
  10  -2   9 0.29703 0.48711   4
  10   2   9 -0.0756 0.53853   4
  10   2   9 -0.0935 0.45998   1
  11  -2   9 4.32725 1.01667   2
  11  -2   9 5.97449 1.13251   4
  11   2   9 5.01010 1.23169   4
  11   2   9 4.79426 1.19979   1
  12  -2   9 0.11960 0.56185   2
  12  -2   9 0.29124 0.56884   4
  12   2   9 -0.3961 0.38879   4
  12   2   9 0.57136 0.51944   1
  13  -2   9 0.57779 0.69059   2
  13  -2   9 1.49278 0.76523   4
  13   2   9 0.89313 0.81241   4
  13   2   9 1.57209 0.71947   1
  14   2   9 0.97114 0.69842   1
  14   2   9 1.47518 0.94012   4
  15  -3  -9 2.85880 1.04542   1
  15  -3  -9 3.50075 1.13479   2
  15  -3  -9 4.16486 1.19514   4
 -15   3   9 3.50149 0.89737   2
 -15   3   9 3.93177 1.19167   3
 -14  -3   9 1.79928 0.63533   3
  14  -3  -9 1.55349 0.89147   4
  14  -3  -9 -0.1629 0.60495   1
  14  -3  -9 1.87593 0.88174   2
 -14   3   9 1.52152 0.68816   3
 -14   3   9 1.37890 0.71405   2
  13  -3  -9 13.2985 1.89219   4
  13  -3  -9 15.2775 1.94333   1
 -13  -3   9 16.0579 1.51454   3
 -13   3   9 16.1629 2.24985   3
 -13   3   9 13.0276 1.78517   2
 -12  -3   9 8.90240 1.26646   3
  12  -3  -9 7.18675 1.35560   1
  12  -3  -9 7.83863 1.42737   4
 -12   3   9 7.25153 1.47001   3
 -12   3   9 7.73037 1.40635   2
 -11  -3   9 1.58128 0.60566   3
  11  -3  -9 1.87518 0.83145   1
  11  -3  -9 0.88489 0.71108   4
 -11   3   9 2.56720 1.01024   3
 -11   3   9 1.25085 0.66445   2
  10  -3  -9 19.8659 2.11924   1
  10  -3  -9 16.2632 1.98647   4
 -10  -3   9 15.0712 1.33842   3
 -10   3   9 19.4185 2.29349   3
 -10   3   9 17.7675 2.05212   2
   9  -3  -9 0.14307 0.60094   4
  -9  -3   9 -0.5982 0.42312   3
   9  -3  -9 -0.2412 0.41714   1
  -9   3   9 0.15525 0.56320   3
  -9   3   9 0.52748 0.51287   2
  -9   3   9 -0.1500 0.45796   4
   8  -3  -9 1.53391 0.68264   4
   8  -3  -9 1.48354 0.71821   1
  -8  -3   9 2.69718 0.77446   3
  -8   3   9 2.82732 0.90196   3
  -8   3   9 1.74465 0.67463   4
  -8   3   9 0.74175 0.60193   2
   7  -3  -9 1.04479 0.60660   1
  -7  -3   9 0.08855 0.46350   3
   7  -3  -9 -0.7475 0.38025   4
  -7   3   9 0.76833 0.63909   3
  -7   3   9 0.80976 0.60980   2
  -7   3   9 0.62825 0.58461   4
  -6  -3   9 0.52473 0.51947   3
   6  -3  -9 0.00564 0.42260   4
  -6  -3   9 0.40614 0.30442   2
   6  -3  -9 0.30207 0.37865   1
  -6   3   9 -0.1772 0.28940   4
  -6   3   9 0.12673 0.52296   3
  -6   3   9 -0.2007 0.44227   2
   5  -3  -9 21.9976 1.77330   1
   5  -3  -9 23.4249 1.93611   4
  -5  -3   9 23.3732 1.57376   3
  -5  -3   9 22.1768 1.22965   2
  -5   3   9 17.4621 1.61872   3
  -5   3   9 18.5903 1.60589   2
  -5   3   9 22.4662 1.84701   4
  -4  -3   9 3.20222 0.58830   2
   4  -3  -9 1.56047 0.81001   4
   4  -3  -9 2.61299 0.82152   1
  -4  -3   9 2.96963 0.77969   3
  -4   3   9 3.64783 0.89122   3
  -4   3   9 3.50969 0.86654   2
  -4   3   9 2.86032 0.88936   4
  -3  -3   9 3.32770 0.62006   2
  -3  -3   9 3.13391 0.77408   3
   3  -3  -9 3.27615 0.91172   1
  -3   3   9 2.90567 0.86192   1
  -3   3   9 2.28414 0.82885   4
  -3   3   9 2.54832 0.75739   3
  -3   3   9 2.60787 0.72638   2
   2  -3  -9 0.84712 0.64651   1
  -2  -3   9 2.43842 0.57704   2
  -2  -3   9 1.43039 0.58110   3
  -2   3   9 1.91495 0.81280   1
  -2   3   9 1.73692 0.63531   3
  -2   3   9 1.37070 0.69417   2
  -2   3   9 0.94027 0.69675   4
  -1  -3   9 69.9865 2.65847   2
   1  -3  -9 58.3302 3.09434   1
  -1  -3   9 69.4327 2.96680   3
  -1   3   9 65.4539 3.25604   1
  -1   3   9 63.1920 2.96120   2
  -1   3   9 64.6716 2.82595   3
  -1   3   9 62.6357 3.17005   4
   0  -3   9 85.9606 3.18481   2
   0  -3  -9 85.8824 3.85739   1
   0  -3   9 93.5808 3.61743   3
   0   3   9 81.8888 3.71522   4
   0   3   9 91.7395 3.38672   3
   0   3   9 92.4887 3.96913   1
   0   3   9 89.2698 3.59720   2
   1  -3   9 65.1454 3.00182   3
  -1  -3  -9 65.2424 3.28305   1
   1  -3   9 67.0470 2.73376   2
   1  -3   9 72.0398 2.69860   4
   1   3   9 63.0499 3.18135   4
   1   3   9 64.1976 2.92037   2
   1   3   9 66.7001 3.32762   1
   2  -3   9 6.41983 1.01052   2
   2  -3   9 7.71700 1.19555   3
  -2  -3  -9 8.65244 1.42945   1
   2  -3   9 7.85276 0.89825   4
   2   3   9 5.64142 1.15020   4
   2   3   9 6.13026 1.06459   2
   2   3   9 5.57057 1.13950   1
   3  -3   9 3.30054 0.66286   4
   3  -3   9 3.47997 0.87074   3
   3  -3   9 4.09137 0.84324   2
   3   3   9 3.69434 0.86518   2
   3   3   9 3.43854 0.97834   1
   3   3   9 2.20916 0.74689   4
   4  -3   9 11.9102 1.01937   4
   4  -3   9 11.4274 1.43599   3
   4  -3   9 10.1697 1.29192   2
   4   3   9 14.1124 1.71357   4
   4   3   9 9.71980 1.26594   2
   4   3   9 7.96366 1.41166   1
   5  -3   9 2.25087 0.80608   3
   5  -3   9 3.54293 0.78781   2
   5  -3   9 2.72306 0.65633   4
   5   3   9 3.12927 0.76118   2
   5   3   9 4.31302 1.06892   4
   5   3   9 2.84514 0.96265   1
   6  -3   9 11.6363 1.44902   2
   6  -3   9 12.4705 1.37722   4
   6  -3   9 12.5388 1.59930   3
   6   3   9 9.08995 1.53734   1
   6   3   9 12.3498 1.72395   4
   7  -3   9 6.37018 1.22491   3
   7  -3   9 4.41853 0.89981   4
   7  -3   9 4.75107 1.01240   2
   7   3   9 6.26984 1.34483   1
   7   3   9 7.33478 1.35995   4
   8  -3   9 19.1613 1.56025   4
   8  -3   9 17.7163 1.54392   2
   8  -3   9 18.3460 1.74156   3
   8   3   9 17.9598 2.15683   4
   8   3   9 16.7654 2.20584   1
   9  -3   9 5.57565 1.12266   2
   9  -3   9 3.62297 0.94328   3
   9  -3   9 4.57891 0.98367   4
   9   3   9 2.22412 0.90970   4
   9   3   9 6.01680 1.38905   1
  10  -3   9 0.06240 0.54590   2
  10  -3   9 -0.3756 0.35454   4
  10   3   9 0.18288 0.61019   4
  10   3   9 0.54625 0.69338   1
  11  -3   9 0.70585 0.56628   4
  11  -3   9 0.05793 0.46769   2
  11   3   9 -0.2741 0.48345   1
  11   3   9 -0.5589 0.56252   4
  12  -3   9 3.25791 0.89169   2
  12  -3   9 5.35404 1.13844   4
  12   3   9 5.67045 1.41004   1
  12   3   9 5.20357 1.32776   4
  13  -4  -9 -0.4536 0.63190   2
  13  -4  -9 -0.0406 0.52084   1
  13  -4  -9 0.09195 0.74340   4
 -13   4   9 -0.3023 0.46520   2
 -13   4   9 0.38704 0.76787   3
  12  -4  -9 0.78248 0.79825   4
  12  -4  -9 1.18223 0.76530   1
 -12  -4   9 0.72675 0.70357   3
  12  -4  -9 3.10970 1.13302   2
 -12   4   9 1.61142 0.93586   3
 -12   4   9 2.31349 0.80100   2
  11  -4  -9 18.9765 2.33821   4
 -11  -4   9 20.5422 1.70472   3
  11  -4  -9 17.9602 2.15953   1
 -11   4   9 20.2629 2.63802   3
 -11   4   9 19.2051 2.30382   2
  10  -4  -9 13.3920 2.02472   4
 -10  -4   9 13.6365 1.62162   3
  10  -4  -9 11.8877 1.73324   1
 -10   4   9 11.6112 1.82374   2
 -10   4   9 13.0321 2.11099   3
   9  -4  -9 8.50536 1.60580   4
   9  -4  -9 6.88317 1.34431   1
  -9  -4   9 5.04564 1.06027   3
  -9   4   9 5.37492 1.23894   2
  -9   4   9 7.70713 1.59163   3
   8  -4  -9 0.59486 0.65749   1
  -8  -4   9 0.65816 0.59644   3
   8  -4  -9 -0.0256 0.62582   4
  -8   4   9 0.51031 0.63301   2
  -8   4   9 0.11599 0.52493   3
  -8   4   9 0.01945 0.58540   4
   7  -4  -9 2.54074 0.83966   1
   7  -4  -9 1.53629 0.89462   4
  -7  -4   9 3.11570 0.86803   3
  -7   4   9 1.78989 0.78284   3
  -7   4   9 3.02840 1.02169   2
  -7   4   9 3.94043 1.07200   4
   6  -4  -9 2.39397 0.99760   4
  -6  -4   9 1.67806 0.74105   3
   6  -4  -9 2.55100 0.94226   1
  -6   4   9 3.23343 1.02915   2
  -6   4   9 2.62934 0.95347   4
  -6   4   9 0.44522 0.65954   3
  -5  -4   9 9.02566 1.35075   3
   5  -4  -9 8.64465 1.45929   1
   5  -4  -9 8.78323 1.55144   4
  -5   4   9 9.09252 1.56672   3
  -5   4   9 6.91221 1.30822   2
  -5   4   9 8.51598 1.52882   4
  -4  -4   9 11.6443 1.53899   3
   4  -4  -9 10.1180 1.63189   4
  -4  -4   9 12.8425 1.08220   2
   4  -4  -9 13.7699 1.83863   1
  -4   4   9 11.0721 1.66939   4
  -4   4   9 14.4179 1.87718   2
  -4   4   9 11.1551 1.64461   3
  -3  -4   9 18.4498 1.63486   3
   3  -4  -9 13.9949 1.91050   4
  -3  -4   9 16.3549 1.22840   2
   3  -4  -9 14.3246 1.85890   1
  -3   4   9 13.0033 1.81777   4
  -3   4   9 17.3992 2.02187   1
  -3   4   9 16.3175 1.96692   2
  -3   4   9 14.0964 1.80402   3
  -2  -4   9 1.30335 0.71385   3
   2  -4  -9 0.84819 0.49456   1
  -2  -4   9 1.12740 0.50574   2
  -2   4   9 0.79840 0.66248   4
  -2   4   9 1.45671 0.69750   1
  -2   4   9 1.35230 0.66406   3
  -2   4   9 2.49505 0.82697   2
   1  -4  -9 -0.3361 0.43040   1
  -1  -4   9 0.35607 0.59067   3
  -1  -4   9 0.19105 0.40154   2
  -1   4   9 0.57218 0.64317   2
  -1   4   9 0.74129 0.67836   4
  -1   4   9 -0.4240 0.49074   1
  -1   4   9 0.50164 0.51167   3
   0  -4   9 1.25675 0.76177   3
   0  -4  -9 1.28954 0.77113   1
   0  -4   9 3.38398 0.77677   2
   0   4   9 2.42399 0.81984   2
   0   4   9 2.04132 0.77327   4
   0   4   9 2.38092 0.93702   1
   1  -4   9 0.98102 0.59266   3
   1  -4   9 1.84903 0.68119   2
  -1  -4  -9 0.34663 0.67048   1
   1   4   9 3.31087 1.07712   4
   1   4   9 2.82564 0.84611   2
   1   4   9 1.15955 0.80601   1
  -2  -4  -9 14.0528 1.91043   1
   2  -4   9 10.0911 1.53230   3
   2  -4   9 10.7245 1.36410   2
   2   4   9 15.2528 2.01500   1
   2   4   9 14.3828 1.93821   4
   2   4   9 11.7862 1.56509   2
   3  -4   9 5.60900 1.15155   3
   3  -4   9 6.76369 1.13773   2
  -3  -4  -9 7.07708 1.43375   1
   3   4   9 8.46736 1.29190   2
   3   4   9 5.84723 1.31655   1
   3   4   9 7.29729 1.35760   4
   4  -4   9 -0.0574 0.53474   3
   4  -4   9 0.15644 0.50020   2
   4   4   9 -0.5748 0.51768   4
   4   4   9 0.07369 0.64854   1
   4   4   9 0.05075 0.39368   2
   5  -4   9 4.76699 0.87799   4
   5  -4   9 6.02538 1.09717   2
   5  -4   9 6.40051 1.29465   3
   5   4   9 6.26800 1.36033   4
   5   4   9 8.30338 1.61220   1
   6  -4   9 1.44804 0.77016   3
   6  -4   9 1.13000 0.51505   4
   6  -4   9 0.99853 0.70854   2
   6   4   9 1.54863 0.81583   1
   6   4   9 0.31681 0.69153   4
   7  -4   9 0.15368 0.42632   4
   7  -4   9 0.38050 0.69831   3
   7  -4   9 -0.2321 0.39807   2
   7   4   9 0.88172 0.87606   1
   7   4   9 0.89553 0.76309   4
   8  -4   9 -0.1184 0.61737   2
   8  -4   9 1.90836 0.64260   4
   8  -4   9 0.01823 0.56462   3
   8   4   9 0.39250 0.68827   4
   8   4   9 0.66124 0.74119   1
   9  -4   9 -0.1675 0.54995   4
   9  -4   9 0.94930 0.78437   2
   9  -4   9 0.05831 0.61238   3
   9   4   9 0.27276 0.60116   4
   9   4   9 0.39984 0.78877   1
  10  -4   9 0.14004 0.50924   4
  10  -4   9 1.38274 0.85578   3
  10  -4   9 1.11945 0.82233   2
  10   4   9 1.54202 0.92993   4
  10   4   9 1.19817 0.90010   1
  11  -4   9 2.26408 0.85990   4
  11  -4   9 1.63660 0.85346   2
  11   4   9 2.04875 1.08759   4
 -11  -5   9 2.17540 0.87593   3
  10  -5  -9 0.46042 0.74541   4
 -10  -5   9 1.25256 0.75139   3
  10  -5  -9 1.38826 0.89296   2
  10  -5  -9 -0.2836 0.51145   1
 -10   5   9 -0.0735 0.76883   3
 -10   5   9 0.03395 0.66821   2
   9  -5  -9 2.97250 1.11204   4
   9  -5  -9 1.69234 1.00388   2
   9  -5  -9 1.60032 0.85144   1
  -9  -5   9 1.07414 0.78496   3
  -9   5   9 2.79914 1.13454   3
  -9   5   9 2.06367 0.89113   2
   8  -5  -9 31.2977 2.61622   4
   8  -5  -9 34.6360 2.61161   1
  -8  -5   9 28.7750 2.17829   3
  -8   5   9 33.6757 2.76194   2
  -8   5   9 33.2235 2.87980   3
  -8   5   9 36.2243 2.83813   4
   7  -5  -9 13.6288 2.09969   4
  -7  -5   9 17.8598 1.99493   3
   7  -5  -9 13.2814 1.89083   1
  -7   5   9 13.6292 2.19826   3
  -7   5   9 17.6991 2.35260   4
  -7   5   9 12.9831 2.02141   2
   6  -5  -9 3.65681 1.07145   1
   6  -5  -9 5.31207 1.27862   4
  -6  -5   9 4.81571 1.06404   3
  -6   5   9 8.09108 1.55944   4
  -6   5   9 6.67589 1.52315   3
  -6   5   9 6.31486 1.46310   2
  -5  -5   9 4.14665 1.10400   3
   5  -5  -9 2.56552 0.99631   4
   5  -5  -9 5.15361 1.25324   1
  -5   5   9 3.77270 1.22359   4
  -5   5   9 5.77745 1.40834   2
  -5   5   9 5.20345 1.29395   3
   4  -5  -9 4.52088 1.16788   1
  -4  -5   9 4.36767 1.09586   3
   4  -5  -9 1.67786 0.96118   4
  -4   5   9 2.88988 1.06174   4
  -4   5   9 4.17753 1.14336   2
  -4   5   9 5.01554 1.29182   3
  -3  -5   9 6.11289 1.23742   3
   3  -5  -9 4.24718 1.32683   4
   3  -5  -9 6.80547 1.42262   1
  -3   5   9 7.41862 1.53283   4
  -3   5   9 5.57832 1.35843   2
  -3   5   9 5.12482 1.26242   3
  -2  -5   9 66.3531 3.49177   3
  -2  -5   9 55.2972 2.68671   2
   2  -5  -9 55.4689 3.43721   4
   2  -5  -9 60.7125 3.52138   1
  -2   5   9 61.4334 3.54894   1
  -2   5   9 61.3274 3.58749   4
  -2   5   9 59.6951 3.42944   2
   1  -5  -9 1.78109 0.96191   4
   1  -5  -9 1.55716 0.87056   1
  -1  -5   9 1.26416 0.80405   3
  -1  -5   9 1.25247 0.52752   2
  -1   5   9 0.00447 0.68572   1
  -1   5   9 1.02836 0.87321   4
  -1   5   9 1.36326 0.82486   2
   0  -5  -9 8.44866 1.59245   1
   0  -5   9 6.61201 1.22201   2
   0  -5   9 6.45342 1.40916   3
   0   5   9 10.6113 1.79070   4
   0   5   9 7.83632 1.56183   1
   0   5   9 5.64799 1.25926   2
  -1  -5  -9 0.01439 0.59178   1
   1  -5   9 -0.2126 0.62319   3
   1  -5   9 -0.5484 0.40834   2
   1   5   9 -0.0290 0.66529   4
   1   5   9 0.05856 0.65275   1
   1   5   9 -0.2691 0.49723   2
   2  -5   9 5.23142 1.06775   2
   2  -5   9 4.68439 1.27192   3
  -2  -5  -9 4.38641 1.22819   1
   2   5   9 3.31557 1.23451   1
   2   5   9 3.27799 1.08268   4
   2   5   9 4.12831 1.09912   2
   3  -5   9 2.21439 0.88175   3
   3  -5   9 2.40983 0.78782   2
  -3  -5  -9 2.10603 0.97816   1
   3   5   9 3.28647 1.15582   1
   3   5   9 1.13302 0.94281   4
   4  -5   9 7.14908 1.55996   3
  -4  -5  -9 6.23814 1.48136   1
   4  -5   9 11.6038 1.61446   2
   4   5   9 6.12260 1.43253   1
   4   5   9 7.05977 1.51440   4
  -5  -5  -9 4.63279 1.38029   1
   5  -5   9 4.43859 1.28667   3
   5  -5   9 3.62822 0.97213   2
   5   5   9 3.71809 1.21836   1
   5   5   9 3.61089 1.15886   4
   6  -5   9 -0.0206 0.74683   3
   6  -5   9 0.01990 0.57637   2
   6   5   9 -0.6094 0.61663   1
   6   5   9 -0.0970 0.71353   4
   7  -5   9 0.35621 0.64658   2
   7  -5   9 0.16433 0.76249   3
   7   5   9 -0.4127 0.66724   1
   7   5   9 0.25082 0.68573   4
   8  -5   9 -0.8742 0.57992   3
   8  -5   9 0.54574 0.53790   2
   8   5   9 -0.8256 0.68787   1
   8   5   9 1.41307 0.92550   4
   5  -6  -9 5.02940 1.31360   1
  -5  -6   9 4.85164 1.17378   3
   5  -6  -9 6.93235 1.55590   2
   5  -6  -9 6.47833 1.57748   4
  -5   6   9 3.19897 1.23399   2
  -5   6   9 7.19598 1.63615   3
  -5   6   9 7.60520 1.65131   4
   4  -6  -9 0.03491 0.63737   4
   4  -6  -9 0.51658 0.65001   1
   4  -6  -9 0.73388 0.57471   2
  -4  -6   9 0.97065 0.73553   3
  -4   6   9 0.71706 0.80387   4
  -4   6   9 1.66851 1.02003   2
   3  -6  -9 4.31721 1.28318   4
   3  -6  -9 3.28417 1.04882   1
  -3  -6   9 3.26351 1.04258   3
  -3   6   9 0.93736 0.83646   2
  -3   6   9 3.31547 1.21900   4
  -2  -6   9 0.09228 0.75094   3
   2  -6  -9 -0.6573 0.53490   1
   2  -6  -9 -0.9873 0.53876   4
  -2   6   9 0.58361 0.77737   4
  -2   6   9 -0.0025 0.69857   2
   1  -6  -9 1.56742 0.92686   4
   1  -6  -9 2.09650 0.90647   1
  -1  -6   9 0.96826 0.87660   3
  -1   6   9 1.56780 0.88567   2
  -1   6   9 2.22482 1.03524   1
  -1   6   9 0.65469 0.85910   4
   0  -6   9 0.91615 0.92092   3
   0  -6   9 1.51383 0.60541   2
   0  -6  -9 2.32055 1.04693   1
   0  -6  -9 0.41809 0.68145   4
   0   6   9 1.47906 0.93132   4
   0   6   9 0.28213 0.80936   1
   0   6   9 0.59481 0.79878   2
  -1  -6  -9 22.5460 2.72254   1
   1  -6   9 21.0088 2.20749   2
   1  -6   9 21.0966 2.63684   3
  -1  -6  -9 19.9786 2.59448   4
   1   6   9 15.0717 2.26488   1
   1   6   9 17.2376 2.33961   4
  -2  -6  -9 1.45223 0.92900   1
   2  -6   9 0.03077 0.84595   3
   2  -6   9 0.78605 0.64585   2
  -2  -6  -9 0.96906 0.86380   4
   2   6   9 0.76750 0.87383   1
   2   6   9 0.62139 0.94448   4
  17   0 -10 20.6175 2.40335   1
 -17   0  10 19.1991 1.82883   3
 -16   0  10 5.96459 1.22364   3
  16   0 -10 5.69566 1.36414   1
  15   0 -10 -0.9592 0.52286   1
 -15   0  10 0.25163 0.55528   3
 -14   0  10 7.05271 1.29181   3
  14   0 -10 6.20228 1.28485   1
  13   0 -10 23.2678 1.89029   1
 -13   0  10 19.2123 1.64186   3
 -12   0  10 59.8796 2.95327   3
  12   0 -10 61.2608 2.98807   1
 -11   0  10 7.13375 1.03152   2
  11   0 -10 11.6769 1.44757   1
 -11   0  10 8.38635 1.24593   3
  10   0 -10 40.2981 2.19494   1
 -10   0  10 34.6775 2.04363   3
 -10   0  10 38.5493 2.01248   2
  -9   0  10 2.10223 0.56789   2
   9   0 -10 1.30511 0.58835   1
  -9   0  10 0.60933 0.52226   3
   9   0 -10 1.47388 0.49246   4
  -8   0  10 37.7806 2.01831   3
  -8   0  10 37.9769 1.83658   4
   8   0 -10 35.7537 1.80644   4
  -8   0  10 35.1163 1.86412   2
   8   0 -10 37.7908 2.02092   1
  -7   0  10 0.31725 0.34631   3
  -7   0  10 0.40412 0.37477   2
   7   0 -10 0.26269 0.39565   4
   7   0 -10 -0.0486 0.33624   1
  -7   0  10 0.18560 0.30696   4
  -6   0  10 266.046 7.27253   2
  -6   0  10 264.370 7.20120   4
   6   0 -10 274.838 7.38969   1
  -6   0  10 277.256 7.36466   3
   6   0 -10 268.656 7.22486   4
  -5   0  10 0.64241 0.39561   2
   5   0 -10 1.73466 0.56822   1
  -5   0  10 2.45070 0.59841   3
  -5   0  10 1.74030 0.51264   4
   4   0 -10 147.184 4.48442   1
  -4   0  10 137.918 4.35034   2
  -4   0  10 145.256 4.45639   4
  -4   0  10 146.702 4.39011   3
  -3   0  10 8.24253 0.93163   3
  -3   0  10 5.53574 0.81253   2
   3   0 -10 7.20219 0.95201   1
  -3   0  10 8.04485 0.97696   4
  -2   0  10 186.512 5.11813   3
  -2   0  10 179.902 5.18726   2
  -2   0  10 184.971 5.35687   4
   2   0 -10 178.258 5.24859   1
   1   0 -10 27.3461 1.55186   1
  -1   0  10 26.2018 1.52071   1
  -1   0  10 28.5635 1.42828   3
  -1   0  10 26.2666 1.55499   4
  -1   0  10 27.3026 1.50146   2
   0   0  10 67.5459 2.60842   2
   0   0 -10 69.8334 2.75166   1
   0   0  10 69.9128 2.75843   1
   0   0  10 72.8006 2.81258   4
   0   0  10 77.1029 2.53738   3
  -1   0 -10 99.8005 3.49325   1
   1   0  10 100.464 3.51156   1
   1   0  10 94.1682 3.44260   4
   1   0  10 102.208 3.10364   3
   1   0  10 97.6108 3.29425   2
   2   0  10 8.87647 0.76999   3
   2   0  10 9.33588 1.12831   1
   2   0  10 11.3987 1.26305   4
  -2   0 -10 8.64177 1.09284   1
   2   0  10 10.3826 1.08638   2
   3   0  10 2.01684 0.54362   2
   3   0  10 1.24673 0.50713   1
   3   0  10 1.40742 0.48316   4
   3   0  10 1.43788 0.40727   3
   4   0  10 21.3674 1.48506   4
   4   0  10 20.6125 1.52059   1
   4   0  10 18.5031 1.28579   2
   4   0  10 19.1176 1.05328   3
   5   0  10 173.971 5.43885   1
   5   0  10 167.623 5.34512   4
   5   0  10 153.779 4.82467   2
   6   0  10 13.9988 1.54654   1
   6   0  10 12.8271 1.11059   2
   6   0  10 9.34667 1.29301   4
   7   0  10 73.6532 2.83262   2
   7   0  10 67.7572 3.19417   1
   7   0  10 68.0042 3.11911   4
   8   0  10 0.15795 0.41874   1
   8   0  10 0.43617 0.54087   4
   8   0  10 -0.2804 0.39129   2
   9   0  10 29.2471 2.02596   4
   9   0  10 27.5416 2.02614   1
   9   0  10 29.0262 1.71602   2
  10   0  10 3.67782 1.02672   4
  10   0  10 2.43994 0.82882   1
  10   0  10 2.96075 0.74551   2
  11   0  10 0.19502 0.46810   1
  11   0  10 0.77212 0.68183   4
  12   0  10 0.71529 0.59384   1
  12   0  10 -0.0266 0.62838   4
  13   0  10 5.40824 1.34813   4
  13   0  10 4.60569 1.14171   1
  14   0  10 6.50990 1.42692   4
  17   1 -10 3.75961 1.20282   1
 -16  -1  10 9.41880 1.44499   3
  16  -1 -10 9.40272 1.64334   1
  16   1 -10 11.8136 1.77659   1
 -16   1  10 10.7661 1.66331   3
  15  -1 -10 3.63025 1.11258   1
 -15  -1  10 4.01791 0.98758   3
 -15   1  10 3.33226 0.99285   3
  15   1 -10 3.96553 1.12062   1
 -14  -1  10 1.19140 0.62542   3
  14  -1 -10 1.61375 0.87951   1
 -14   1  10 2.62504 0.85119   3
  14   1 -10 2.16978 0.88490   1
  13  -1 -10 8.27872 1.41373   1
 -13  -1  10 10.3958 1.40934   3
 -13   1  10 8.17425 1.40592   3
  13   1 -10 8.67099 1.36185   1
  12  -1 -10 20.9003 1.61472   4
  12  -1 -10 22.9879 1.85681   1
 -12  -1  10 20.0426 1.63012   3
 -12   1  10 17.9112 1.62562   3
 -12   1  10 18.8130 1.54854   2
  12   1 -10 18.5042 1.61159   1
 -11  -1  10 0.96687 0.54478   3
  11  -1 -10 1.54961 0.69889   1
  11  -1 -10 0.85986 0.55869   4
  11   1 -10 1.26031 0.61367   1
 -11   1  10 1.88240 0.77044   3
 -11   1  10 1.44707 0.53295   2
  10  -1 -10 5.12352 1.03695   1
  10  -1 -10 3.43433 0.88365   4
 -10  -1  10 3.89803 0.81206   3
 -10   1  10 4.49932 0.98464   3
  10   1 -10 3.45250 0.80834   1
 -10   1  10 3.66472 0.83660   2
   9  -1 -10 16.0623 1.70024   1
  -9  -1  10 13.1041 1.03312   2
   9  -1 -10 15.7650 1.34815   4
  -9  -1  10 12.7843 1.42495   3
  -9   1  10 15.1706 1.59688   2
  -9   1  10 14.6284 1.36718   3
  -9   1  10 10.8500 1.31885   4
   9   1 -10 13.2939 1.16765   1
  -8  -1  10 32.8963 1.66866   2
  -8  -1  10 34.0121 1.88966   3
   8  -1 -10 28.2374 1.83428   4
   8  -1 -10 32.2307 1.99665   1
  -8   1  10 32.1424 1.93703   2
  -8   1  10 33.2791 1.93445   4
   8   1 -10 32.9250 1.74864   1
  -8   1  10 33.7022 1.98694   3
  -7  -1  10 82.5329 2.89347   2
  -7  -1  10 81.8920 3.09685   3
   7  -1 -10 80.4056 3.29613   1
   7  -1 -10 82.5939 3.30544   4
  -7   1  10 78.1664 3.20661   4
  -7   1  10 79.6637 3.19043   3
  -7   1  10 77.3937 3.18110   2
   7   1 -10 80.6568 2.91674   1
   6  -1 -10 0.31387 0.38671   1
  -6  -1  10 0.57234 0.34438   2
  -6  -1  10 0.86869 0.55524   3
   6  -1 -10 -0.1684 0.35555   4
  -6   1  10 0.97406 0.42492   2
  -6   1  10 0.70591 0.45116   4
  -6   1  10 0.66245 0.43263   3
   6   1 -10 0.43337 0.32293   1
  -5  -1  10 13.1879 1.08566   3
  -5  -1  10 14.5637 0.91749   4
   5  -1 -10 12.9722 1.41537   1
  -5  -1  10 12.6606 0.99320   2
   5   1 -10 12.7529 0.94481   1
  -5   1  10 11.1458 1.24530   2
  -5   1  10 12.7733 1.40157   4
  -5   1  10 13.8853 1.16609   3
  -4  -1  10 7.54547 0.95808   3
   4  -1 -10 5.89737 0.95450   1
  -4  -1  10 6.36919 0.75291   4
  -4  -1  10 6.96758 0.86987   2
  -4   1  10 6.54815 1.02140   4
   4   1 -10 6.50069 0.78530   1
  -4   1  10 4.62538 0.80563   2
  -4   1  10 6.85626 0.96010   3
  -3  -1  10 14.7187 1.12059   3
  -3  -1  10 17.7127 1.15557   2
  -3  -1  10 18.8611 1.11718   4
   3  -1 -10 16.7537 1.34789   1
  -3   1  10 18.3335 1.40677   4
  -3   1  10 22.4162 1.34067   3
   3   1 -10 17.1770 1.04713   1
  -3   1  10 18.5852 1.33836   2
  -2  -1  10 13.4320 1.01285   2
  -2  -1  10 14.3078 1.01388   4
  -2  -1  10 15.0411 1.07880   3
   2  -1 -10 15.1169 1.29446   1
  -2   1  10 14.9244 1.25318   1
  -2   1  10 13.0080 1.40280   4
  -2   1  10 15.1333 1.07994   3
   2   1 -10 13.2895 0.91464   1
  -2   1  10 15.0044 1.18507   2
  -1  -1  10 32.3811 1.63838   2
  -1  -1  10 36.1643 1.67012   4
   1  -1 -10 34.3890 1.98324   1
  -1  -1  10 38.6868 1.75991   3
  -1   1  10 33.5543 1.77329   2
  -1   1  10 35.1197 2.01905   1
  -1   1  10 34.4383 1.95372   4
  -1   1  10 35.7186 1.64992   3
   1   1 -10 37.1129 1.56213   1
   0  -1  10 70.6547 2.60288   3
   0  -1  10 70.7798 2.58933   4
   0  -1  10 68.7959 2.58653   2
   0  -1 -10 67.8245 2.95675   1
   0   1  10 70.5226 2.45165   3
   0   1  10 75.9108 3.10031   1
   0   1 -10 71.3451 2.40625   1
   0   1  10 66.8779 2.69453   2
   0   1  10 62.8841 2.85400   4
   1  -1  10 0.27451 0.24264   1
   1  -1  10 -0.1606 0.28799   4
   1  -1  10 -0.2056 0.22372   2
  -1  -1 -10 0.71645 0.53358   1
   1  -1  10 0.21450 0.34843   3
   1   1  10 1.02331 0.53232   4
   1   1  10 -0.5036 0.27059   1
  -1   1 -10 0.18057 0.25767   1
   1   1  10 0.06891 0.34330   2
   1   1  10 0.54672 0.28506   3
   2  -1  10 -0.1577 0.33668   3
   2  -1  10 -0.0940 0.25478   2
   2  -1  10 -0.1163 0.21273   1
   2  -1  10 -0.1044 0.26542   4
   2   1  10 -0.4666 0.30049   1
   2   1  10 -0.7158 0.26244   4
  -2   1 -10 0.04341 0.27859   1
   2   1  10 0.05499 0.22277   3
   2   1  10 -0.2862 0.30153   2
   3  -1  10 0.24876 0.32644   4
   3  -1  10 0.25539 0.26577   1
   3  -1  10 -0.1374 0.38507   2
   3  -1  10 0.66657 0.37234   3
   3   1  10 -0.3594 0.31925   2
   3   1  10 -0.3733 0.42645   4
   3   1  10 0.29474 0.44712   1
   4  -1  10 24.3715 1.41987   1
   4  -1  10 22.4985 1.42052   2
   4  -1  10 21.9155 1.31648   3
   4  -1  10 23.3001 1.51990   4
   4   1  10 21.2347 1.38722   2
   4   1  10 23.6168 1.76714   4
   4   1  10 25.2031 1.82641   1
   5  -1  10 183.489 5.58098   4
   5  -1  10 176.230 5.37287   2
   5  -1  10 200.316 5.64295   1
   5  -1  10 183.410 5.17257   3
   5   1  10 174.814 5.33822   2
   5   1  10 178.668 5.93029   4
   5   1  10 182.189 6.06259   1
   6  -1  10 21.5392 1.56128   4
   6  -1  10 22.7298 1.50319   2
   6   1  10 16.2794 1.80454   4
   6   1  10 20.9398 1.41082   2
   6   1  10 18.1029 1.65346   1
   7  -1  10 132.062 4.41508   2
   7  -1  10 141.639 4.76471   4
   7   1  10 132.056 4.31222   2
   7   1  10 133.584 5.12271   1
   7   1  10 132.510 4.97003   4
   8  -1  10 5.98663 1.07284   4
   8  -1  10 6.01890 1.01250   2
   8   1  10 4.70755 0.84945   2
   8   1  10 6.22196 1.19427   1
   8   1  10 6.56525 1.25531   4
   9  -1  10 24.7613 1.68709   2
   9  -1  10 21.2386 1.70898   4
   9   1  10 26.7137 1.61337   2
   9   1  10 27.6687 2.13729   4
   9   1  10 22.9128 1.97079   1
  10  -1  10 4.45628 0.95341   2
  10  -1  10 4.17474 0.99912   4
  10   1  10 5.47371 1.22585   1
  10   1  10 5.39653 1.26262   4
  11  -1  10 0.81775 0.62405   4
  11  -1  10 0.18163 0.56487   2
  11   1  10 0.47559 0.52447   1
  11   1  10 -0.3177 0.40438   4
  12  -1  10 -0.5413 0.44313   2
  12  -1  10 1.30339 0.68899   4
  12   1  10 -0.0779 0.72775   4
  12   1  10 0.53865 0.59152   1
  13  -1  10 7.45714 1.44892   4
  13   1  10 6.95093 1.49483   4
  13   1  10 5.57822 1.32421   1
  14   1  10 -0.3203 0.77466   4
  14   1  10 -0.3397 0.40942   1
  16  -2 -10 6.95768 1.69145   1
 -16  -2  10 6.33284 1.06868   3
  16   2 -10 7.54505 1.54538   1
 -16   2  10 4.95940 1.21264   3
  15  -2 -10 9.70505 1.61372   4
 -15  -2  10 12.7893 1.62818   3
  15  -2 -10 10.6930 1.76053   1
 -15   2  10 10.8483 1.74178   3
  15   2 -10 11.2284 1.71697   1
 -14  -2  10 1.05309 0.62262   3
  14  -2 -10 1.28371 0.81022   1
  14  -2 -10 1.79511 0.81724   4
 -14   2  10 0.66988 0.48996   2
 -14   2  10 1.15018 0.68676   3
  14   2 -10 1.44830 0.83092   1
  13  -2 -10 -0.3844 0.52029   4
 -13  -2  10 0.17834 0.42229   3
  13  -2 -10 0.77452 0.74907   1
  13   2 -10 -0.5089 0.38958   1
 -13   2  10 -0.6445 0.44350   3
 -13   2  10 0.50533 0.48719   2
  12  -2 -10 0.14081 0.59036   4
 -12  -2  10 0.00220 0.49951   3
  12  -2 -10 0.04797 0.59326   1
 -12   2  10 -0.0531 0.42377   2
 -12   2  10 0.47468 0.57468   3
  12   2 -10 0.33320 0.53620   1
  11  -2 -10 0.53554 0.65109   1
 -11  -2  10 0.72074 0.47442   3
  11  -2 -10 -0.3071 0.45364   4
 -11   2  10 0.31191 0.47569   3
 -11   2  10 0.18678 0.45661   2
  11   2 -10 0.07812 0.52149   1
  10  -2 -10 1.73537 0.77638   4
  10  -2 -10 2.01317 0.83262   1
 -10  -2  10 2.74777 0.78032   3
 -10   2  10 4.19188 1.09447   3
 -10   2  10 3.67163 0.92869   2
  10   2 -10 3.87819 0.86891   1
   9  -2 -10 4.63922 1.00650   4
  -9  -2  10 3.70080 0.79269   3
   9  -2 -10 3.60328 0.86770   1
  -9   2  10 2.38165 0.84287   3
   9   2 -10 2.63454 0.70142   1
  -9   2  10 3.62837 0.90245   2
  -9   2  10 2.75268 0.77114   4
   8  -2 -10 28.9797 2.00408   1
  -8  -2  10 27.4759 1.75538   3
   8  -2 -10 25.5526 1.92977   4
  -8   2  10 24.9825 1.83033   2
  -8   2  10 27.5022 1.95097   4
   8   2 -10 26.0235 1.54173   1
  -8   2  10 27.4588 1.92254   3
  -7  -2  10 3.83963 0.78397   3
  -7  -2  10 4.56208 0.69015   2
   7  -2 -10 3.29942 0.84128   1
   7  -2 -10 3.69271 0.95098   4
  -7   2  10 3.22684 0.87473   2
  -7   2  10 2.58682 0.75024   3
  -7   2  10 2.94735 0.81138   4
  -6  -2  10 1.11370 0.57137   3
  -6  -2  10 0.34624 0.27917   2
   6  -2 -10 0.37422 0.53183   4
   6  -2 -10 -0.4416 0.26340   1
  -6   2  10 0.18087 0.38299   2
  -6   2  10 0.16917 0.38100   3
  -6   2  10 2.24585 0.76287   4
   5  -2 -10 -0.0147 0.39721   1
   5  -2 -10 -0.4716 0.23829   4
  -5  -2  10 0.03794 0.33214   3
  -5  -2  10 -0.1932 0.21787   2
  -5   2  10 -0.2265 0.31085   2
  -5   2  10 -0.7209 0.28788   3
  -5   2  10 -0.5278 0.25547   4
[truncated: 144,581 more chars]
