# Supplementary material for: 2,6-Di­amino-4-chloro­pyrimidine–succinic acid (2/1)
Source: IUCrdata. 2020 Sep 15;5(Pt 9):x201239. doi: 10.1107/S2414314620012390 (PMC9462280; doi:10.1107/S2414314620012390)
Supplement: Supplementary file 2 [file x-05-x201239-Isup2.hkl]

#
# h,k,l, Fc-squared, Fo-squared, sigma(Fo-squared), status flag
#
data_I
_shelx_title ' 29NOV2019_NDWNEW RKrun P21/c monoclinic'
_shelx_refln_list_code          4
_shelx_F_calc_maximum      173.42
_exptl_crystal_F_000       420.00
_reflns_d_resolution_high  0.7068

loop_
 _space_group_symop_operation_xyz
 'x, y, z'
 '-x, y+1/2, -z+1/2'
 '-x, -y, -z'
 'x, -y-1/2, z-1/2'

_cell_length_a    13.2096
_cell_length_b     4.9765
_cell_length_c    13.5673
_cell_angle_alpha  90.000
_cell_angle_beta   98.603
_cell_angle_gamma  90.000

_shelx_F_squared_multiplier     1.000

loop_
 _refln_index_h
 _refln_index_k
 _refln_index_l
 _refln_F_squared_calc
 _refln_F_squared_meas
 _refln_F_squared_sigma
 _refln_observed_status
   1   0   0         81.41         78.45         3.19 o
   2   0   0          2.32          3.78         0.52 o
   3   0   0       1280.79       1376.39        14.57 o
   4   0   0       4000.75       3882.97        37.91 o
   5   0   0       5410.94       5508.23        67.87 o
   6   0   0       4213.13       4482.05        49.13 o
   7   0   0        100.56        158.82         3.59 o
   8   0   0         14.70         25.20         1.01 o
   9   0   0        300.98        296.87         4.57 o
  10   0   0         47.80         42.51         1.43 o
  11   0   0        130.27        128.83         5.25 o
  12   0   0        154.02        156.47         4.66 o
  13   0   0        510.60        486.38        12.34 o
  14   0   0        145.92        133.41         5.08 o
  15   0   0         76.70         65.13         7.46 o
  16   0   0         35.17         30.14         3.94 o
  17   0   0         14.90         19.86         2.62 o
  18   0   0          8.34         11.06         2.12 o
   1   1   0         66.69         59.74         0.64 o
   2   1   0          0.19          1.74         0.19 o
   3   1   0       1866.09       2100.13        15.54 o
   4   1   0         11.54          9.31         0.48 o
   5   1   0        355.89        364.76         3.49 o
   6   1   0        498.94        544.92         5.00 o
   7   1   0        737.45        806.64         6.60 o
   8   1   0        450.74        476.10         4.29 o
   9   1   0        522.67        555.68         5.80 o
  10   1   0          2.10          3.39         0.52 o
  11   1   0         35.95         38.34         1.37 o
  12   1   0          8.11          7.83         0.78 o
  13   1   0         68.18         60.66         2.00 o
  14   1   0          0.08          0.41         0.70 o
  15   1   0         23.12         22.93         1.84 o
  16   1   0         34.91         37.79         2.92 o
  17   1   0          1.03         -0.46         1.78 o
  18   1   0          0.03         -1.15         1.15 o
   0   2   0        765.21        858.04         8.47 o
   1   2   0        227.08        238.36         2.00 o
   2   2   0        405.86        413.15         3.36 o
   3   2   0        202.63        217.39         3.34 o
   4   2   0        184.96        177.79         1.84 o
   5   2   0        355.69        346.01         3.29 o
   6   2   0          0.53          0.55         0.30 o
   7   2   0        109.61        102.14         1.63 o
   8   2   0        163.01        140.84         2.07 o
   9   2   0        161.87        153.10         2.73 o
  10   2   0          8.07          8.26         0.81 o
  11   2   0        124.26        123.27         2.81 o
  12   2   0          3.59          3.45         0.66 o
  13   2   0          3.76          2.16         0.74 o
  14   2   0          2.72          1.80         0.72 o
  15   2   0          0.66          0.50         0.95 o
  16   2   0          1.48          2.16         1.17 o
  17   2   0          8.04          5.01         1.37 o
   1   3   0       2300.36       2379.52        14.62 o
   2   3   0        769.29        801.42         6.26 o
   3   3   0        903.89        910.39         6.98 o
   4   3   0        293.98        288.85         3.56 o
   5   3   0        332.41        313.02         3.12 o
   6   3   0        214.51        192.31         2.64 o
   7   3   0        326.16        305.02         3.71 o
   8   3   0       1089.80       1124.49        11.13 o
   9   3   0         16.82         14.57         1.10 o
  10   3   0         37.67         41.09         1.94 o
  11   3   0          2.67          3.41         0.91 o
  12   3   0          8.91          7.34         1.19 o
  13   3   0         84.67         90.06         3.40 o
  14   3   0        115.52        123.46         3.56 o
  15   3   0         38.32         37.64         2.81 o
  16   3   0          2.91          3.57         1.27 o
   0   4   0        290.46        299.81         3.72 o
   1   4   0        146.70        149.10         1.68 o
   2   4   0         29.10         25.11         0.86 o
   3   4   0         30.45         30.28         0.94 o
   4   4   0         33.93         30.53         0.99 o
   5   4   0        456.95        471.39         5.70 o
   6   4   0        108.68        113.33         3.07 o
   7   4   0          0.04         -0.11         0.42 o
   8   4   0        214.72        212.37         3.90 o
   9   4   0          3.72          4.89         0.87 o
  10   4   0          0.02          0.56         0.98 o
  11   4   0         23.13         18.85         1.90 o
  12   4   0          4.13          2.55         1.11 o
  13   4   0         78.92         80.20         3.30 o
  14   4   0         24.41         25.94         2.30 o
  15   4   0          2.21          3.03         1.26 o
   1   5   0          0.13         -0.22         0.31 o
   2   5   0          0.55          0.37         0.39 o
   3   5   0          0.31         -0.06         0.61 o
   4   5   0          7.94          9.26         0.96 o
   5   5   0         12.05         10.09         1.35 o
   6   5   0          8.21          8.32         1.10 o
   7   5   0          0.15          0.03         0.75 o
   8   5   0         11.33          8.44         1.39 o
   9   5   0          7.86          7.08         1.60 o
  10   5   0          0.00         -0.44         0.85 o
  11   5   0          0.34          0.11         0.88 o
  12   5   0          6.36          6.32         1.42 o
   0   6   0         42.51         49.25         3.54 o
   1   6   0          3.40          4.35         0.83 o
   2   6   0         13.63         13.98         1.52 o
   3   6   0          0.24          0.36         0.63 o
   4   6   0          1.07         -0.44         0.72 o
   5   6   0          0.41          0.47         1.22 o
   6   6   0         89.35        105.83         3.98 o
   7   6   0         53.86         69.53         3.48 o
   8   6   0         17.56         16.84         1.93 o
   9   6   0          9.34          8.11         1.51 o
   1   7   0          0.01         -0.79         0.88 o
 -18   1   1         12.99         14.40         2.53 o
 -17   1   1         10.52         10.19         1.63 o
 -16   1   1         36.03         35.51         2.79 o
 -15   1   1         76.07         79.64         2.87 o
 -14   1   1          0.59          0.11         0.54 o
 -13   1   1         32.12         34.33         1.68 o
 -12   1   1         34.92         27.26         1.29 o
 -11   1   1         36.09         27.67         1.10 o
 -10   1   1         66.14         59.41         1.29 o
  -9   1   1        309.23        300.66         3.39 o
  -8   1   1       1038.80       1052.37         8.64 o
  -7   1   1        105.46        114.13         1.63 o
  -6   1   1        240.36        222.42         2.75 o
  -5   1   1        137.61        115.66         1.49 o
  -4   1   1       1051.80       1073.67         8.84 o
  -3   1   1       7325.71       7241.02        56.10 o
  -2   1   1         14.42         14.98         0.48 o
  -1   1   1       1747.99       1844.25        13.58 o
   0   1   1        181.42        199.80         1.81 o
   1   1   1          3.05          3.82         0.21 o
   2   1   1        152.87        138.84         1.30 o
   3   1   1        808.06        793.31         6.19 o
   4   1   1          3.38         12.57         0.54 o
   5   1   1        610.44        574.60         5.02 o
   6   1   1        117.20        115.42         1.45 o
   7   1   1        198.29        211.91         2.45 o
   8   1   1        321.44        336.28         3.76 o
   9   1   1        212.40        230.85         3.01 o
  10   1   1        257.02        245.53         3.62 o
  11   1   1         50.16         39.20         1.36 o
  12   1   1          0.09          0.61         0.47 o
  13   1   1          1.92          1.10         1.02 o
  14   1   1         27.77         33.45         2.10 o
  15   1   1          6.94          5.67         1.23 o
  16   1   1         16.54         19.22         1.80 o
  17   1   1          0.34          0.45         0.87 o
  18   1   1         11.32         12.51         3.18 o
 -17   2   1          8.85         10.99         1.80 o
 -16   2   1         52.89         51.13         3.44 o
 -15   2   1          2.17          2.55         0.89 o
 -14   2   1         11.04         10.62         1.18 o
 -13   2   1         11.13         12.45         1.23 o
 -12   2   1        187.32        198.14         3.97 o
 -11   2   1        286.95        283.16         3.96 o
 -10   2   1        205.07        211.09         2.98 o
  -9   2   1         15.40         13.46         0.76 o
  -8   2   1        479.82        453.43         5.10 o
  -7   2   1        997.33       1000.68         8.86 o
  -6   2   1        150.47        166.16         2.44 o
  -5   2   1       1011.37        941.60         7.66 o
  -4   2   1        202.18        195.72         2.26 o
  -3   2   1         56.98         58.39         1.01 o
  -2   2   1       2794.35       2944.29        19.79 o
  -1   2   1        126.34        149.34         1.42 o
   0   2   1       1696.58       1715.23        11.82 o
   1   2   1       1062.01       1023.03         7.35 o
   2   2   1         36.65         38.58         1.07 o
   3   2   1         10.04         10.24         0.52 o
   4   2   1          0.69          0.38         0.17 o
   5   2   1       1501.74       1627.54        12.61 o
   6   2   1        869.18        872.24         7.22 o
   7   2   1         80.02         84.08         2.01 o
   8   2   1        158.24        151.83         2.28 o
   9   2   1          0.00          0.00         0.59 o
  10   2   1        159.96        150.66         2.83 o
  11   2   1        233.79        241.42         3.91 o
  12   2   1         68.12         70.85         2.03 o
  13   2   1         73.14         76.74         2.18 o
  14   2   1          1.14          2.15         0.69 o
  15   2   1          2.95          1.62         0.98 o
  16   2   1         10.17         11.32         2.37 o
  17   2   1          0.06          0.52         1.01 o
 -16   3   1          6.34          8.05         1.31 o
 -15   3   1         20.66         22.46         1.78 o
 -14   3   1         29.00         28.02         1.98 o
 -13   3   1         38.05         39.72         2.24 o
 -12   3   1         19.09         16.59         1.43 o
 -11   3   1          4.85          3.61         0.74 o
 -10   3   1         22.08         24.28         1.45 o
  -9   3   1        107.16         91.04         2.32 o
  -8   3   1        832.89        838.55         8.69 o
  -7   3   1        187.84        203.47         3.16 o
  -6   3   1         24.17         22.04         0.89 o
  -5   3   1         46.09         41.77         0.97 o
  -4   3   1         48.98         57.02         1.14 o
  -3   3   1        513.91        572.61         5.01 o
  -2   3   1        197.24        218.92         2.05 o
  -1   3   1        206.12        220.01         2.06 o
   0   3   1        299.33        308.32         2.51 o
   1   3   1        240.78        258.44         2.40 o
   2   3   1         22.33         20.30         0.69 o
   3   3   1         81.63         73.94         1.30 o
   4   3   1         11.37         12.46         0.59 o
   5   3   1        433.53        471.88         4.28 o
   6   3   1        193.59        184.78         2.56 o
   7   3   1         51.89         49.95         1.74 o
   8   3   1         96.78        104.55         3.17 o
   9   3   1        277.01        275.67         4.26 o
  10   3   1         41.72         48.69         2.63 o
  11   3   1          5.82          5.11         0.87 o
  12   3   1         12.86         11.44         1.23 o
  13   3   1         40.35         45.58         2.27 o
  14   3   1         58.75         65.02         2.66 o
  15   3   1          4.33          3.64         0.93 o
  16   3   1          3.08          3.93         2.61 o
 -15   4   1          0.62         -0.37         1.01 o
 -14   4   1         12.24         10.09         1.60 o
 -13   4   1          0.19         -0.68         0.68 o
 -12   4   1          8.44          6.33         1.07 o
 -11   4   1         11.93          8.45         1.04 o
 -10   4   1         23.58         21.32         1.48 o
  -9   4   1          6.13          5.40         0.83 o
  -8   4   1          0.88          1.33         0.57 o
  -7   4   1         31.73         31.56         1.36 o
  -6   4   1         88.71         75.65         1.89 o
  -5   4   1          2.46          2.20         0.54 o
  -4   4   1        119.23        113.32         2.07 o
  -3   4   1         24.06         19.49         0.85 o
  -2   4   1         43.31         44.40         1.00 o
  -1   4   1        204.66        211.04         2.08 o
   0   4   1          0.23          1.09         0.27 o
   1   4   1         12.87         15.14         0.63 o
   2   4   1        160.98        157.23         1.94 o
   3   4   1         61.88         55.42         1.14 o
   4   4   1          3.83          3.04         0.42 o
   5   4   1         14.16         13.70         0.90 o
   6   4   1         79.12         76.06         2.89 o
   7   4   1         76.31         68.36         2.88 o
   8   4   1         43.73         49.28         2.73 o
   9   4   1          0.72          0.29         0.67 o
  10   4   1         10.98         11.12         1.45 o
  11   4   1         10.29          7.68         1.34 o
  12   4   1          0.81         -0.69         0.69 o
  13   4   1         17.69         23.93         2.17 o
  14   4   1          0.09         -0.79         0.79 o
  15   4   1          9.20          6.76         1.61 o
 -13   5   1         14.04         17.39         2.39 o
 -12   5   1          0.40          0.33         0.90 o
 -11   5   1          1.67          1.19         0.94 o
 -10   5   1         58.04         63.54         3.32 o
  -9   5   1         33.75         35.21         2.37 o
  -8   5   1         76.93         81.15         3.23 o
  -7   5   1         32.49         31.26         2.40 o
  -6   5   1          0.01          0.34         0.78 o
  -5   5   1          5.13          3.23         0.80 o
  -4   5   1        110.58        125.02         3.07 o
  -3   5   1        131.35        122.56         3.01 o
  -2   5   1        114.73        119.86         2.93 o
  -1   5   1         23.36         21.31         1.09 o
   0   5   1          0.07          0.10         0.31 o
   1   5   1         18.28         21.79         0.98 o
   2   5   1         71.03         72.87         1.50 o
   3   5   1        138.20        146.36         2.98 o
   4   5   1         64.33         58.83         2.18 o
   5   5   1         83.07         84.81         2.83 o
   6   5   1         42.47         44.68         2.44 o
   7   5   1          4.63          4.66         1.01 o
   8   5   1         59.24         61.12         2.77 o
   9   5   1         48.82         47.15         2.72 o
  10   5   1          8.45          8.01         1.74 o
  11   5   1          0.50          0.03         0.83 o
  12   5   1          5.44          4.69         1.12 o
  -9   6   1          4.32          2.48         1.23 o
  -8   6   1         28.80         31.45         2.71 o
  -7   6   1         47.77         51.00         3.31 o
  -6   6   1          8.96          9.42         1.68 o
  -5   6   1         61.82         67.10         3.53 o
  -4   6   1          1.09          1.61         0.70 o
  -3   6   1          1.44          1.11         0.65 o
  -2   6   1          0.04         -0.49         0.49 o
  -1   6   1          1.12          0.77         0.58 o
   0   6   1         69.46         67.74         2.28 o
   1   6   1         49.83         49.99         2.44 o
   2   6   1          2.76          4.40         0.96 o
   3   6   1          4.82          5.75         1.37 o
   4   6   1          0.43          0.67         1.62 o
   5   6   1         16.91         17.53         1.93 o
   6   6   1        105.53        120.89         4.22 o
   7   6   1          5.36          6.83         2.07 o
   8   6   1         17.99         19.39         2.27 o
   9   6   1          6.97          4.27         1.27 o
  -1   7   1         11.17         10.05         1.78 o
   0   7   1          3.22          3.23         1.19 o
   1   7   1          0.81          0.75         1.29 o
 -18   0   2         17.25         18.48         3.96 o
 -17   0   2          1.27         -0.61         1.81 o
 -16   0   2          3.01          4.35         1.47 o
 -15   0   2         52.17         44.21         8.08 o
 -14   0   2          9.38          9.82         1.70 o
 -13   0   2         10.20         15.19         1.51 o
 -12   0   2        237.76        242.20         5.27 o
 -11   0   2        480.59        497.46         8.50 o
 -10   0   2        229.88        224.44         3.40 o
  -9   0   2       1197.59       1241.13        13.26 o
  -8   0   2        355.06        350.08         4.46 o
  -7   0   2        809.98        782.62         8.56 o
  -6   0   2        133.87        100.93         1.91 o
  -5   0   2        380.39        470.18         5.93 o
  -4   0   2         82.53         91.32         2.11 o
  -3   0   2          0.41          0.66         0.22 o
  -2   0   2       1241.02       1268.83        12.68 o
  -1   0   2       1183.34       1242.72        13.72 o
   0   0   2         30.31         21.51         1.01 o
   1   0   2      20044.11      18141.59       352.73 o
   2   0   2          3.08          0.40         0.26 o
   3   0   2        762.08        718.40         8.35 o
   4   0   2        180.15        192.36         3.41 o
   5   0   2        164.45        243.25         3.48 o
   6   0   2       3333.74       3430.41        40.09 o
   7   0   2       1642.56       1732.64        19.92 o
   8   0   2        150.89        177.61         3.09 o
   9   0   2        126.53        129.44         2.61 o
  10   0   2          1.79          0.66         0.37 o
  11   0   2        272.21        280.39         7.25 o
  12   0   2         18.05         11.66         1.86 o
  13   0   2        249.38        243.37         7.10 o
  14   0   2        214.61        208.08         9.49 o
  15   0   2          2.79          1.45         1.12 o
  16   0   2         14.73         17.25         2.40 o
  17   0   2         12.88         13.16         2.21 o
  18   0   2          6.28          3.68         2.05 o
 -18   1   2          3.89          5.08         1.43 o
 -17   1   2          0.50         -0.79         1.06 o
 -16   1   2         12.62          9.90         1.64 o
 -15   1   2        108.20        113.37         3.60 o
 -14   1   2         16.81         18.98         1.39 o
 -13   1   2         17.15         13.97         1.35 o
 -12   1   2         14.53         15.71         0.88 o
 -11   1   2        102.37         96.17         1.76 o
 -10   1   2          0.03          0.30         0.29 o
  -9   1   2        151.72        171.29         2.31 o
  -8   1   2        906.39        917.85         7.52 o
  -7   1   2        501.00        517.89         4.52 o
  -6   1   2         39.04         33.03         0.67 o
  -5   1   2         13.24         11.23         0.38 o
  -4   1   2         61.13         83.16         1.06 o
  -3   1   2          2.26          8.18         0.36 o
  -2   1   2      30075.50      25575.79       783.57 o
  -1   1   2          5.43          5.11         0.24 o
   0   1   2         11.75          8.00         0.32 o
   1   1   2         52.46         70.98         1.15 o
   2   1   2       5467.34       5139.44        37.55 o
   3   1   2       1060.59       1076.91         8.73 o
   4   1   2       1030.62       1098.03         9.68 o
   5   1   2        149.65        133.74         1.74 o
   6   1   2        229.16        272.17         2.78 o
   7   1   2        390.03        404.47         3.92 o
   8   1   2         92.53         82.05         1.31 o
   9   1   2          2.98          2.97         0.58 o
  10   1   2         82.13         80.60         1.87 o
  11   1   2        201.14        171.40         3.01 o
  12   1   2         96.93         91.90         2.19 o
  13   1   2         49.64         44.66         2.63 o
  14   1   2         34.52         39.16         2.34 o
  15   1   2          2.55          2.98         0.93 o
  16   1   2          8.81          9.79         1.39 o
  17   1   2          3.61          2.60         0.94 o
 -17   2   2         38.34         42.60         3.29 o
 -16   2   2          0.65          0.95         0.84 o
 -15   2   2          2.38          2.28         0.94 o
 -14   2   2          2.48          2.24         0.74 o
 -13   2   2         10.62          8.22         0.91 o
 -12   2   2         27.64         26.58         1.48 o
 -11   2   2        241.61        242.95         4.00 o
 -10   2   2         53.61         51.90         1.31 o
  -9   2   2        181.62        166.00         2.39 o
  -8   2   2        269.42        251.54         3.05 o
  -7   2   2          1.84          0.44         0.27 o
  -6   2   2        125.48        105.45         1.63 o
  -5   2   2         21.86         15.66         0.69 o
  -4   2   2        235.59        215.03         2.27 o
  -3   2   2        786.55        833.91         6.81 o
  -2   2   2       1125.55       1333.06        10.57 o
  -1   2   2       1993.50       2043.91        14.67 o
   0   2   2        331.23        326.47         2.88 o
   1   2   2        239.60        210.27         2.21 o
   2   2   2        152.23        134.36         1.57 o
   3   2   2        119.00        118.34         1.47 o
   4   2   2        268.82        315.69         3.23 o
   5   2   2        441.77        449.27         4.32 o
   6   2   2        458.33        479.47         4.59 o
   7   2   2          1.15          0.14         0.20 o
   8   2   2         54.41         55.72         1.52 o
   9   2   2          3.33          1.90         0.47 o
  10   2   2          9.98          8.58         0.84 o
  11   2   2          0.58          0.57         0.57 o
  12   2   2        282.72        293.91         4.62 o
  13   2   2          0.55          0.93         0.58 o
  14   2   2         25.44         21.83         1.60 o
  15   2   2          1.87          2.42         1.06 o
  16   2   2         13.81         14.80         3.71 o
  17   2   2          2.89          2.82         1.81 o
 -16   3   2          4.92          7.57         1.32 o
 -15   3   2         48.28         44.98         2.50 o
 -14   3   2          1.08          1.21         0.76 o
 -13   3   2         95.39        101.01         2.74 o
 -12   3   2          7.46          8.30         0.99 o
 -11   3   2          4.76          5.16         0.81 o
 -10   3   2        260.72        257.91         4.32 o
  -9   3   2         45.79         43.10         1.41 o
  -8   3   2         90.30         90.46         1.97 o
  -7   3   2        768.16        793.79         8.26 o
  -6   3   2         67.49         73.53         1.67 o
  -5   3   2         27.43         31.78         0.85 o
  -4   3   2        155.21        139.88         1.70 o
  -3   3   2        119.76         98.21         1.41 o
  -2   3   2        104.70         92.44         1.27 o
  -1   3   2        394.01        421.59         3.75 o
   0   3   2        464.33        476.31         3.91 o
   1   3   2        107.33        101.14         1.57 o
   2   3   2        179.17        160.17         1.99 o
   3   3   2        722.85        720.36         6.04 o
   4   3   2          0.33         -0.11         0.20 o
   5   3   2        112.80        100.30         1.66 o
   6   3   2        452.99        449.59         5.53 o
   7   3   2        129.10        115.79         2.69 o
   8   3   2         44.15         41.03         1.52 o
   9   3   2        137.83        142.37         2.87 o
  10   3   2         49.35         54.31         1.87 o
  11   3   2         35.17         35.06         1.94 o
  12   3   2         50.24         52.59         2.22 o
  13   3   2          0.80          0.21         0.82 o
  14   3   2         81.77         87.66         3.33 o
  15   3   2         50.32         47.33         3.57 o
  16   3   2          0.11          0.80         1.49 o
 -15   4   2         34.11         37.49         2.84 o
 -14   4   2          3.21          6.09         1.10 o
 -13   4   2         13.25         11.84         2.04 o
 -12   4   2         50.68         60.71         2.47 o
 -11   4   2         34.93         33.14         1.90 o
 -10   4   2        133.73        137.11         3.19 o
  -9   4   2          0.69          0.64         0.49 o
  -8   4   2         18.07         20.41         1.22 o
  -7   4   2        195.45        199.78         3.65 o
  -6   4   2        123.42        117.53         2.74 o
  -5   4   2         89.53         85.35         1.99 o
  -4   4   2         25.63         29.49         1.19 o
  -3   4   2        189.00        193.89         2.71 o
  -2   4   2         29.19         31.84         0.98 o
  -1   4   2        328.28        330.41         3.11 o
   0   4   2        361.61        353.46         3.31 o
   1   4   2        357.14        385.47         3.71 o
   2   4   2        138.04        144.93         2.69 o
   3   4   2          4.77          4.60         0.51 o
   4   4   2        137.59        132.02         2.70 o
   5   4   2        287.84        278.35         4.12 o
   6   4   2        774.49        788.22         9.47 o
   7   4   2        110.94        100.02         2.59 o
   8   4   2          0.09         -0.30         0.52 o
   9   4   2         17.86         15.65         1.63 o
  10   4   2          9.36          7.78         1.42 o
  11   4   2         51.13         61.47         3.10 o
  12   4   2          5.43          5.47         1.31 o
  13   4   2         33.57         29.94         2.20 o
  14   4   2         13.34         14.79         1.63 o
 -13   5   2          1.60         -0.04         1.14 o
 -12   5   2          0.09         -0.88         0.88 o
 -11   5   2          9.75         10.33         1.63 o
 -10   5   2        123.41        132.13         4.41 o
  -9   5   2          2.51          0.42         1.30 o
  -8   5   2         10.30          8.49         1.33 o
  -7   5   2          0.05          1.57         0.99 o
  -6   5   2          4.72          4.96         0.95 o
  -5   5   2          4.19          2.73         0.71 o
  -4   5   2          6.02          4.81         0.82 o
  -3   5   2        156.55        156.08         3.37 o
  -2   5   2          1.76          1.20         0.52 o
  -1   5   2         41.42         37.84         1.38 o
   0   5   2          3.14          2.79         0.49 o
   1   5   2         21.40         19.39         0.93 o
   2   5   2         10.27         10.61         0.72 o
   3   5   2        215.22        215.62         3.23 o
   4   5   2        225.00        238.33         4.84 o
   5   5   2         80.54         90.22         3.91 o
   6   5   2          0.56          0.04         0.74 o
   7   5   2          0.98          0.95         0.71 o
   8   5   2          5.32          4.60         1.53 o
   9   5   2          0.03          0.76         1.01 o
  10   5   2         15.26         14.67         1.83 o
  11   5   2          3.19          4.24         1.05 o
  12   5   2          0.17          1.03         0.89 o
  -9   6   2          0.19         -0.52         0.84 o
  -8   6   2          2.77          2.51         0.98 o
  -7   6   2          0.01          0.52         0.75 o
  -6   6   2         27.60         30.79         2.33 o
  -5   6   2         34.99         38.56         2.33 o
  -4   6   2         12.60         14.04         1.37 o
  -3   6   2          0.51         -0.30         0.61 o
  -2   6   2          3.45          1.95         0.77 o
  -1   6   2         15.71         14.94         1.22 o
   0   6   2          9.89         10.80         1.13 o
   1   6   2         21.59         22.32         1.67 o
   2   6   2          0.88          1.35         0.85 o
   3   6   2          0.00         -0.82         0.82 o
   4   6   2          4.62          7.26         1.66 o
   5   6   2          3.33          2.64         1.31 o
   6   6   2          0.93         -0.44         0.81 o
   7   6   2         56.64         55.60         3.40 o
   8   6   2         15.47         18.16         1.99 o
   9   6   2          0.48          2.42         1.71 o
 -18   1   3         22.04         19.52         4.58 o
 -17   1   3          7.96          9.79         1.67 o
 -16   1   3          7.66         10.18         1.84 o
 -15   1   3         74.23         73.91         2.79 o
 -14   1   3         59.41         54.08         2.38 o
 -13   1   3         87.60         88.27         2.17 o
 -12   1   3         36.52         38.16         1.20 o
 -11   1   3        101.78         97.11         2.32 o
 -10   1   3        273.51        250.04         3.09 o
  -9   1   3        561.00        540.54         5.33 o
  -8   1   3        363.40        397.83         3.67 o
  -7   1   3       1035.14        989.99         8.46 o
  -6   1   3        164.92        169.10         1.96 o
  -5   1   3         29.15         42.51         0.81 o
  -4   1   3       2959.97       3162.00        23.34 o
  -3   1   3       1113.31       1120.62         9.20 o
  -2   1   3      11251.88      10885.31       106.32 o
  -1   1   3        120.67        156.95         1.56 o
   0   1   3        112.45        115.58         1.45 o
   1   1   3        510.10        522.11         4.39 o
   2   1   3        688.20        699.24         5.57 o
   3   1   3       4351.80       4476.10        32.66 o
   4   1   3        867.76        858.33         7.33 o
   5   1   3       1147.18       1298.27        11.51 o
   6   1   3        198.12        186.32         2.39 o
   7   1   3        321.15        312.65         3.58 o
   8   1   3         82.17         75.23         1.44 o
   9   1   3        461.25        455.07         5.58 o
  10   1   3         10.33         10.72         0.86 o
  11   1   3         68.19         60.51         1.71 o
  12   1   3        104.57         90.60         2.44 o
  13   1   3         16.30         12.99         1.40 o
  14   1   3          6.94          5.79         1.10 o
  15   1   3         10.38         14.33         1.55 o
  16   1   3          0.01          0.17         0.76 o
  17   1   3          0.99          0.26         0.85 o
 -17   2   3          0.28          1.65         1.05 o
 -16   2   3          1.57          1.39         0.89 o
 -15   2   3         23.67         24.10         2.00 o
 -14   2   3          0.27          0.13         0.49 o
 -13   2   3          9.03          9.03         1.16 o
 -12   2   3          1.08          0.86         0.53 o
 -11   2   3         40.31         44.53         1.51 o
 -10   2   3       1506.00       1498.84        18.18 o
  -9   2   3         49.98         45.50         1.30 o
  -8   2   3         11.26         12.78         0.69 o
  -7   2   3        427.48        391.30         4.36 o
  -6   2   3        784.32        794.86         7.03 o
  -5   2   3       3664.22       3954.53        29.29 o
  -4   2   3        488.36        532.79         4.59 o
  -3   2   3        310.17        313.59         2.99 o
  -2   2   3        131.33        148.86         1.64 o
  -1   2   3       3746.12       3870.88        28.55 o
   0   2   3          4.81          8.42         0.30 o
   1   2   3        908.56        933.70         7.53 o
   2   2   3         29.64         14.24         0.54 o
   3   2   3        558.76        586.06         4.81 o
   4   2   3        438.70        417.21         3.87 o
   5   2   3          0.26          0.20         0.20 o
   6   2   3        988.12       1075.84        10.06 o
   7   2   3        455.61        465.69         5.36 o
   8   2   3        147.86        138.45         2.56 o
   9   2   3         11.12          6.42         0.73 o
  10   2   3         85.56         76.09         2.00 o
  11   2   3        207.00        212.83         3.69 o
  12   2   3        174.48        199.41         3.66 o
  13   2   3         95.50         91.65         3.87 o
  14   2   3          8.38         11.50         1.25 o
  15   2   3          5.53          4.54         1.04 o
  16   2   3          0.21          1.38         0.94 o
  17   2   3          5.87          7.95         2.21 o
 -16   3   3          5.40          7.05         1.31 o
 -15   3   3         16.75         16.68         1.56 o
 -14   3   3          3.04          2.31         0.78 o
 -13   3   3          0.41          0.25         0.59 o
 -12   3   3          1.88          0.96         0.61 o
 -11   3   3         18.65         18.25         1.33 o
 -10   3   3         63.97         63.00         2.07 o
  -9   3   3          0.30          0.22         0.40 o
  -8   3   3         42.75         36.85         1.44 o
  -7   3   3        234.77        227.58         3.38 o
  -6   3   3          8.11          6.70         0.66 o
  -5   3   3         34.64         38.72         1.05 o
  -4   3   3         64.57         53.05         1.04 o
  -3   3   3         38.36         46.36         1.14 o
  -2   3   3        450.90        493.14         4.43 o
  -1   3   3         55.15         60.62         1.06 o
   0   3   3        342.43        369.91         3.33 o
   1   3   3          1.65          1.34         0.27 o
   2   3   3         13.26         11.39         0.53 o
   3   3   3         98.09         99.01         1.46 o
   4   3   3          1.55          1.58         0.27 o
   5   3   3        126.47        124.95         2.02 o
   6   3   3         70.29         76.56         1.79 o
   7   3   3         12.86         11.50         0.84 o
   8   3   3         89.73         80.51         2.17 o
   9   3   3          0.93          0.44         0.42 o
  10   3   3          2.89          2.02         0.99 o
  11   3   3         83.73         84.04         2.61 o
  12   3   3          0.10          0.64         0.76 o
  13   3   3          8.17          6.13         1.06 o
  14   3   3         13.94         13.67         1.88 o
  15   3   3          0.59          0.67         1.01 o
 -15   4   3          1.41          2.32         0.87 o
 -14   4   3          0.87          0.42         0.69 o
 -13   4   3          0.50         -0.18         0.62 o
 -12   4   3         43.29         47.80         2.29 o
 -11   4   3         62.83         58.54         2.36 o
 -10   4   3         25.62         25.45         1.65 o
  -9   4   3          2.50          1.45         0.57 o
  -8   4   3          5.95          5.67         0.74 o
  -7   4   3         26.97         24.43         1.32 o
  -6   4   3          6.76          6.30         0.74 o
  -5   4   3         91.68         79.73         1.96 o
  -4   4   3        171.17        166.48         2.68 o
  -3   4   3         91.04         87.20         1.87 o
  -2   4   3         64.70         58.13         1.43 o
  -1   4   3         78.81         73.21         1.41 o
   0   4   3        100.80        105.45         1.82 o
   1   4   3        225.93        218.73         2.82 o
   2   4   3         39.24         37.40         1.26 o
   3   4   3         24.53         25.09         1.10 o
   4   4   3        480.55        490.14         5.15 o
   5   4   3         33.47         29.18         1.62 o
   6   4   3         27.77         28.39         1.62 o
   7   4   3          8.08          7.76         1.22 o
   8   4   3          0.10          1.81         0.66 o
   9   4   3          0.07          0.56         0.65 o
  10   4   3         37.17         36.54         2.28 o
  11   4   3          0.09         -0.08         0.77 o
  12   4   3          0.14          0.03         0.75 o
  13   4   3          1.52          1.72         0.85 o
  14   4   3          2.80          5.54         1.10 o
 -13   5   3         10.05          6.24         2.02 o
 -12   5   3          5.19          7.12         1.48 o
 -11   5   3          0.02         -0.79         0.79 o
 -10   5   3          9.59         10.88         1.60 o
  -9   5   3        110.02        129.94         4.34 o
  -8   5   3         33.04         31.95         2.11 o
  -7   5   3         70.27         78.54         2.40 o
  -6   5   3         22.13         22.12         1.53 o
  -5   5   3          2.32          0.97         0.80 o
  -4   5   3         60.26         55.25         2.13 o
  -3   5   3         88.33         93.10         2.39 o
  -2   5   3        140.17        140.98         2.71 o
  -1   5   3         31.56         34.17         1.39 o
   0   5   3         11.57         13.88         0.88 o
   1   5   3         25.66         20.18         1.03 o
   2   5   3         14.49         12.14         0.80 o
   3   5   3         63.30         67.66         2.01 o
   4   5   3         66.13         75.82         2.37 o
   5   5   3         26.65         33.55         2.10 o
   6   5   3         25.54         33.02         2.13 o
   7   5   3         22.21         18.70         1.65 o
   8   5   3          2.17          1.86         0.86 o
   9   5   3         43.96         49.88         2.81 o
  10   5   3         13.99         15.66         1.63 o
  11   5   3         13.93         18.20         1.82 o
  12   5   3          0.47         -0.38         0.72 o
  -9   6   3          0.71          1.65         0.96 o
  -8   6   3          3.23          1.16         0.99 o
  -7   6   3          0.03         -0.86         0.86 o
  -6   6   3         69.58         81.89         3.53 o
  -5   6   3         17.19         13.56         1.43 o
  -4   6   3          1.41          1.85         0.74 o
  -3   6   3         19.39         15.23         1.42 o
  -2   6   3          5.40          3.60         0.92 o
  -1   6   3          5.65          5.16         0.76 o
   0   6   3         17.56         20.16         1.36 o
   1   6   3          0.02         -0.35         0.54 o
   2   6   3          0.62          2.49         1.09 o
   3   6   3          3.26          3.03         1.34 o
   4   6   3          0.48          0.59         0.92 o
   5   6   3          0.83          0.41         0.95 o
   6   6   3         20.25         17.69         2.18 o
   7   6   3         26.34         23.65         1.99 o
   8   6   3          0.09          1.12         0.76 o
 -18   0   4          4.62          5.28         2.36 o
 -17   0   4         70.05         84.16         6.79 o
 -16   0   4          6.43          7.00         2.75 o
 -15   0   4         23.83         23.50         2.02 o
 -14   0   4         24.39         25.48         2.04 o
 -13   0   4        385.15        392.05         7.56 o
 -12   0   4        102.71        107.18         3.45 o
 -11   0   4          5.01          3.68         0.64 o
 -10   0   4        843.67        842.97         9.65 o
  -9   0   4         76.64         75.49         1.92 o
  -8   0   4        308.44        283.52         4.39 o
  -7   0   4        179.02        184.11         3.13 o
  -6   0   4        758.47        692.56         8.63 o
  -5   0   4        381.52        337.93         4.65 o
  -4   0   4       5750.17       5804.08        56.54 o
  -3   0   4        809.53        849.27         9.98 o
  -2   0   4         27.87         18.50         0.67 o
  -1   0   4          8.77         18.03         0.56 o
   0   0   4       9356.95       8881.10        97.77 o
   1   0   4        647.47        660.18         7.83 o
   2   0   4         23.68         10.68         0.63 o
   3   0   4       2012.67       2061.39        23.04 o
   4   0   4       1086.63       1232.56        14.25 o
   5   0   4        418.61        436.31         5.08 o
   6   0   4        557.51        513.42         5.94 o
   7   0   4         71.25         80.72         3.52 o
   8   0   4        112.24        106.10         2.27 o
   9   0   4          7.19          4.18         0.71 o
  10   0   4        125.70        117.01         3.14 o
  11   0   4         23.16         20.71         3.39 o
  12   0   4        132.22        140.26         5.12 o
  13   0   4         12.11          6.27         1.46 o
  14   0   4         25.36         26.07         2.82 o
  15   0   4         16.85         12.40         2.10 o
  16   0   4          9.93         13.76         2.31 o
  17   0   4         40.05         53.93         4.57 o
 -18   1   4          1.34          2.10         1.20 o
 -17   1   4          1.18         -0.67         0.90 o
 -16   1   4          5.55          5.71         1.17 o
 -15   1   4          7.00          7.39         1.21 o
 -14   1   4         77.13         76.80         2.76 o
 -13   1   4        355.41        352.66         5.60 o
 -12   1   4         15.88         12.80         0.84 o
 -11   1   4        383.26        366.65         4.23 o
 -10   1   4        262.55        256.11         3.16 o
  -9   1   4        312.47        324.89         3.87 o
  -8   1   4          9.54          9.37         0.65 o
  -7   1   4         35.70         35.47         0.80 o
  -6   1   4        211.20        210.37         2.34 o
  -5   1   4        672.92        725.60         5.97 o
  -4   1   4       1011.43       1083.72         8.47 o
  -3   1   4       2773.39       2869.15        20.06 o
  -2   1   4         12.13         18.99         0.57 o
  -1   1   4       2774.72       2802.46        20.69 o
   0   1   4        227.71        214.35         2.15 o
   1   1   4          1.94          0.40         0.20 o
   2   1   4        411.49        473.41         4.01 o
   3   1   4          0.29          0.26         0.14 o
   4   1   4        238.99        198.96         2.28 o
   5   1   4         83.40         91.05         1.41 o
   6   1   4         81.80         80.94         1.36 o
   7   1   4          0.74          0.56         0.24 o
   8   1   4         12.97         14.31         0.69 o
   9   1   4        151.00        162.08         2.31 o
  10   1   4        701.50        667.33         8.49 o
  11   1   4        175.70        188.49         4.17 o
  12   1   4        220.78        210.82         4.00 o
  13   1   4          8.27          4.93         0.98 o
  14   1   4          1.00          1.36         0.73 o
  15   1   4          5.97          6.68         1.55 o
  16   1   4          0.02         -0.52         0.66 o
  17   1   4         77.39         95.38         4.26 o
 -17   2   4         11.21         10.14         1.46 o
 -16   2   4          1.74          1.83         0.91 o
 -15   2   4          1.87          2.14         0.88 o
 -14   2   4          1.44          2.53         0.70 o
 -13   2   4          4.88          3.40         0.91 o
 -12   2   4        134.93        136.01         2.62 o
 -11   2   4        165.12        162.88         3.33 o
 -10   2   4        544.32        547.87         8.20 o
  -9   2   4         36.23         35.73         1.30 o
  -8   2   4         48.29         41.82         1.62 o
  -7   2   4          3.51          3.19         0.34 o
  -6   2   4        136.59        139.13         1.95 o
  -5   2   4         67.54         53.22         1.10 o
  -4   2   4       2411.12       2552.74        20.57 o
  -3   2   4         17.59         29.50         0.80 o
  -2   2   4         60.18         59.75         0.92 o
  -1   2   4         29.27         46.51         1.22 o
   0   2   4         29.73         27.54         0.77 o
   1   2   4          8.63          4.80         0.40 o
   2   2   4        488.46        539.50         4.73 o
   3   2   4        100.08        126.33         1.62 o
   4   2   4        483.92        546.97         4.55 o
   5   2   4        264.69        279.74         3.21 o
   6   2   4         12.84          8.84         0.63 o
   7   2   4          0.23          0.72         0.30 o
   8   2   4          0.45          0.39         0.35 o
   9   2   4         21.16         14.17         0.96 o
  10   2   4        221.91        231.89         3.98 o
  11   2   4         91.77         83.54         2.06 o
  12   2   4          8.32         11.01         1.14 o
  13   2   4         33.10         30.41         1.86 o
  14   2   4          2.30          2.74         0.84 o
  15   2   4          1.62          0.24         0.78 o
  16   2   4         25.27         30.77         3.52 o
 -16   3   4         10.45         11.07         1.71 o
 -15   3   4          1.08          0.97         0.71 o
 -14   3   4        117.23        127.83         3.21 o
 -13   3   4         21.11         18.94         1.44 o
 -12   3   4         52.90         60.60         2.09 o
 -11   3   4          8.99          6.83         0.77 o
 -10   3   4         21.99         21.98         1.30 o
  -9   3   4        230.71        236.11         3.62 o
  -8   3   4        315.43        301.47         4.17 o
  -7   3   4         47.45         45.58         1.51 o
  -6   3   4         13.22         11.85         0.90 o
  -5   3   4          2.66          2.58         0.38 o
  -4   3   4         27.60         23.27         0.88 o
  -3   3   4        418.94        431.01         4.18 o
  -2   3   4        396.98        358.55         3.48 o
  -1   3   4        325.68        332.06         3.17 o
   0   3   4        175.11        180.37         2.23 o
   1   3   4        122.33        119.87         1.96 o
   2   3   4         28.44         25.43         0.98 o
   3   3   4        440.70        458.86         4.57 o
   4   3   4        992.88       1008.06         8.62 o
   5   3   4         54.53         54.84         1.47 o
   6   3   4         19.82         18.77         1.20 o
   7   3   4         48.81         41.82         1.60 o
   8   3   4         51.89         49.46         1.81 o
   9   3   4         40.48         40.42         1.89 o
  10   3   4         18.37         22.09         1.76 o
  11   3   4          0.87          2.48         0.77 o
  12   3   4          0.95          0.99         0.79 o
  13   3   4          8.40          9.08         1.36 o
  14   3   4         25.52         25.89         2.48 o
  15   3   4          1.37          0.34         1.05 o
 -15   4   4         31.16         32.17         2.07 o
 -14   4   4          0.00         -0.62         0.62 o
 -13   4   4          8.03          8.77         1.15 o
 -12   4   4        179.21        194.01         4.14 o
 -11   4   4         24.72         23.81         2.29 o
 -10   4   4         24.02         21.84         1.55 o
  -9   4   4         46.48         49.82         2.38 o
  -8   4   4         83.13         83.02         2.12 o
  -7   4   4         47.37         39.32         1.79 o
  -6   4   4         71.73         77.57         2.22 o
  -5   4   4        377.85        355.07         4.94 o
  -4   4   4         33.19         30.11         1.52 o
  -3   4   4         66.39         58.73         1.64 o
  -2   4   4         42.17         47.28         1.42 o
  -1   4   4        161.26        158.49         3.06 o
   0   4   4        107.64         99.13         1.77 o
   1   4   4        620.86        611.22         6.75 o
   2   4   4         36.62         32.51         1.24 o
   3   4   4          2.91          3.17         0.82 o
   4   4   4          1.54          1.76         0.54 o
   5   4   4        116.26        108.66         2.65 o
   6   4   4         45.22         41.72         2.27 o
   7   4   4        122.01        118.60         2.90 o
   8   4   4          0.05          0.03         0.52 o
   9   4   4          0.05         -0.53         0.53 o
  10   4   4         10.22          8.16         1.22 o
  11   4   4          1.97          1.02         0.82 o
  12   4   4         51.97         52.00         3.57 o
  13   4   4          8.23          8.20         1.31 o
  14   4   4          0.07         -0.53         0.87 o
 -12   5   4          8.22          9.32         1.69 o
 -11   5   4          4.90          5.49         1.08 o
 -10   5   4          2.25          2.93         0.90 o
  -9   5   4         92.20        104.03         4.35 o
  -8   5   4          4.00          3.77         0.83 o
  -7   5   4          2.56          1.74         0.95 o
  -6   5   4         23.88         17.24         1.40 o
  -5   5   4         41.36         34.39         1.91 o
  -4   5   4          0.54          0.19         0.52 o
  -3   5   4          0.83          1.10         0.60 o
  -2   5   4         63.67         56.01         1.74 o
  -1   5   4         12.91         13.33         0.96 o
   0   5   4          1.47          0.82         0.42 o
   1   5   4         18.96         19.26         1.39 o
   2   5   4         13.71         10.48         0.84 o
   3   5   4        172.92        179.65         3.84 o
   4   5   4        405.98        418.68         6.33 o
   5   5   4        203.59        207.28         4.14 o
   6   5   4         30.17         30.91         2.21 o
   7   5   4         11.92         10.71         1.27 o
   8   5   4         26.11         24.95         1.93 o
   9   5   4          8.31          6.32         1.22 o
  10   5   4          0.01         -0.67         0.79 o
  11   5   4         74.99         74.23         3.24 o
  -9   6   4          1.77          1.22         1.13 o
  -8   6   4          4.94          3.41         1.22 o
  -7   6   4          5.58          5.01         1.35 o
  -6   6   4         19.83         20.93         1.89 o
  -5   6   4          0.30          0.67         0.83 o
  -4   6   4         40.59         49.41         2.46 o
  -3   6   4         26.60         25.53         1.67 o
  -2   6   4          0.49          0.59         0.61 o
  -1   6   4          8.04          9.61         1.02 o
   0   6   4         17.74         16.39         1.16 o
   1   6   4          6.08          7.77         1.16 o
   2   6   4         58.16         66.17         2.80 o
   3   6   4         10.81         14.35         1.55 o
   4   6   4         19.21         14.19         1.58 o
   5   6   4          3.77          4.06         1.08 o
   6   6   4          6.38          3.47         1.58 o
   7   6   4          4.16          7.38         1.54 o
   8   6   4          7.96          4.54         2.74 o
 -18   1   5          2.70         -1.06         1.38 o
 -17   1   5          9.42          6.70         1.46 o
 -16   1   5         12.02         12.51         1.68 o
 -15   1   5          8.72          8.60         1.28 o
 -14   1   5          5.37          5.12         0.85 o
 -13   1   5          2.49          2.04         0.69 o
 -12   1   5        303.26        300.98         4.12 o
 -11   1   5          1.44          1.37         0.44 o
 -10   1   5         53.78         49.92         1.44 o
  -9   1   5        232.51        210.67         2.62 o
  -8   1   5        268.27        239.47         2.78 o
  -7   1   5        446.81        472.17         4.57 o
  -6   1   5        320.57        336.20         3.25 o
  -5   1   5        109.45        121.10         1.51 o
  -4   1   5         34.64         48.27         0.75 o
  -3   1   5       3614.26       3674.99        28.67 o
  -2   1   5         48.61         58.49         0.90 o
  -1   1   5       1631.95       1722.54        13.07 o
   0   1   5         18.49          8.84         0.40 o
   1   1   5        586.43        679.77         5.88 o
   2   1   5        228.90        207.07         3.16 o
   3   1   5        251.47        251.48         2.65 o
   4   1   5       1735.17       1933.84        14.70 o
   5   1   5        380.78        379.88         4.66 o
   6   1   5          0.07         -0.01         0.23 o
   7   1   5         45.51         46.69         1.24 o
   8   1   5         69.93         70.91         1.40 o
   9   1   5        371.24        389.02         4.29 o
  10   1   5        276.63        304.37         4.89 o
  11   1   5         21.91         17.85         1.31 o
  12   1   5         10.82         12.36         1.16 o
  13   1   5          8.69          6.04         1.06 o
  14   1   5         25.63         26.42         2.64 o
  15   1   5          9.44         13.67         1.58 o
  16   1   5          1.36          3.09         0.99 o
 -17   2   5         83.92         90.95         3.45 o
 -16   2   5         16.84         12.91         1.85 o
 -15   2   5          2.65          2.45         0.95 o
 -14   2   5         21.55         15.77         1.90 o
 -13   2   5         26.92         27.75         1.37 o
 -12   2   5        110.24        105.46         2.30 o
 -11   2   5         12.51         11.16         0.96 o
 -10   2   5          7.05          9.83         0.90 o
  -9   2   5        565.51        567.48         6.86 o
  -8   2   5         46.79         45.89         1.41 o
  -7   2   5          5.52          5.64         0.46 o
  -6   2   5        261.57        244.23         3.50 o
  -5   2   5        326.47        290.50         3.29 o
  -4   2   5       4731.12       4895.74        38.42 o
  -3   2   5          6.02          6.08         0.44 o
  -2   2   5        510.67        557.59         4.87 o
  -1   2   5        267.93        251.64         2.84 o
   0   2   5       1155.93       1150.06         9.87 o
   1   2   5       1481.03       1451.48        13.00 o
   2   2   5         31.43         24.54         0.78 o
   3   2   5        429.30        491.05         4.48 o
   4   2   5        151.37        175.86         1.90 o
   5   2   5        396.95        384.74         4.13 o
   6   2   5         59.18         55.21         1.24 o
   7   2   5         65.61         59.21         1.34 o
   8   2   5         33.06         32.49         1.28 o
   9   2   5        315.19        296.67         4.11 o
  10   2   5         92.18         75.71         1.91 o
  11   2   5         78.51         73.11         2.05 o
  12   2   5         77.94         79.71         2.49 o
  13   2   5         31.07         36.40         2.70 o
  14   2   5          1.07          2.63         1.17 o
  15   2   5          6.18          5.43         1.40 o
  16   2   5         38.77         39.82         3.22 o
 -16   3   5         14.82         15.22         1.76 o
 -15   3   5          7.94          6.18         1.47 o
 -14   3   5          1.61          2.54         0.78 o
 -13   3   5          8.02          9.45         1.10 o
 -12   3   5         17.26         16.14         1.31 o
 -11   3   5         22.71         20.68         1.27 o
 -10   3   5          8.42          8.45         1.01 o
  -9   3   5         24.60         21.64         1.23 o
  -8   3   5         83.35         80.92         2.09 o
  -7   3   5        132.98        129.72         2.46 o
  -6   3   5         36.04         28.86         1.08 o
  -5   3   5        109.99        102.77         1.81 o
  -4   3   5        142.98        158.00         2.33 o
  -3   3   5        151.42        141.73         2.05 o
  -2   3   5          0.22         -0.08         0.20 o
  -1   3   5          1.50          2.68         0.37 o
   0   3   5         29.17         30.29         1.00 o
   1   3   5        162.47        173.15         2.49 o
   2   3   5          6.12          5.22         0.53 o
   3   3   5         30.58         34.66         1.10 o
   4   3   5        115.91        113.12         2.19 o
   5   3   5          0.28          0.26         0.43 o
   6   3   5          1.21          1.25         0.51 o
   7   3   5         37.68         33.49         1.68 o
   8   3   5          3.12          3.71         0.69 o
   9   3   5         55.76         51.55         1.93 o
  10   3   5          0.01         -0.48         0.48 o
  11   3   5         31.89         28.47         1.72 o
  12   3   5         19.63         18.28         1.44 o
  13   3   5          8.59          7.11         1.22 o
  14   3   5          0.01         -0.79         0.79 o
  15   3   5          0.01         -0.99         0.99 o
 -15   4   5          5.77          6.52         1.65 o
 -14   4   5          0.34          0.27         0.84 o
 -13   4   5         12.62         13.67         1.45 o
 -12   4   5         45.77         51.27         2.76 o
 -11   4   5         98.17        104.67         5.30 o
 -10   4   5         31.83         29.87         1.73 o
  -9   4   5         26.57         31.35         1.75 o
  -8   4   5          2.48          3.05         0.73 o
  -7   4   5          9.57         13.21         1.16 o
  -6   4   5         15.96         17.19         1.35 o
  -5   4   5          2.99          3.51         0.66 o
  -4   4   5         74.34         68.55         1.81 o
  -3   4   5        127.92        124.36         2.50 o
  -2   4   5         55.23         54.42         1.53 o
  -1   4   5          1.97          1.91         0.48 o
   0   4   5          0.15         -0.12         0.42 o
   1   4   5          5.05          6.56         0.65 o
   2   4   5        535.69        546.69         5.63 o
   3   4   5        146.28        152.44         2.85 o
   4   4   5          6.00          7.48         1.07 o
   5   4   5        112.49        117.74         2.78 o
   6   4   5          1.01          2.16         0.67 o
   7   4   5         99.78        106.93         2.78 o
   8   4   5         61.27         67.17         2.26 o
   9   4   5          0.92          0.78         0.54 o
  10   4   5          0.07         -0.45         0.61 o
  11   4   5         25.66         31.54         2.18 o
  12   4   5          0.03         -0.42         0.90 o
  13   4   5          4.73          4.45         1.02 o
 -12   5   5          9.55          9.58         1.36 o
 -11   5   5          2.13         -0.43         0.66 o
 -10   5   5         17.77         13.19         1.45 o
  -9   5   5         10.18         10.87         1.52 o
  -8   5   5         99.40        112.74         3.06 o
  -7   5   5         49.13         52.17         2.73 o
  -6   5   5         17.50         24.19         1.66 o
  -5   5   5          3.20          2.18         0.65 o
  -4   5   5         50.48         43.11         2.01 o
  -3   5   5        118.90        122.22         2.85 o
  -2   5   5        103.67        110.28         2.30 o
  -1   5   5         37.80         41.74         1.62 o
   0   5   5          0.28          0.51         0.47 o
   1   5   5          0.13         -0.11         0.41 o
   2   5   5        131.96        138.63         3.06 o
   3   5   5          8.39         10.15         1.20 o
   4   5   5         55.65         60.30         2.93 o
   5   5   5          8.38         10.51         1.15 o
   6   5   5          0.35         -0.31         0.63 o
   7   5   5          1.38          0.66         0.75 o
   8   5   5         13.43         11.37         1.37 o
   9   5   5         10.98         12.06         1.47 o
  10   5   5          8.19          6.22         1.26 o
  11   5   5          0.01         -0.09         0.78 o
  -9   6   5          0.88          0.40         1.86 o
  -8   6   5          2.39          1.26         1.01 o
  -7   6   5         36.11         31.57         2.41 o
  -6   6   5          8.21          6.89         1.24 o
  -5   6   5         36.15         32.03         2.28 o
  -4   6   5         22.11         19.59         1.65 o
  -3   6   5          4.29          3.69         0.88 o
  -2   6   5         12.81          8.34         0.98 o
  -1   6   5         62.66         57.52         1.97 o
   0   6   5         17.44         13.67         1.13 o
   1   6   5         30.82         27.74         1.93 o
   2   6   5         33.10         27.70         1.90 o
   3   6   5         12.55          7.62         1.22 o
   4   6   5          0.43         -0.09         0.74 o
   5   6   5          2.01          1.13         0.81 o
   6   6   5          0.57         -0.47         0.91 o
   7   6   5          2.40          1.91         0.95 o
 -18   0   6         19.14         21.91         4.60 o
 -17   0   6         13.86         13.47         3.44 o
 -16   0   6         50.08         60.14         5.28 o
 -15   0   6        322.73        318.47        13.92 o
 -14   0   6         48.69         37.92         3.25 o
 -13   0   6        118.90        121.30         5.78 o
 -12   0   6        806.23        828.33        13.85 o
 -11   0   6        588.31        589.79         8.89 o
 -10   0   6         85.23         89.94         3.41 o
  -9   0   6        256.71        247.85         4.23 o
  -8   0   6         76.95         81.84         2.04 o
  -7   0   6       1064.35       1078.06        13.16 o
  -6   0   6       3701.26       3870.19        38.46 o
  -5   0   6        289.63        300.54         3.97 o
  -4   0   6        205.56        183.32         3.04 o
  -3   0   6        458.07        404.98         5.47 o
  -2   0   6        648.77        591.75         7.45 o
  -1   0   6        196.50        222.02         3.03 o
   0   0   6       1700.49       1854.00        18.81 o
   1   0   6       1698.95       1776.73        20.19 o
   2   0   6          3.08          0.33         0.44 o
   3   0   6        631.21        701.28         8.72 o
   4   0   6         42.08         42.60         1.23 o
   5   0   6        547.58        555.45         7.29 o
   6   0   6        198.22        189.04         4.63 o
   7   0   6        622.18        653.80        10.26 o
   8   0   6       2169.34       2175.46        29.48 o
   9   0   6        200.50        225.16         4.89 o
  10   0   6        104.59        104.36         3.14 o
  11   0   6         52.98         54.76         7.23 o
  12   0   6         19.16         17.99         2.32 o
  13   0   6         17.76         24.49         3.78 o
  14   0   6          3.77          3.87         1.40 o
  15   0   6         54.00         68.01         4.11 o
  16   0   6          0.31         -0.42         1.11 o
 -18   1   6          1.45          0.07         1.55 o
 -17   1   6          0.49         -0.45         0.77 o
 -16   1   6          1.70         -0.04         0.98 o
 -15   1   6         30.78         31.52         1.90 o
 -14   1   6          1.53          1.92         0.76 o
 -13   1   6          0.10         -0.10         0.53 o
 -12   1   6        699.79        697.77         8.24 o
 -11   1   6          2.19          1.66         0.52 o
 -10   1   6         54.70         51.63         1.53 o
  -9   1   6        137.45        127.07         1.96 o
  -8   1   6        343.27        331.26         3.60 o
  -7   1   6        257.00        268.27         2.86 o
  -6   1   6        865.59        879.18         7.30 o
  -5   1   6        528.03        566.11         4.97 o
  -4   1   6        129.98        142.24         1.66 o
  -3   1   6        535.26        544.14         5.03 o
  -2   1   6        571.91        572.04         4.91 o
  -1   1   6         61.00         51.03         0.88 o
   0   1   6         96.00         90.04         1.24 o
   1   1   6        916.31       1075.30         8.47 o
   2   1   6       1183.07       1294.91        10.73 o
   3   1   6        520.21        577.61         6.02 o
   4   1   6        256.44        275.22         3.41 o
   5   1   6        207.18        191.19         2.60 o
   6   1   6         16.17         13.71         0.71 o
   7   1   6         32.98         31.24         0.95 o
   8   1   6        394.70        406.03         4.42 o
   9   1   6        212.52        202.33         3.83 o
  10   1   6         58.48         59.99         1.97 o
  11   1   6        237.42        245.69         4.46 o
  12   1   6          2.26          1.88         0.63 o
  13   1   6         27.18         26.87         2.01 o
  14   1   6          0.38          1.09         0.84 o
  15   1   6         14.27         12.84         1.79 o
  16   1   6         12.97         15.41         1.75 o
 -17   2   6          0.50          0.62         1.03 o
 -16   2   6          9.76          7.60         1.37 o
 -15   2   6          0.13          0.50         0.81 o
 -14   2   6         11.01         11.28         1.12 o
 -13   2   6         28.16         24.56         1.38 o
 -12   2   6          1.64          0.43         0.47 o
 -11   2   6         46.34         48.71         1.68 o
 -10   2   6        145.62        137.45         2.76 o
  -9   2   6          1.66          1.24         0.50 o
  -8   2   6        108.78         96.38         2.38 o
  -7   2   6         10.55         11.10         0.65 o
  -6   2   6         53.85         68.40         1.36 o
  -5   2   6        899.28        919.10         8.31 o
  -4   2   6        271.42        257.74         3.04 o
  -3   2   6        105.07        121.67         1.95 o
  -2   2   6        318.39        330.42         3.24 o
  -1   2   6        362.83        374.68         3.93 o
   0   2   6         71.05         69.46         1.30 o
   1   2   6        249.82        272.55         3.33 o
   2   2   6        392.13        391.02         4.37 o
   3   2   6        311.15        348.44         4.52 o
   4   2   6         16.74         12.95         0.65 o
   5   2   6         98.39         77.40         1.48 o
   6   2   6         16.16         20.18         0.95 o
   7   2   6         22.59         18.67         1.12 o
   8   2   6        105.73         93.00         2.23 o
   9   2   6         88.12         81.26         1.93 o
  10   2   6        133.35        111.94         2.60 o
  11   2   6         19.98         17.83         1.55 o
  12   2   6         16.03         18.74         1.84 o
  13   2   6          0.65         -0.54         0.71 o
  14   2   6          2.08         -0.29         0.84 o
  15   2   6         13.97         15.04         2.88 o
 -16   3   6          0.44          0.03         0.81 o
 -15   3   6          6.50          5.73         0.99 o
 -14   3   6        129.58        139.26         4.69 o
 -13   3   6        167.91        171.73         3.76 o
 -12   3   6         10.33          8.18         0.91 o
 -11   3   6          6.96          7.19         0.85 o
 -10   3   6         92.98         89.97         2.34 o
  -9   3   6        129.44        121.62         2.69 o
  -8   3   6        240.00        269.47         5.56 o
  -7   3   6        871.65        809.09         8.62 o
  -6   3   6         36.72         39.82         1.21 o
  -5   3   6        298.16        280.03         3.49 o
  -4   3   6         10.55          6.60         0.65 o
  -3   3   6        303.72        304.79         3.81 o
  -2   3   6         68.82         66.23         1.63 o
  -1   3   6        667.76        633.97         6.28 o
   0   3   6        125.69        119.83         2.07 o
   1   3   6         36.28         29.99         1.18 o
   2   3   6         91.93         88.02         1.80 o
   3   3   6          5.14          4.30         0.52 o
   4   3   6        118.56        116.38         2.27 o
   5   3   6        120.10        121.88         2.38 o
   6   3   6          0.27          0.23         0.47 o
   7   3   6         65.52         55.12         1.86 o
   8   3   6         43.39         38.97         2.08 o
   9   3   6         44.12         31.58         1.74 o
  10   3   6         40.69         49.44         2.17 o
  11   3   6          0.07          0.85         0.63 o
  12   3   6          3.66          5.16         1.13 o
  13   3   6          1.67          2.41         1.22 o
  14   3   6          3.07          3.33         1.18 o
 -14   4   6          5.42          6.67         1.15 o
 -13   4   6          1.04          0.73         0.73 o
 -12   4   6          3.46          4.58         1.08 o
 -11   4   6        202.33        233.22         5.14 o
 -10   4   6         22.37         23.88         1.62 o
  -9   4   6          9.29         11.16         1.11 o
  -8   4   6         30.52         24.43         1.56 o
  -7   4   6         15.26         14.90         1.61 o
  -6   4   6         20.44         20.64         1.41 o
  -5   4   6         51.20         66.12         2.87 o
  -4   4   6        189.34        169.68         3.02 o
  -3   4   6         27.79         31.87         1.45 o
  -2   4   6          4.48          4.83         0.68 o
  -1   4   6          1.52          0.25         0.41 o
   0   4   6         17.07         15.77         1.11 o
   1   4   6        320.65        336.09         4.71 o
   2   4   6        805.24        832.36         9.60 o
   3   4   6        172.82        165.54         3.02 o
   4   4   6          1.11         -0.17         0.48 o
   5   4   6         56.04         50.07         1.91 o
   6   4   6        125.18        119.62         2.93 o
   7   4   6         23.97         27.51         1.72 o
   8   4   6          9.83          8.72         1.09 o
   9   4   6          9.37          5.95         0.94 o
  10   4   6         12.89          9.04         1.16 o
  11   4   6          2.00          1.35         0.81 o
  12   4   6          2.07          2.19         0.86 o
  13   4   6          0.83         -1.05         1.05 o
 -12   5   6          0.05         -0.68         0.68 o
 -11   5   6          0.44          0.94         0.74 o
 -10   5   6         28.16         29.25         2.21 o
  -9   5   6          0.85          1.71         0.72 o
  -8   5   6          7.30          9.16         1.15 o
  -7   5   6          1.30          0.41         0.67 o
  -6   5   6         61.29         56.96         2.24 o
  -5   5   6        103.67         92.08         2.55 o
  -4   5   6         11.11          9.80         1.04 o
  -3   5   6          1.72          0.77         0.64 o
  -2   5   6          8.80          9.38         0.93 o
  -1   5   6         12.75         14.10         1.34 o
   0   5   6         42.97         39.58         1.76 o
   1   5   6          1.43          1.45         0.64 o
   2   5   6         89.59         92.07         2.66 o
   3   5   6          3.38          1.34         0.73 o
   4   5   6          5.58          2.50         0.97 o
   5   5   6         23.82         19.67         1.75 o
   6   5   6          4.58          4.49         0.94 o
   7   5   6          0.11          0.21         0.64 o
   8   5   6          0.02         -0.51         0.66 o
   9   5   6          3.81          3.22         0.96 o
  10   5   6          8.18          5.99         1.19 o
  -8   6   6          8.29          8.06         1.70 o
  -7   6   6          0.41          0.84         0.75 o
  -6   6   6         59.12         73.65         2.92 o
  -5   6   6         29.48         34.91         2.18 o
  -4   6   6          0.54          0.45         0.78 o
  -3   6   6         15.83         13.57         1.31 o
  -2   6   6          1.63          1.62         0.66 o
  -1   6   6         10.19          7.55         1.03 o
   0   6   6         40.02         51.36         3.38 o
   1   6   6          0.42         -0.32         0.69 o
   2   6   6          3.73          1.02         0.74 o
   3   6   6         32.28         32.47         2.28 o
   4   6   6          2.80          2.84         1.06 o
   5   6   6          1.39          0.35         0.80 o
   6   6   6          0.51         -0.66         0.95 o
 -18   1   7          4.16          2.42         2.43 o
 -17   1   7          0.71          0.33         0.91 o
 -16   1   7         20.95         21.62         2.32 o
 -15   1   7        134.68        140.85         3.49 o
 -14   1   7         50.58         51.77         2.08 o
 -13   1   7          1.02          1.99         0.64 o
 -12   1   7         15.18         14.28         1.08 o
 -11   1   7         76.70         79.37         2.02 o
 -10   1   7        167.13        161.01         2.91 o
  -9   1   7         25.87         23.54         1.02 o
  -8   1   7         65.94         62.66         1.28 o
  -7   1   7         11.41          8.70         0.61 o
  -6   1   7        462.12        467.28         4.38 o
  -5   1   7          0.16          0.99         0.22 o
  -4   1   7         79.39         94.88         1.46 o
  -3   1   7        123.19        115.41         1.63 o
  -2   1   7       1111.13       1107.84         8.90 o
  -1   1   7         21.26         16.93         0.60 o
   0   1   7         69.61         90.60         1.23 o
   1   1   7         14.94         20.56         0.60 o
   2   1   7         57.56         79.23         1.30 o
   3   1   7        195.57        187.56         2.53 o
   4   1   7         27.77         28.93         0.77 o
   5   1   7         23.23         23.85         1.58 o
   6   1   7         35.76         41.34         1.15 o
   7   1   7        166.86        149.70         2.42 o
   8   1   7          0.10         -0.33         0.33 o
   9   1   7          4.04          3.06         0.80 o
  10   1   7        118.12        121.38         2.92 o
  11   1   7         16.22         19.05         1.50 o
  12   1   7          5.58          9.86         1.10 o
  13   1   7          2.06          1.16         1.01 o
  14   1   7          0.45          1.10         0.76 o
  15   1   7         20.21         23.10         2.96 o
 -17   2   7         19.73         17.66         1.87 o
 -16   2   7         38.65         44.55         2.82 o
 -15   2   7         10.13          8.62         1.69 o
 -14   2   7          4.15          2.94         0.79 o
 -13   2   7        106.10         96.91         2.34 o
 -12   2   7         28.67         32.44         1.63 o
 -11   2   7        142.17        135.76         3.93 o
 -10   2   7        137.84        118.85         2.76 o
  -9   2   7         13.22         11.57         0.97 o
  -8   2   7         26.82         19.85         1.10 o
  -7   2   7         64.27         61.55         1.35 o
  -6   2   7         23.10         23.88         0.97 o
  -5   2   7        404.54        395.09         4.28 o
  -4   2   7        106.14         84.52         1.53 o
  -3   2   7        465.75        521.65         4.77 o
  -2   2   7         49.80         50.19         0.94 o
  -1   2   7        143.23        149.02         1.82 o
   0   2   7        136.87        134.36         1.99 o
   1   2   7         72.83         74.81         1.50 o
   2   2   7       1033.43       1031.41         9.79 o
   3   2   7         14.81         14.07         0.77 o
   4   2   7         50.66         50.44         1.47 o
   5   2   7         13.14         10.99         0.84 o
   6   2   7         10.51         14.74         0.92 o
   7   2   7        141.71        141.51         2.53 o
   8   2   7          0.02          0.11         0.47 o
   9   2   7          0.04         -0.46         0.46 o
  10   2   7         86.05         86.51         2.89 o
  11   2   7         20.69         17.02         1.70 o
  12   2   7         15.81         19.15         1.83 o
  13   2   7          0.35          0.21         0.75 o
  14   2   7          0.87          1.14         1.30 o
  15   2   7         68.32         89.40         4.49 o
 -16   3   7          6.78          3.48         1.14 o
 -15   3   7         22.01         25.01         1.80 o
 -14   3   7         72.97         78.72         2.59 o
 -13   3   7         19.41         18.98         1.38 o
 -12   3   7          1.89          1.22         0.60 o
 -11   3   7          0.37         -0.26         0.49 o
 -10   3   7         38.78         38.59         1.79 o
  -9   3   7          0.02          0.16         0.46 o
  -8   3   7          4.91          4.88         0.68 o
  -7   3   7        141.87        116.63         2.69 o
  -6   3   7        312.78        310.32         6.81 o
  -5   3   7        198.06        188.48         4.34 o
  -4   3   7         60.61         54.29         2.02 o
  -3   3   7        146.07        133.44         2.45 o
  -2   3   7        295.28        280.70         5.27 o
  -1   3   7        311.45        286.53         4.06 o
   0   3   7        320.00        306.64         3.74 o
   1   3   7        297.23        304.24         3.74 o
   2   3   7         51.39         45.33         1.31 o
   3   3   7         56.56         46.83         1.84 o
   4   3   7          3.72          4.62         0.64 o
   5   3   7          3.56          3.02         0.59 o
   6   3   7         20.98         16.20         1.10 o
   7   3   7         30.58         28.68         1.61 o
   8   3   7        104.65        105.17         2.66 o
   9   3   7          3.34          4.85         0.82 o
  10   3   7         30.21         26.34         1.68 o
  11   3   7          3.02          3.24         1.15 o
  12   3   7          2.58          0.99         1.06 o
  13   3   7         10.29         10.49         1.49 o
  14   3   7         44.10         43.26         3.53 o
 -14   4   7          0.13         -0.39         0.69 o
 -13   4   7          0.98          0.55         0.76 o
 -12   4   7          1.84          1.81         0.80 o
 -11   4   7          0.13         -0.07         0.65 o
 -10   4   7         86.88         89.71         3.75 o
  -9   4   7          0.08         -0.59         0.65 o
  -8   4   7          6.89          9.65         1.20 o
  -7   4   7         13.97         10.75         1.14 o
  -6   4   7          0.75          0.45         0.57 o
  -5   4   7         38.75         39.58         1.90 o
  -4   4   7         32.02         40.35         1.60 o
  -3   4   7          3.16          2.45         0.66 o
  -2   4   7          0.46         -0.37         0.37 o
  -1   4   7          0.08         -0.34         0.42 o
   0   4   7          3.24          3.73         0.75 o
   1   4   7          3.23          1.76         0.56 o
   2   4   7          0.28          0.43         0.53 o
   3   4   7        118.49        124.81         2.93 o
   4   4   7          0.16          0.21         0.47 o
   5   4   7          4.00          3.49         0.88 o
   6   4   7          0.08         -0.19         0.52 o
   7   4   7          0.95          0.40         0.58 o
   8   4   7         32.52         29.89         1.83 o
   9   4   7         55.59         62.43         2.37 o
  10   4   7         14.90         11.63         1.25 o
  11   4   7          1.90          1.20         0.72 o
  12   4   7          3.66          4.19         1.34 o
 -12   5   7          2.03          0.92         1.11 o
 -11   5   7          2.27          1.94         0.91 o
 -10   5   7          0.44         -0.23         0.69 o
  -9   5   7         42.35         48.05         2.45 o
  -8   5   7         28.38         33.32         2.22 o
  -7   5   7         30.67         31.03         1.83 o
  -6   5   7         64.75         67.49         2.31 o
  -5   5   7          0.41          1.79         0.78 o
  -4   5   7          4.55          1.64         0.73 o
  -3   5   7         91.99         88.96         2.95 o
  -2   5   7         64.21         65.02         2.11 o
  -1   5   7         79.70         86.41         2.23 o
   0   5   7          8.64         10.98         1.07 o
   1   5   7          1.24         -0.01         0.59 o
   2   5   7          2.80          2.46         0.77 o
   3   5   7         73.91         76.82         2.81 o
   4   5   7         12.00         10.70         1.55 o
   5   5   7         36.94         44.92         2.93 o
   6   5   7          0.05         -0.27         0.75 o
   7   5   7          0.03         -0.36         0.72 o
   8   5   7          2.18          1.01         0.82 o
   9   5   7          6.96          8.52         1.26 o
  10   5   7         10.64         12.49         1.70 o
  -7   6   7          0.61          0.95         0.84 o
  -6   6   7         75.33         89.94         3.42 o
  -5   6   7         14.50         12.29         1.27 o
  -4   6   7         17.78         18.15         1.52 o
  -3   6   7          2.76          4.64         0.90 o
  -2   6   7          8.34          7.15         1.12 o
  -1   6   7          9.14          9.88         1.66 o
   0   6   7        142.77        144.46         4.73 o
   1   6   7          1.75          1.85         0.76 o
   2   6   7         14.63         12.47         1.39 o
   3   6   7         24.82         20.63         1.70 o
   4   6   7          7.75          9.40         1.51 o
   5   6   7          4.05          4.38         1.16 o
 -17   0   8          6.28          3.85         1.66 o
 -16   0   8         12.08         13.56         2.28 o
 -15   0   8          1.07          1.83         1.22 o
 -14   0   8        624.06        664.64        14.68 o
 -13   0   8          0.54          1.58         1.16 o
 -12   0   8         24.35         23.25         2.41 o
 -11   0   8        218.27        206.79         4.10 o
 -10   0   8        396.59        395.16         6.24 o
  -9   0   8        346.82        345.14         6.50 o
  -8   0   8        526.10        541.82         7.69 o
  -7   0   8        236.26        258.07         3.89 o
  -6   0   8        438.62        425.53         5.53 o
  -5   0   8       1872.35       1872.72        19.51 o
  -4   0   8         41.85         44.54         1.44 o
  -3   0   8        177.49        140.52         2.73 o
  -2   0   8         51.49         43.43         2.12 o
  -1   0   8       1106.49       1316.43        14.02 o
   0   0   8       1599.79       1645.25        17.19 o
   1   0   8        896.85       1008.92        11.08 o
   2   0   8        775.37        920.77        11.41 o
   3   0   8        645.52        605.01         8.02 o
   4   0   8          5.38          5.63         0.64 o
   5   0   8          9.01          8.39         0.77 o
   6   0   8       1038.94       1091.31        16.06 o
   7   0   8       1046.30       1100.73        16.35 o
   8   0   8        298.87        313.01         6.72 o
   9   0   8        841.73        871.87        13.80 o
  10   0   8          6.01          7.49         1.38 o
  11   0   8         93.49         96.87         4.50 o
  12   0   8         40.81         46.00         3.73 o
  13   0   8         21.40         24.98         3.07 o
  14   0   8         20.69         20.73         2.78 o
  15   0   8         57.87         53.18         6.26 o
 -17   1   8         11.34          9.37         1.69 o
 -16   1   8          0.19          1.51         1.08 o
 -15   1   8         24.49         25.57         2.04 o
 -14   1   8         92.18         96.88         2.82 o
 -13   1   8         17.87         16.31         1.37 o
 -12   1   8          1.70          1.57         0.58 o
 -11   1   8         75.83         71.15         1.96 o
 -10   1   8         87.16         89.13         2.13 o
  -9   1   8         97.35        100.56         1.97 o
  -8   1   8        408.23        384.45         4.30 o
  -7   1   8         23.57         25.32         1.05 o
  -6   1   8         51.36         53.78         1.08 o
  -5   1   8          5.07          3.88         0.36 o
  -4   1   8        634.86        626.63         5.88 o
  -3   1   8          6.30          5.88         0.45 o
  -2   1   8        299.74        285.67         3.00 o
  -1   1   8        293.26        290.97         3.03 o
   0   1   8        403.90        444.69         3.94 o
   1   1   8         58.77         61.99         1.10 o
   2   1   8         78.62         91.28         1.49 o
   3   1   8        167.67        183.85         2.35 o
   4   1   8          9.06          6.44         0.52 o
   5   1   8        115.44        119.81         2.08 o
   6   1   8        568.56        558.59         6.08 o
   7   1   8        228.66        221.29         3.19 o
   8   1   8         35.52         36.15         1.45 o
   9   1   8        102.89        108.09         2.40 o
  10   1   8         19.57         16.96         1.34 o
  11   1   8         25.18         32.32         1.86 o
  12   1   8          0.02         -0.57         0.57 o
  13   1   8          4.11          5.44         1.35 o
  14   1   8          0.22         -0.95         1.01 o
  15   1   8          0.00         -0.24         0.95 o
 -17   2   8          1.36         -0.02         0.97 o
 -16   2   8         18.04         17.95         1.89 o
 -15   2   8         24.37         22.46         1.75 o
 -14   2   8          1.88          1.04         0.58 o
 -13   2   8          4.55          4.77         0.79 o
 -12   2   8          0.94          0.77         0.52 o
 -11   2   8          4.58          4.74         0.71 o
 -10   2   8          1.21          0.64         0.48 o
  -9   2   8        151.04        136.76         2.79 o
  -8   2   8          1.13          1.01         0.44 o
  -7   2   8          0.32          0.10         0.32 o
  -6   2   8         14.77         16.74         0.86 o
  -5   2   8         82.00         94.13         1.72 o
  -4   2   8          0.85         -0.07         0.28 o
  -3   2   8        413.01        416.73         4.45 o
  -2   2   8          0.63          1.08         0.30 o
  -1   2   8         21.22         18.48         0.99 o
   0   2   8         33.53         34.49         1.45 o
   1   2   8          4.69          7.93         0.59 o
   2   2   8          1.56          1.37         0.36 o
   3   2   8         42.50         42.85         1.77 o
   4   2   8          3.31          3.38         0.55 o
   5   2   8          5.78          4.37         0.62 o
   6   2   8         40.69         36.60         1.38 o
   7   2   8         85.74         64.00         2.21 o
   8   2   8         11.43         11.80         1.65 o
   9   2   8         59.14         56.12         2.81 o
  10   2   8          0.04         -0.25         0.66 o
  11   2   8          5.14          8.26         1.24 o
  12   2   8          4.28          4.74         1.07 o
  13   2   8          0.36         -0.60         0.60 o
  14   2   8          0.76          2.05         1.13 o
 -15   3   8          4.37          2.97         0.89 o
 -14   3   8          0.32          0.56         0.67 o
 -13   3   8        152.21        173.15         3.76 o
 -12   3   8         48.12         45.29         2.38 o
 -11   3   8         14.28         16.36         1.47 o
 -10   3   8          1.27          0.70         0.64 o
  -9   3   8          0.11          0.24         0.56 o
  -8   3   8         98.48        107.43         2.65 o
  -7   3   8        258.23        291.88         4.72 o
  -6   3   8        509.15        485.77         7.18 o
  -5   3   8          3.87          2.49         0.67 o
  -4   3   8          9.93         13.41         0.95 o
  -3   3   8         42.62         41.06         1.47 o
  -2   3   8        110.05        121.71         2.40 o
  -1   3   8        378.64        394.63         5.97 o
   0   3   8       1137.69       1144.40        11.39 o
   1   3   8        311.03        323.08         3.99 o
   2   3   8          0.50          0.65         0.48 o
   3   3   8        203.74        204.22         3.48 o
   4   3   8        118.71        124.82         3.23 o
   5   3   8        132.22        120.32         2.65 o
   6   3   8        112.78        115.31         3.28 o
   7   3   8         19.19         13.10         1.67 o
   8   3   8        193.77        179.96         3.98 o
   9   3   8         26.23         25.47         1.63 o
  10   3   8          4.62          5.66         1.00 o
  11   3   8          3.41          5.65         1.17 o
  12   3   8          1.25          4.33         1.17 o
  13   3   8          3.96          3.91         1.12 o
 -14   4   8          0.43         -0.64         0.64 o
 -13   4   8          1.69          0.42         0.71 o
 -12   4   8         48.49         49.64         2.33 o
 -11   4   8         24.37         24.23         1.69 o
 -10   4   8        124.34        139.60         4.19 o
  -9   4   8        106.20         94.16         2.99 o
  -8   4   8         94.01         79.11         3.81 o
  -7   4   8        289.10        274.93         5.60 o
  -6   4   8         37.23         34.99         2.28 o
  -5   4   8        104.41        104.50         2.78 o
  -4   4   8          1.29          0.79         0.52 o
  -3   4   8          1.21          1.21         0.50 o
  -2   4   8        142.28        132.12         2.75 o
  -1   4   8         23.24         22.46         1.35 o
   0   4   8          0.04         -0.42         0.42 o
   1   4   8          4.30          4.40         0.80 o
   2   4   8         50.77         48.94         1.99 o
   3   4   8         46.24         46.81         2.15 o
   4   4   8          9.60          7.12         0.91 o
   5   4   8         23.08         20.09         1.56 o
   6   4   8         13.81         11.72         1.25 o
   7   4   8          1.66          3.39         0.86 o
   8   4   8         15.13         16.97         1.57 o
   9   4   8          4.36          3.53         0.87 o
  10   4   8          5.46          3.88         0.94 o
  11   4   8          1.03         -0.12         0.84 o
 -11   5   8          3.50          3.91         1.01 o
 -10   5   8         14.52         12.24         1.34 o
  -9   5   8         52.22         54.83         2.57 o
  -8   5   8         14.01         15.76         1.46 o
  -7   5   8          3.11          2.01         0.72 o
  -6   5   8          1.57          0.33         0.69 o
  -5   5   8         43.97         35.99         2.22 o
  -4   5   8         33.78         33.20         2.04 o
  -3   5   8          5.96          3.16         0.88 o
  -2   5   8         15.18         17.23         1.23 o
  -1   5   8          1.88          0.86         0.59 o
   0   5   8          2.96          3.37         0.75 o
   1   5   8         61.32         62.97         2.43 o
   2   5   8          0.02         -0.31         0.62 o
   3   5   8          0.04         -0.74         0.74 o
   4   5   8         14.58         12.02         1.48 o
   5   5   8         30.60         34.03         2.58 o
   6   5   8          3.41          2.48         0.99 o
   7   5   8          1.22          0.39         0.98 o
   8   5   8          5.20          2.93         1.15 o
   9   5   8          0.14         -0.36         0.72 o
  -7   6   8         13.12         11.87         3.52 o
  -6   6   8          0.01          1.28         0.69 o
  -5   6   8         25.10         29.65         1.92 o
  -4   6   8         19.29         20.87         1.64 o
  -3   6   8         17.53         20.03         1.64 o
  -2   6   8         28.58         30.03         2.07 o
  -1   6   8          2.05          1.20         0.93 o
   0   6   8         37.83         40.40         1.99 o
   1   6   8         51.70         60.86         4.02 o
   2   6   8          1.23          1.79         0.80 o
   3   6   8          0.05         -0.72         0.72 o
   4   6   8          0.23         -0.64         0.77 o
 -17   1   9         33.29         29.30         2.83 o
 -16   1   9          0.03          0.24         0.74 o
 -15   1   9         66.57         66.98         2.79 o
 -14   1   9        115.62        115.48         3.56 o
 -13   1   9         63.43         67.46         2.30 o
 -12   1   9         65.94         60.07         2.15 o
 -11   1   9          0.35         -0.15         0.41 o
 -10   1   9         45.32         43.70         1.59 o
  -9   1   9        241.38        242.26         3.70 o
  -8   1   9        137.69        142.17         2.29 o
  -7   1   9         32.29         29.04         1.05 o
  -6   1   9         35.83         27.88         0.90 o
  -5   1   9         84.77         82.07         1.49 o
  -4   1   9         31.75         25.41         0.87 o
  -3   1   9        461.68        483.86         4.86 o
  -2   1   9        211.85        236.94         2.72 o
  -1   1   9        144.65        148.69         2.84 o
   0   1   9        137.13        119.72         1.75 o
   1   1   9        218.16        221.64         2.45 o
   2   1   9         25.27         26.39         0.93 o
   3   1   9        244.81        238.08         3.55 o
   4   1   9         28.87         36.07         1.67 o
   5   1   9         20.65         20.34         1.29 o
   6   1   9        284.43        286.75         3.83 o
   7   1   9          2.25          5.62         0.70 o
   8   1   9         40.16         38.48         1.57 o
   9   1   9         13.24         12.37         1.04 o
  10   1   9          0.04         -0.25         0.58 o
  11   1   9          0.96          1.21         0.74 o
  12   1   9          3.06          0.14         0.76 o
  13   1   9         55.30         68.03         3.61 o
  14   1   9         10.53         13.08         1.96 o
 -16   2   9         75.76         81.83         4.54 o
 -15   2   9          4.93          6.02         1.47 o
 -14   2   9          0.83          0.30         0.60 o
 -13   2   9          5.27          5.01         0.85 o
 -12   2   9        159.03        159.93         3.34 o
 -11   2   9         56.46         52.05         1.85 o
 -10   2   9         86.78         86.74         2.27 o
  -9   2   9        150.65        138.54         3.24 o
  -8   2   9         13.19         12.20         0.95 o
  -7   2   9        253.83        240.64         3.25 o
  -6   2   9         55.75         54.25         1.35 o
  -5   2   9        232.19        225.88         3.44 o
  -4   2   9        587.97        605.60         8.14 o
  -3   2   9        152.65        137.09         2.42 o
  -2   2   9        366.48        362.07         4.12 o
  -1   2   9        128.61        125.29         2.11 o
   0   2   9        161.21        155.33         2.35 o
   1   2   9        175.50        164.73         2.54 o
   2   2   9          9.61          9.76         0.74 o
   3   2   9          2.58          2.25         0.53 o
   4   2   9         30.86         21.75         1.24 o
   5   2   9          1.77          1.34         0.51 o
   6   2   9        112.15        123.63         2.63 o
   7   2   9         33.72         29.59         1.51 o
   8   2   9         99.82        110.55         2.96 o
   9   2   9          5.39          3.73         0.94 o
  10   2   9          0.05          0.05         0.68 o
  11   2   9         17.45         13.99         1.57 o
  12   2   9          2.06          0.28         0.68 o
  13   2   9          2.75          3.12         1.02 o
  14   2   9          4.68          3.27         1.55 o
 -15   3   9         13.25          9.89         1.32 o
 -14   3   9          3.63          3.50         0.80 o
 -13   3   9         40.64         41.12         2.26 o
 -12   3   9         23.53         21.76         1.70 o
 -11   3   9          6.97          4.30         0.90 o
 -10   3   9         53.72         47.53         2.34 o
  -9   3   9          0.01         -0.17         0.54 o
  -8   3   9          6.08          4.92         0.80 o
  -7   3   9          1.31          0.86         0.68 o
  -6   3   9          0.27          0.36         0.40 o
  -5   3   9         58.83         59.40         2.06 o
  -4   3   9         10.39          8.26         0.82 o
  -3   3   9          7.10          8.10         0.80 o
  -2   3   9          7.82          4.39         0.68 o
  -1   3   9        187.84        180.23         3.44 o
   0   3   9        261.61        245.08         3.95 o
   1   3   9        181.04        183.75         3.12 o
   2   3   9         21.79         19.24         1.20 o
   3   3   9         11.47          9.42         0.91 o
   4   3   9         39.68         30.56         1.97 o
   5   3   9         13.40          8.65         0.91 o
   6   3   9         34.89         32.45         1.88 o
   7   3   9         20.68         15.72         1.41 o
   8   3   9         50.27         50.12         2.19 o
   9   3   9         13.46         12.25         1.62 o
  10   3   9          1.14          0.05         0.69 o
  11   3   9          0.44         -0.07         0.71 o
  12   3   9          9.67         13.18         1.57 o
 -13   4   9          1.90         -0.27         0.73 o
 -12   4   9          3.80          4.19         0.93 o
 -11   4   9         53.78         53.91         2.66 o
 -10   4   9         30.46         35.20         2.27 o
  -9   4   9         18.63         18.13         1.68 o
  -8   4   9          0.01          0.84         0.67 o
  -7   4   9          8.09          7.32         1.01 o
  -6   4   9          7.21          5.56         0.96 o
  -5   4   9         18.26         23.46         1.63 o
  -4   4   9         31.78         33.90         1.60 o
  -3   4   9         37.82         43.72         1.71 o
  -2   4   9          3.67          3.52         0.65 o
  -1   4   9          0.29          0.49         0.53 o
   0   4   9          4.57          6.09         0.90 o
   1   4   9          4.81          4.46         1.13 o
   2   4   9         33.08         34.44         2.28 o
   3   4   9         16.45         19.09         1.43 o
   4   4   9          0.93         -0.18         0.62 o
   5   4   9         17.80         16.85         1.44 o
   6   4   9          3.19          2.95         0.83 o
   7   4   9          0.97          0.79         0.67 o
   8   4   9          0.70          1.52         0.79 o
   9   4   9          0.24          0.71         0.80 o
  10   4   9          4.05          2.64         0.92 o
  11   4   9          5.29          5.46         1.46 o
 -11   5   9          2.45          6.00         2.42 o
 -10   5   9          2.63          1.05         0.78 o
  -9   5   9          7.22          5.39         1.06 o
  -8   5   9         75.48         90.42         2.94 o
  -7   5   9         34.45         41.47         2.49 o
  -6   5   9         13.41         15.87         1.50 o
  -5   5   9          6.79         12.30         1.34 o
  -4   5   9          9.46         10.50         1.25 o
  -3   5   9         17.26         16.46         1.52 o
  -2   5   9        149.52        165.02         3.48 o
  -1   5   9          3.02          3.15         0.78 o
   0   5   9         17.81         20.78         1.68 o
   1   5   9          1.60         -0.55         0.62 o
   2   5   9         13.20         11.84         1.30 o
   3   5   9          5.46          6.07         1.14 o
   4   5   9         19.85         22.08         2.50 o
   5   5   9          6.58         10.95         1.45 o
   6   5   9          0.34         -0.51         0.90 o
   7   5   9          0.22          0.24         0.95 o
   8   5   9          0.26         -0.08         1.46 o
  -5   6   9         18.41         16.27         1.49 o
  -4   6   9          3.33          1.96         0.79 o
  -3   6   9          8.93          7.99         1.30 o
  -2   6   9          0.11         -0.78         0.78 o
  -1   6   9          4.47          4.10         1.03 o
   0   6   9          3.69          2.85         0.82 o
   1   6   9         53.35         54.08         2.75 o
   2   6   9          2.51          2.11         0.93 o
 -17   0  10         52.12         54.48         4.02 o
 -16   0  10         15.94         16.14         2.51 o
 -15   0  10          0.14         -1.03         1.67 o
 -14   0  10         18.65         18.36         2.51 o
 -13   0  10         49.80         58.36         5.60 o
 -12   0  10        156.86        167.14         5.80 o
 -11   0  10         18.88         24.69         3.32 o
 -10   0  10        107.71        104.53         4.09 o
  -9   0  10          5.55          3.86         0.74 o
  -8   0  10        105.87        101.71         2.35 o
  -7   0  10          1.29          0.60         0.43 o
  -6   0  10        693.65        745.70         9.00 o
  -5   0  10          5.77          4.44         0.82 o
  -4   0  10        414.64        398.18         6.10 o
  -3   0  10         20.41         20.12         1.41 o
  -2   0  10        459.15        503.57         7.21 o
  -1   0  10         72.84         75.08         1.86 o
   0   0  10        184.05        197.85         3.95 o
   1   0  10        262.81        273.29         4.14 o
   2   0  10         23.58         26.49         1.26 o
   3   0  10          2.47          4.23         0.66 o
   4   0  10         61.42         54.41         1.78 o
   5   0  10        446.59        454.42        15.05 o
   6   0  10         35.89         33.80         3.40 o
   7   0  10        172.57        193.73         5.27 o
   8   0  10          0.08          0.19         0.70 o
   9   0  10         69.00         79.12         3.03 o
  10   0  10          7.39          8.31         1.35 o
  11   0  10          0.27          1.19         1.06 o
  12   0  10          0.73          0.98         1.19 o
  13   0  10          7.36         13.72         2.40 o
  14   0  10         19.70         17.96         3.94 o
 -17   1  10         13.13         10.37         3.32 o
 -16   1  10         30.61         28.49         2.23 o
 -15   1  10          6.90         10.35         1.45 o
 -14   1  10          2.74          5.09         1.08 o
 -13   1  10         27.10         24.74         1.93 o
 -12   1  10         59.21         54.77         1.85 o
 -11   1  10          2.89          3.57         0.68 o
 -10   1  10         11.80         11.03         0.99 o
  -9   1  10         41.68         38.34         1.51 o
  -8   1  10         91.85         89.68         1.82 o
  -7   1  10        242.09        222.16         3.05 o
  -6   1  10          2.11          1.41         0.38 o
  -5   1  10         36.30         36.37         1.08 o
  -4   1  10         17.83         17.82         0.85 o
  -3   1  10         44.28         49.97         1.54 o
  -2   1  10         44.37         39.60         1.02 o
  -1   1  10        107.42         97.82         1.62 o
   0   1  10        181.92        192.27         2.51 o
   1   1  10          0.73          0.38         0.32 o
   2   1  10          0.22         -0.24         0.24 o
   3   1  10          0.03          0.25         0.36 o
   4   1  10         61.47         63.55         1.56 o
   5   1  10        502.75        504.79         6.15 o
   6   1  10         56.74         56.52         2.85 o
   7   1  10        364.41        370.73         5.78 o
   8   1  10         15.24         16.02         1.29 o
   9   1  10         69.07         68.41         2.83 o
  10   1  10         11.82         13.28         1.50 o
  11   1  10          0.01          0.62         0.70 o
  12   1  10          0.48          0.60         0.98 o
  13   1  10         17.98         18.46         2.26 o
  14   1  10          0.34         -0.92         1.00 o
 -16   2  10         16.86         17.61         1.81 o
 -15   2  10         25.16         30.79         2.08 o
 -14   2  10          6.38          3.23         0.76 o
 -13   2  10          0.09         -0.22         0.62 o
 -12   2  10          0.44          0.40         0.59 o
 -11   2  10          1.41          0.66         0.56 o
 -10   2  10         12.60          8.50         1.08 o
  -9   2  10          5.65          9.28         0.86 o
  -8   2  10         82.46         74.01         1.91 o
  -7   2  10         12.08          9.97         0.84 o
  -6   2  10          3.51          0.96         0.62 o
  -5   2  10          0.53         -0.29         0.29 o
  -4   2  10          7.98          3.81         0.64 o
  -3   2  10          5.83          3.55         0.62 o
  -2   2  10       1118.75       1132.39        14.83 o
  -1   2  10          1.30          1.58         0.45 o
   0   2  10          2.84          3.60         0.53 o
   1   2  10          7.43          8.88         0.70 o
   2   2  10         43.96         49.06         1.58 o
   3   2  10          0.37          0.45         0.53 o
   4   2  10        401.20        422.29         5.69 o
   5   2  10         18.69         14.89         1.42 o
   6   2  10         69.67         62.16         1.91 o
   7   2  10         10.22          8.03         0.88 o
   8   2  10          3.77          4.85         0.97 o
   9   2  10          0.65         -0.03         0.62 o
  10   2  10          9.02         13.05         1.53 o
  11   2  10          0.37         -0.30         0.83 o
  12   2  10         16.51         16.25         1.72 o
  13   2  10          9.17          6.94         1.31 o
 -15   3  10          4.16          3.51         1.23 o
 -14   3  10         16.87         17.82         1.49 o
 -13   3  10         12.39         14.28         1.50 o
 -12   3  10         54.30         57.76         2.56 o
 -11   3  10         23.34         18.81         1.59 o
 -10   3  10         19.09         12.86         1.34 o
  -9   3  10        103.83         97.33         2.70 o
  -8   3  10          3.72          4.06         0.84 o
  -7   3  10        193.73        199.34         5.88 o
  -6   3  10          2.64          3.17         0.64 o
  -5   3  10          4.29          5.00         0.69 o
  -4   3  10         81.77         77.22         2.16 o
  -3   3  10         26.46         31.02         1.43 o
  -2   3  10          5.06          4.61         0.66 o
  -1   3  10          0.04         -0.10         0.44 o
   0   3  10         26.18         29.01         1.45 o
   1   3  10         65.66         64.88         2.01 o
   2   3  10         38.31         41.74         1.62 o
   3   3  10          3.38          1.70         0.58 o
   4   3  10         18.10         18.38         1.28 o
   5   3  10          0.22          0.61         0.55 o
   6   3  10         40.47         37.35         2.08 o
   7   3  10         18.63         15.80         1.43 o
   8   3  10          6.82          6.90         1.23 o
   9   3  10          0.23          0.34         0.98 o
  10   3  10          2.30          2.55         1.22 o
  11   3  10          0.30          1.16         0.90 o
  12   3  10          0.75         -0.37         0.83 o
 -13   4  10          0.69          0.39         1.02 o
 -12   4  10          8.27          6.77         1.19 o
 -11   4  10         36.42         41.56         2.52 o
 -10   4  10          4.82          4.77         1.01 o
  -9   4  10         37.20         38.10         2.17 o
  -8   4  10         91.64         85.67         3.31 o
  -7   4  10         86.39         78.92         2.57 o
  -6   4  10         72.81         68.97         2.50 o
  -5   4  10         91.00         92.42         2.81 o
  -4   4  10         36.68         34.40         2.31 o
  -3   4  10         32.11         33.04         1.52 o
  -2   4  10          0.41          0.19         0.55 o
  -1   4  10        202.63        205.93         4.16 o
   0   4  10          1.10         -0.65         0.65 o
   1   4  10         46.99         45.85         2.07 o
   2   4  10         21.14         17.86         1.43 o
   3   4  10          1.39          1.10         0.62 o
   4   4  10          0.94          1.68         0.76 o
   5   4  10          3.48          3.48         1.07 o
   6   4  10         94.07         96.22         4.92 o
   7   4  10          7.24          7.67         1.46 o
   8   4  10         11.65         15.29         1.53 o
   9   4  10          0.56          0.00         0.91 o
  10   4  10          0.35          0.81         0.95 o
 -10   5  10         44.94         42.87         3.52 o
  -9   5  10         48.24         53.00         3.57 o
  -8   5  10         38.49         41.54         2.41 o
  -7   5  10          0.80          0.73         0.74 o
  -6   5  10          5.84          3.82         1.04 o
  -5   5  10          8.60          7.61         1.17 o
  -4   5  10         77.84         80.58         2.78 o
  -3   5  10         39.53         38.52         2.27 o
  -2   5  10          2.90          1.23         0.63 o
  -1   5  10         79.59         92.06         4.35 o
   0   5  10          0.16          0.92         0.69 o
   1   5  10          5.09          6.77         1.34 o
   2   5  10          2.09          1.82         0.79 o
   3   5  10         13.13         11.79         1.53 o
   4   5  10          6.02          3.46         1.24 o
   5   5  10          1.77          1.86         1.09 o
   6   5  10         12.23         12.34         1.75 o
   7   5  10          5.59          4.57         1.75 o
  -1   6  10         13.85         16.23         3.88 o
 -16   1  11         18.15         15.85         1.78 o
 -15   1  11          8.10          8.28         1.33 o
 -14   1  11         31.40         34.05         2.54 o
 -13   1  11         28.72         31.37         2.21 o
 -12   1  11         44.35         46.25         2.11 o
 -11   1  11        121.20        117.75         3.42 o
 -10   1  11          0.87          0.82         0.59 o
  -9   1  11        161.52        161.97         2.66 o
  -8   1  11         43.29         39.92         1.32 o
  -7   1  11        116.89        119.81         2.18 o
  -6   1  11         61.08         62.80         1.52 o
  -5   1  11        149.46        139.57         2.45 o
  -4   1  11         48.94         44.46         1.21 o
  -3   1  11         14.64         14.04         0.81 o
  -2   1  11        302.80        310.18         3.51 o
  -1   1  11         92.97         99.13         1.72 o
   0   1  11         22.80         23.33         0.96 o
   1   1  11         62.86         60.85         1.37 o
   2   1  11         32.66         22.02         1.00 o
   3   1  11         33.15         33.80         1.48 o
   4   1  11        369.65        404.45         5.43 o
   5   1  11          7.92          3.82         0.77 o
   6   1  11         45.83         56.80         2.06 o
   7   1  11         62.54         57.96         2.17 o
   8   1  11          0.00         -0.47         0.47 o
   9   1  11         23.46         24.84         1.69 o
  10   1  11         16.08         18.44         1.91 o
  11   1  11          0.04          0.56         0.72 o
  12   1  11         11.81          8.70         1.58 o
  13   1  11          5.30          3.91         1.36 o
 -15   2  11         58.15         73.22         3.89 o
 -14   2  11          0.18          0.14         0.76 o
 -13   2  11          1.62          1.06         0.58 o
 -12   2  11         69.75         66.96         2.45 o
 -11   2  11         56.11         61.99         2.31 o
 -10   2  11         49.65         50.98         2.09 o
  -9   2  11          1.20          2.17         0.65 o
  -8   2  11          9.81          6.43         0.77 o
  -7   2  11          2.38          1.37         0.51 o
  -6   2  11         23.85         21.89         1.36 o
  -5   2  11         10.17          9.68         0.91 o
  -4   2  11        140.46        137.19         3.51 o
  -3   2  11        340.86        350.34         4.99 o
  -2   2  11        199.85        186.26         3.11 o
  -1   2  11        372.21        378.10         4.91 o
   0   2  11          4.14          1.98         0.55 o
   1   2  11        239.15        243.98         3.83 o
   2   2  11        139.88        141.53         2.68 o
   3   2  11         38.55         33.22         1.60 o
   4   2  11        211.07        206.49         3.98 o
   5   2  11         11.93          6.23         0.86 o
   6   2  11          4.28          5.03         0.81 o
   7   2  11         42.57         44.01         2.03 o
   8   2  11         15.53         10.51         1.38 o
   9   2  11          4.93          6.10         1.14 o
  10   2  11          0.40         -0.52         0.68 o
  11   2  11         19.66         22.39         2.02 o
  12   2  11         35.44         37.58         3.76 o
 -14   3  11         41.85         40.06         2.42 o
 -13   3  11          0.00          0.89         0.65 o
 -12   3  11          4.98          4.43         0.99 o
 -11   3  11          4.16          1.83         0.82 o
 -10   3  11         39.73         36.67         2.17 o
  -9   3  11         91.59         84.36         2.57 o
  -8   3  11          2.00          1.16         0.59 o
  -7   3  11          1.00         -0.11         0.53 o
  -6   3  11          0.15         -0.22         0.47 o
  -5   3  11         75.29         79.80         2.89 o
  -4   3  11         60.31         51.76         1.93 o
  -3   3  11          0.02          0.15         0.49 o
  -2   3  11          0.38          1.21         0.54 o
  -1   3  11          0.47         -0.12         0.46 o
   0   3  11          0.14         -0.47         0.47 o
   1   3  11         12.88         10.69         1.08 o
   2   3  11          4.13          3.19         0.78 o
   3   3  11          0.06         -0.35         0.52 o
   4   3  11          7.39          8.22         0.94 o
   5   3  11          0.25         -0.35         0.53 o
   6   3  11          4.78          3.50         0.92 o
   7   3  11         28.22         27.85         1.88 o
   8   3  11          3.93          2.51         0.96 o
   9   3  11          2.48          1.70         1.59 o
  10   3  11          1.18         -0.10         1.04 o
  11   3  11          0.03         -0.11         0.77 o
 -12   4  11          9.64          7.98         1.19 o
 -11   4  11          0.35          0.69         0.79 o
 -10   4  11        117.51        136.37         3.89 o
  -9   4  11         44.02         49.68         2.43 o
  -8   4  11         11.98         14.46         1.42 o
  -7   4  11          0.99          2.42         0.89 o
  -6   4  11          0.08         -0.54         0.54 o
  -5   4  11         22.72         27.32         1.88 o
  -4   4  11        145.31        172.34         3.42 o
  -3   4  11          0.27          0.72         0.58 o
  -2   4  11          5.40          6.27         0.96 o
  -1   4  11          0.00         -0.22         0.58 o
   0   4  11          1.14          0.50         0.71 o
   1   4  11          3.44          3.53         0.80 o
   2   4  11          6.62          8.77         1.12 o
   3   4  11         40.39         44.28         2.27 o
   4   4  11          6.23          5.54         1.03 o
   5   4  11          9.66          7.37         1.95 o
   6   4  11          7.63          7.54         1.38 o
   7   4  11          0.60          2.94         1.08 o
   8   4  11          5.72         10.03         1.49 o
   9   4  11         10.28         11.54         1.65 o
  -9   5  11         11.23          5.77         1.43 o
  -8   5  11          2.06          3.47         0.98 o
  -7   5  11         26.59         32.05         2.17 o
  -6   5  11          9.42         10.31         1.34 o
  -5   5  11          8.82         12.59         1.38 o
  -4   5  11          0.12          0.89         0.77 o
  -3   5  11          2.78          3.98         1.25 o
  -2   5  11         17.12         16.63         1.40 o
  -1   5  11         65.82         74.29         2.63 o
   0   5  11          0.18         -0.64         0.64 o
   1   5  11          5.13          6.52         1.09 o
   2   5  11          3.06          1.76         0.75 o
   3   5  11          4.92          4.97         1.14 o
   4   5  11          6.21          6.44         1.26 o
   5   5  11          4.26          2.88         1.14 o
 -16   0  12         19.47         21.48         3.69 o
 -15   0  12         13.45         14.07         2.36 o
 -14   0  12         42.89         53.56         3.85 o
 -13   0  12         29.61         29.85         3.10 o
 -12   0  12         15.77         18.22         2.46 o
 -11   0  12         91.35         93.52         4.65 o
 -10   0  12         37.39         38.67         2.59 o
  -9   0  12         95.22         93.34         3.85 o
  -8   0  12         21.99         22.68         1.89 o
  -7   0  12         35.11         32.46         1.70 o
  -6   0  12        116.19        113.81         2.97 o
  -5   0  12         81.18         75.41         2.35 o
  -4   0  12          5.11          5.55         0.87 o
  -3   0  12         93.02         81.73         2.60 o
  -2   0  12         66.78         74.83         2.27 o
  -1   0  12        102.62         94.83         2.32 o
   0   0  12         37.88         35.76         1.55 o
   1   0  12         34.31         31.48         1.50 o
   2   0  12          0.14         -0.43         0.43 o
   3   0  12        193.52        195.69         4.26 o
   4   0  12          2.86          0.06         0.63 o
   5   0  12        162.58        158.83         4.46 o
   6   0  12         47.35         51.50         3.53 o
   7   0  12         99.55         97.59         4.80 o
   8   0  12          0.79          1.40         0.84 o
   9   0  12         12.52          7.98         1.65 o
  10   0  12          1.78          5.69         1.58 o
  11   0  12          1.63          0.11         1.66 o
  12   0  12         17.86         21.58         4.34 o
 -15   1  12          0.31          0.54         0.88 o
 -14   1  12         24.24         27.58         3.18 o
 -13   1  12          1.21          3.12         0.90 o
 -12   1  12         15.29         14.20         1.33 o
 -11   1  12          8.34          7.82         1.06 o
 -10   1  12          5.20          4.23         0.70 o
  -9   1  12          9.10          8.10         0.92 o
  -8   1  12         90.63         89.47         1.96 o
  -7   1  12         35.41         33.32         1.34 o
  -6   1  12        166.18        160.09         2.84 o
  -5   1  12          3.42          2.96         0.57 o
  -4   1  12        809.02        837.76         8.67 o
  -3   1  12         35.14         34.30         1.27 o
  -2   1  12          4.91          4.46         0.62 o
  -1   1  12         28.89         23.31         1.18 o
   0   1  12         63.43         58.98         1.49 o
   1   1  12         12.40         10.91         0.80 o
   2   1  12        149.08        142.37         2.95 o
   3   1  12         74.92         74.89         1.91 o
   4   1  12         50.77         43.00         1.61 o
   5   1  12          0.06         -0.55         0.55 o
   6   1  12         10.59         10.15         1.14 o
   7   1  12         13.35         15.10         1.33 o
   8   1  12          0.38          0.17         0.56 o
   9   1  12          6.14          8.62         1.31 o
  10   1  12          9.52         10.79         1.43 o
  11   1  12          0.68         -0.32         0.81 o
  12   1  12         10.32          7.63         2.10 o
 -15   2  12          0.04          2.29         1.23 o
 -14   2  12         17.00         17.80         1.89 o
 -13   2  12          3.80          2.52         0.85 o
 -12   2  12         15.27         16.77         1.80 o
 -11   2  12         35.43         39.57         2.25 o
 -10   2  12          0.01          0.51         0.56 o
  -9   2  12          2.24          2.67         0.74 o
  -8   2  12          2.50          1.20         0.66 o
  -7   2  12          0.16         -0.38         0.38 o
  -6   2  12         19.30         23.12         1.31 o
  -5   2  12         87.22         90.90         3.00 o
  -4   2  12          2.86          1.89         0.59 o
  -3   2  12         49.21         42.97         1.68 o
  -2   2  12         18.94         14.77         1.04 o
  -1   2  12         48.06         42.85         1.97 o
   0   2  12         31.75         36.45         1.51 o
   1   2  12          1.61          3.78         0.67 o
   2   2  12         18.45         14.68         1.09 o
   3   2  12         86.56         80.51         2.10 o
   4   2  12          2.41          3.69         0.75 o
   5   2  12        153.60        146.47         3.24 o
   6   2  12         21.78         22.06         1.60 o
   7   2  12         17.76         18.78         1.81 o
   8   2  12          3.51          3.61         0.96 o
   9   2  12          0.08          0.71         0.86 o
  10   2  12          7.58          8.02         1.43 o
  11   2  12         64.47         80.58         3.53 o
 -13   3  12         40.03         45.96         3.04 o
 -12   3  12          0.84          1.68         0.90 o
 -11   3  12         11.03         12.73         1.46 o
 -10   3  12         23.30         19.04         1.64 o
  -9   3  12         18.14         18.25         1.52 o
  -8   3  12         53.16         56.80         2.46 o
  -7   3  12         71.11         77.44         2.47 o
  -6   3  12         53.82         57.83         2.00 o
  -5   3  12          0.03         -0.12         0.47 o
  -4   3  12          5.33          6.80         1.17 o
  -3   3  12         76.97         80.71         3.75 o
  -2   3  12         13.56         15.97         1.17 o
  -1   3  12         35.95         41.49         1.98 o
   0   3  12         27.93         27.00         1.68 o
   1   3  12         26.80         20.06         1.45 o
   2   3  12         14.02         17.34         1.39 o
   3   3  12          1.00          1.15         0.66 o
   4   3  12         56.23         62.56         2.32 o
   5   3  12          2.03          1.95         0.71 o
   6   3  12         19.28         28.73         1.89 o
   7   3  12          2.61          2.40         0.87 o
   8   3  12          0.33          0.64         1.39 o
   9   3  12          5.30          6.75         1.32 o
  10   3  12          6.06          5.46         1.20 o
 -11   4  12         28.56         32.20         2.33 o
 -10   4  12         26.86         30.77         2.03 o
  -9   4  12         12.99         13.36         1.41 o
  -8   4  12          0.24         -0.17         0.70 o
  -7   4  12          0.32         -0.14         0.65 o
  -6   4  12         69.32         74.49         2.75 o
  -5   4  12         48.20         48.72         2.49 o
  -4   4  12         53.01         53.51         3.06 o
  -3   4  12         14.70         14.17         1.30 o
  -2   4  12          1.66          1.90         0.92 o
  -1   4  12          8.25          5.84         0.97 o
   0   4  12         25.20         25.84         1.87 o
   1   4  12          3.59          2.33         0.75 o
   2   4  12         25.96         29.33         1.90 o
   3   4  12          1.65          0.08         0.62 o
   4   4  12         10.01          6.15         1.24 o
   5   4  12          0.00          0.09         0.71 o
   6   4  12          2.59          3.55         1.12 o
   7   4  12         11.25          9.58         1.54 o
   8   4  12          1.77          0.06         2.00 o
  -7   5  12          1.65          2.57         0.94 o
  -6   5  12          0.20          0.33         0.82 o
  -5   5  12          1.81          1.54         0.85 o
  -4   5  12          1.34          0.98         0.90 o
  -3   5  12         50.66         45.72         2.80 o
  -2   5  12          0.61         -0.07         0.63 o
  -1   5  12          0.75         -0.04         0.86 o
   0   5  12         17.59         20.44         1.72 o
   1   5  12          3.17          2.21         0.83 o
   2   5  12          4.03          3.44         1.05 o
   3   5  12          5.07          5.17         1.21 o
   4   5  12         24.42         14.81         2.27 o
 -15   1  13          0.30          1.31         1.07 o
 -14   1  13         25.92         28.02         2.25 o
 -13   1  13          1.52          4.27         1.01 o
 -12   1  13          4.59          3.85         0.90 o
 -11   1  13          4.49          5.38         1.26 o
 -10   1  13          4.54          4.20         0.84 o
  -9   1  13          4.25          4.20         0.64 o
  -8   1  13         33.31         35.84         1.46 o
  -7   1  13         13.39         12.24         1.01 o
  -6   1  13         24.24         25.47         1.46 o
  -5   1  13         52.83         55.71         1.83 o
  -4   1  13        102.97        104.16         2.46 o
  -3   1  13         94.03         96.27         2.32 o
  -2   1  13          2.83          1.29         0.56 o
  -1   1  13         52.51         52.96         1.50 o
   0   1  13         33.16         37.07         1.34 o
   1   1  13         17.09         18.19         1.14 o
   2   1  13          1.74          0.82         0.55 o
   3   1  13          2.42          1.44         0.71 o
   4   1  13          2.62          2.89         0.75 o
   5   1  13         52.33         55.36         2.23 o
   6   1  13         13.84         11.19         1.20 o
   7   1  13         21.54         28.02         1.84 o
   8   1  13          6.52          8.20         1.07 o
   9   1  13          0.33          0.51         0.81 o
  10   1  13         24.95         25.69         2.70 o
  11   1  13          0.86          1.48         1.00 o
 -14   2  13         20.36         23.36         2.46 o
 -13   2  13          1.77          1.96         0.89 o
 -12   2  13         15.88         13.37         1.44 o
 -11   2  13        131.73        130.82         3.58 o
 -10   2  13         23.58         26.92         1.73 o
  -9   2  13         41.33         38.45         2.03 o
  -8   2  13          9.59          7.51         0.99 o
  -7   2  13         29.82         28.24         1.51 o
  -6   2  13         37.10         35.01         1.75 o
  -5   2  13          0.68          0.33         0.53 o
  -4   2  13          7.50          7.00         0.88 o
  -3   2  13         16.66         14.06         1.24 o
  -2   2  13          4.19          4.01         0.72 o
  -1   2  13         14.00         14.32         1.08 o
   0   2  13          8.89          9.07         1.06 o
   1   2  13          0.04         -0.21         0.57 o
   2   2  13        146.02        162.58         4.65 o
   3   2  13         19.00         22.65         1.37 o
   4   2  13         21.66         18.71         1.31 o
   5   2  13        102.88         98.70         4.02 o
   6   2  13          3.13          2.24         0.80 o
   7   2  13          0.77          1.29         0.72 o
   8   2  13         12.26         10.26         1.40 o
   9   2  13          1.56         -0.27         0.82 o
  10   2  13         12.82         12.01         1.56 o
 -12   3  13          5.79          6.43         1.10 o
 -11   3  13          5.23          5.56         1.10 o
 -10   3  13          3.42          1.77         0.79 o
  -9   3  13         21.37         18.66         1.55 o
  -8   3  13         11.37          7.53         1.20 o
  -7   3  13          1.15         -0.22         0.62 o
  -6   3  13          6.06          6.63         0.88 o
  -5   3  13         13.21         12.65         1.12 o
  -4   3  13         19.17         16.77         1.33 o
  -3   3  13         39.78         35.72         2.10 o
  -2   3  13          2.78          2.75         0.82 o
  -1   3  13         40.62         31.35         1.85 o
   0   3  13          3.82          3.71         0.83 o
   1   3  13         20.40         18.42         1.47 o
   2   3  13         75.37         72.34         2.43 o
   3   3  13          8.78         11.48         1.29 o
   4   3  13          0.89          0.16         0.67 o
   5   3  13          2.71          2.94         0.87 o
   6   3  13          7.89          8.62         1.42 o
   7   3  13          5.28          5.31         1.17 o
   8   3  13          0.71          0.41         0.86 o
   9   3  13          4.29          2.92         1.09 o
 -10   4  13          0.52         -0.59         0.67 o
  -9   4  13         22.03         23.63         1.81 o
  -8   4  13          3.75          4.07         0.99 o
  -7   4  13         22.13         25.83         1.89 o
  -6   4  13         22.06         22.33         1.77 o
  -5   4  13          0.16          0.58         0.80 o
  -4   4  13         13.14         17.33         1.40 o
  -3   4  13         86.40         98.44         3.08 o
  -2   4  13          1.97          1.24         0.77 o
  -1   4  13         16.52         15.93         1.46 o
   0   4  13          0.14         -0.95         1.02 o
   1   4  13          1.07          1.10         0.67 o
   2   4  13          3.78          3.10         0.94 o
   3   4  13          7.25         11.72         1.33 o
   4   4  13          3.17          4.80         1.10 o
   5   4  13          7.40          6.14         1.19 o
   6   4  13          0.25         -0.51         0.82 o
  -5   5  13          0.77          2.99         2.40 o
  -4   5  13          0.63          0.83         0.97 o
  -3   5  13          5.94          6.70         1.41 o
  -2   5  13         15.28         17.69         1.61 o
  -1   5  13          4.19          2.90         0.95 o
   0   5  13          7.05          6.42         1.17 o
   1   5  13          0.15         -0.91         0.91 o
 -14   0  14         14.30         15.98         2.55 o
 -13   0  14         25.05         24.95         6.07 o
 -12   0  14         21.09         19.55         2.62 o
 -11   0  14         26.02         27.41         2.44 o
 -10   0  14         22.68         30.78         2.47 o
  -9   0  14         52.12         56.61         3.57 o
  -8   0  14        164.84        175.53         4.89 o
  -7   0  14         38.43         32.66         2.40 o
  -6   0  14        602.70        656.26        14.46 o
  -5   0  14         72.00         76.20         3.53 o
  -4   0  14         28.38         29.47         1.92 o
  -3   0  14         25.62         32.96         1.88 o
  -2   0  14         18.62         15.28         1.40 o
  -1   0  14          1.00          0.06         0.57 o
   0   0  14        234.51        243.65         4.41 o
   1   0  14          0.37         -0.43         0.54 o
   2   0  14          0.01          0.45         0.94 o
   3   0  14         49.93         35.07         3.79 o
   4   0  14         39.70         43.04         3.72 o
   5   0  14          0.03         -0.35         0.91 o
   6   0  14          3.78          2.85         1.23 o
   7   0  14         28.65         31.83         3.10 o
   8   0  14          1.88          2.21         2.17 o
   9   0  14         15.77         12.82         2.29 o
  10   0  14          2.57          1.10         2.42 o
 -14   1  14          4.42          3.51         1.27 o
 -13   1  14          1.96         -0.08         1.50 o
 -12   1  14          0.48          0.03         0.76 o
 -11   1  14          0.29          1.20         0.79 o
 -10   1  14          2.21          1.11         1.13 o
  -9   1  14          3.03          1.90         0.87 o
  -8   1  14          1.87          1.81         0.64 o
  -7   1  14          0.17         -0.55         0.55 o
  -6   1  14         15.64         14.37         1.16 o
  -5   1  14         89.33         96.61         2.57 o
  -4   1  14         27.86         27.43         1.54 o
  -3   1  14        156.31        149.25         3.08 o
  -2   1  14          0.13         -0.34         0.47 o
  -1   1  14         35.44         31.01         1.39 o
   0   1  14         13.99         11.68         0.95 o
   1   1  14         28.59         28.97         1.50 o
   2   1  14         17.89         13.79         1.08 o
   3   1  14        109.27         94.45         2.59 o
   4   1  14         36.93         37.84         1.97 o
   5   1  14         43.45         43.54         2.30 o
   6   1  14          0.41         -0.56         0.63 o
   7   1  14          2.02          0.47         0.57 o
   8   1  14         13.23         18.76         1.59 o
   9   1  14          5.78          4.86         1.55 o
  10   1  14         25.17         25.96         3.15 o
 -13   2  14          6.19          4.35         1.07 o
 -12   2  14          7.63          7.49         1.84 o
 -11   2  14          3.65          2.94         0.82 o
 -10   2  14          2.02          1.78         0.93 o
  -9   2  14         12.78         17.39         1.44 o
  -8   2  14          4.94          4.22         0.85 o
  -7   2  14          7.40          5.97         0.91 o
  -6   2  14         35.70         31.64         1.97 o
  -5   2  14         12.99         15.29         1.43 o
  -4   2  14         23.02         22.99         1.50 o
  -3   2  14          4.76          6.10         0.86 o
  -2   2  14         46.49         47.19         2.13 o
  -1   2  14          0.01          0.04         0.51 o
   0   2  14          3.27          3.59         0.79 o
   1   2  14         13.41         16.24         1.34 o
   2   2  14         77.29         85.28         2.81 o
   3   2  14          0.44          0.52         0.58 o
   4   2  14          2.48          6.76         0.99 o
   5   2  14          5.85          7.40         1.04 o
   6   2  14          0.34          0.52         0.70 o
   7   2  14          6.72          6.06         1.06 o
   8   2  14          4.44          6.92         1.27 o
   9   2  14          0.31          1.04         0.91 o
 -11   3  14          1.62         -0.20         0.75 o
 -10   3  14          0.47         -0.10         0.62 o
  -9   3  14          2.21          1.31         0.83 o
  -8   3  14         21.23         31.12         2.16 o
  -7   3  14         80.88         89.20         3.60 o
  -6   3  14         84.36         89.45         3.08 o
  -5   3  14          8.45          9.22         1.00 o
  -4   3  14          0.33         -0.41         0.58 o
  -3   3  14          6.87          6.98         1.01 o
  -2   3  14         27.83         33.15         1.92 o
  -1   3  14         30.15         36.46         2.07 o
   0   3  14         17.89         19.91         1.55 o
   1   3  14          9.88          9.89         1.16 o
   2   3  14         55.63         52.93         2.34 o
   3   3  14          6.13          4.35         0.95 o
   4   3  14          0.75         -0.30         0.66 o
   5   3  14          6.56          8.49         1.14 o
   6   3  14          0.08          1.93         1.17 o
   7   3  14          0.63         -1.00         1.00 o
  -9   4  14          7.18          6.25         2.21 o
  -8   4  14          4.96          5.14         1.06 o
  -7   4  14          0.89         -0.27         0.71 o
  -6   4  14          0.09         -0.29         0.75 o
  -5   4  14         32.70         40.47         2.37 o
  -4   4  14         10.33          8.87         1.14 o
  -3   4  14         14.93         16.35         1.59 o
  -2   4  14          9.99          6.77         1.09 o
  -1   4  14         12.34          9.02         1.22 o
   0   4  14          3.09          3.64         0.96 o
   1   4  14          2.80          2.48         0.86 o
   2   4  14         30.24         28.38         2.44 o
   3   4  14          0.36         -0.65         0.68 o
   4   4  14          0.42         -0.43         0.84 o
 -13   1  15         29.93         33.16         3.33 o
 -12   1  15          5.43          8.50         1.32 o
 -11   1  15         13.02         13.80         1.59 o
 -10   1  15          2.05          2.73         1.00 o
  -9   1  15         54.20         49.41         2.27 o
  -8   1  15         29.59         31.81         1.95 o
  -7   1  15          1.29          1.17         0.60 o
  -6   1  15         11.52          8.14         0.97 o
  -5   1  15          1.07          1.88         0.63 o
  -4   1  15          0.24          0.15         0.58 o
  -3   1  15          0.00          0.79         0.52 o
  -2   1  15          8.77         10.25         1.06 o
  -1   1  15          4.87          3.24         0.64 o
   0   1  15          1.39          1.76         0.61 o
   1   1  15         11.46         12.08         1.04 o
   2   1  15          2.30          2.16         0.75 o
   3   1  15         12.78         13.31         1.28 o
   4   1  15          3.40          3.83         0.85 o
   5   1  15          0.39         -0.33         0.59 o
   6   1  15          0.02         -0.34         0.54 o
   7   1  15          2.80          2.52         0.86 o
   8   1  15          0.91          2.20         0.92 o
   9   1  15          9.92         17.50         2.56 o
 -12   2  15          0.19          2.13         0.94 o
 -11   2  15         19.75         21.31         2.02 o
 -10   2  15         47.76         49.05         3.92 o
  -9   2  15          3.01          2.09         0.82 o
  -8   2  15          1.21          1.21         0.74 o
  -7   2  15          0.31          0.74         0.64 o
  -6   2  15         21.09         18.46         1.30 o
  -5   2  15         32.96         33.07         1.89 o
  -4   2  15          1.78          1.35         0.66 o
  -3   2  15         21.56         20.28         1.47 o
  -2   2  15          0.03         -0.38         0.60 o
  -1   2  15         22.61         17.02         1.41 o
   0   2  15          1.42          0.07         0.65 o
   1   2  15         18.68         18.81         1.47 o
   2   2  15          4.55          5.82         0.96 o
   3   2  15         17.33         19.40         1.49 o
   4   2  15          1.78          0.54         0.78 o
   5   2  15          0.24          0.86         0.66 o
   6   2  15          1.37          1.97         0.80 o
   7   2  15          0.01         -0.68         0.68 o
   8   2  15          5.50          5.79         1.81 o
 -10   3  15          5.93          3.70         0.87 o
  -9   3  15         12.51         11.41         1.34 o
  -8   3  15         28.01         25.38         2.46 o
  -7   3  15          0.47          1.20         0.83 o
  -6   3  15          0.02          1.30         0.86 o
  -5   3  15         29.75         33.11         1.84 o
  -4   3  15          2.58          2.68         0.78 o
  -3   3  15          2.79          1.58         0.75 o
  -2   3  15          0.04         -0.03         0.94 o
  -1   3  15          0.59          0.39         0.63 o
   0   3  15         30.36         36.59         2.10 o
   1   3  15          0.03          1.57         0.84 o
   2   3  15          0.52          1.06         0.76 o
   3   3  15         35.37         31.08         1.98 o
   4   3  15          0.11         -0.56         0.67 o
   5   3  15         12.34         13.29         1.59 o
   6   3  15          1.75          2.87         1.80 o
  -6   4  15          5.38          5.10         1.35 o
  -5   4  15          1.50         -0.20         0.89 o
  -4   4  15         14.93         24.13         2.17 o
  -3   4  15          0.12          1.02         0.80 o
  -2   4  15          4.25          4.03         1.07 o
  -1   4  15          0.39          0.58         0.71 o
   0   4  15          1.96          0.48         0.78 o
   1   4  15          1.93          3.74         0.97 o
   2   4  15          0.01         -0.92         0.92 o
 -12   0  16          0.04         -0.67         1.48 o
 -11   0  16          3.33          2.77         1.41 o
 -10   0  16          0.72          0.24         1.36 o
  -9   0  16         14.46         11.96         2.07 o
  -8   0  16         27.99         32.16         3.18 o
  -7   0  16        100.73        109.91         4.91 o
  -6   0  16         40.25         41.45         4.62 o
  -5   0  16        147.44        151.70         5.71 o
  -4   0  16          1.33          0.47         1.02 o
  -3   0  16         46.34         53.81         3.54 o
  -2   0  16         43.16         47.78         2.78 o
  -1   0  16         11.09         14.13         1.69 o
   0   0  16          7.12          6.59         1.59 o
   1   0  16        115.42        107.11         6.28 o
   2   0  16         22.24         23.20         2.79 o
   3   0  16         38.66         44.93         4.78 o
   4   0  16          7.87          6.61         1.68 o
   5   0  16          4.56          9.89         1.97 o
   6   0  16         26.07         32.99         3.40 o
   7   0  16         10.36          8.24         1.85 o
 -12   1  16          0.03          2.20         1.05 o
 -11   1  16          0.01          1.75         0.92 o
 -10   1  16          1.22          2.36         1.11 o
  -9   1  16          0.46          0.89         0.66 o
  -8   1  16         66.52         70.30         2.55 o
  -7   1  16          0.58         -0.06         0.63 o
  -6   1  16          0.00          0.08         0.61 o
  -5   1  16          1.66          3.28         0.77 o
  -4   1  16         12.02         11.50         1.49 o
  -3   1  16          2.19          1.91         0.70 o
  -2   1  16         33.02         30.91         1.75 o
  -1   1  16          0.04         -0.20         0.66 o
   0   1  16          0.27         -0.28         0.64 o
   1   1  16          5.24          4.87         1.46 o
   2   1  16          1.64          0.28         0.60 o
   3   1  16          1.05          0.74         0.65 o
   4   1  16          0.31          1.53         0.85 o
   5   1  16          0.35          2.40         0.94 o
   6   1  16          0.00          0.27         0.83 o
   7   1  16         11.57         14.95         1.72 o
 -11   2  16          4.31          5.06         1.74 o
 -10   2  16          0.55          2.17         1.31 o
  -9   2  16          5.41          6.29         1.05 o
  -8   2  16         27.74         28.70         2.12 o
  -7   2  16          8.13          8.25         1.13 o
  -6   2  16          0.03         -0.54         0.54 o
  -5   2  16          4.18          1.70         0.69 o
  -4   2  16          1.46          1.25         0.63 o
  -3   2  16          0.20          1.35         0.78 o
  -2   2  16         10.13         10.16         1.28 o
  -1   2  16          0.47          0.44         0.85 o
   0   2  16          1.40          2.11         0.80 o
   1   2  16          3.90          1.98         0.73 o
   2   2  16          0.01          0.64         0.71 o
   3   2  16          0.85          0.13         0.77 o
   4   2  16          1.12          1.96         1.34 o
   5   2  16         11.51          8.49         1.28 o
   6   2  16         32.42         34.87         2.56 o
  -8   3  16          7.39          6.06         1.06 o
  -7   3  16          9.36         13.66         1.43 o
  -6   3  16         18.19         19.55         1.67 o
  -5   3  16         23.67         24.30         2.53 o
  -4   3  16          1.32          1.15         0.83 o
  -3   3  16          0.40          0.82         0.73 o
  -2   3  16          1.21          0.91         0.83 o
  -1   3  16          0.27          0.06         0.57 o
   0   3  16         69.05         72.26         3.13 o
   1   3  16          1.04          1.78         0.87 o
   2   3  16          0.09          0.83         0.79 o
   3   3  16          1.29         -0.12         0.72 o
   4   3  16          0.09         -0.93         0.93 o
 -10   1  17          7.28          7.41         1.25 o
  -9   1  17          1.21          2.58         0.81 o
  -8   1  17         44.17         42.27         2.39 o
  -7   1  17         10.37         12.49         1.59 o
  -6   1  17          0.72          0.89         0.70 o
  -5   1  17          4.94          5.90         0.98 o
  -4   1  17          0.03          0.66         0.70 o
  -3   1  17         20.41         22.89         1.59 o
  -2   1  17         10.02          6.64         1.77 o
  -1   1  17          6.18          5.60         1.11 o
   0   1  17          1.37          1.96         0.88 o
   1   1  17          0.04          1.25         0.87 o
   2   1  17          2.92          3.42         1.11 o
   3   1  17          1.53          1.11         0.82 o
   4   1  17          1.51          1.19         0.97 o
   5   1  17          2.16          3.48         1.16 o
  -9   2  17          9.98         13.42         2.05 o
  -8   2  17          0.17          0.91         0.77 o
  -7   2  17          7.98          8.69         1.03 o
  -6   2  17          0.03         -0.18         0.61 o
  -5   2  17         11.16          9.61         1.14 o
  -4   2  17          2.66          2.83         0.85 o
  -3   2  17          1.70          1.50         0.81 o
  -2   2  17          6.42          8.07         1.18 o
  -1   2  17          0.77         -0.41         0.74 o
   0   2  17          5.18          5.21         1.18 o
   1   2  17          9.46          7.51         1.11 o
   2   2  17          0.49          0.31         0.74 o
   3   2  17         12.47         15.01         1.90 o
   4   2  17          0.27          0.28         0.94 o
  -5   3  17          0.22          0.56         0.97 o
  -4   3  17         14.41         14.02         1.51 o
  -3   3  17          0.83         -0.27         0.69 o
  -2   3  17          1.45          1.87         0.94 o
  -1   3  17          9.42         10.38         1.36 o
   0   3  17          0.25          0.88         0.71 o
  -9   0  18          2.15          1.66         1.71 o
  -8   0  18          6.74          7.46         1.60 o
  -7   0  18          1.32          4.42         1.38 o
  -6   0  18          7.27          6.75         1.74 o
  -5   0  18          3.61          2.17         1.18 o
  -4   0  18          5.84          3.57         1.35 o
  -3   0  18          2.81          0.70         1.41 o
  -2   0  18          1.43          3.46         1.77 o
  -1   0  18          0.56         -1.21         1.21 o
   0   0  18          0.07          1.43         1.90 o
   1   0  18          3.48          5.61         2.50 o
   2   0  18          1.00          1.91         1.69 o
   3   0  18          2.35          0.78         1.23 o
  -8   1  18          2.85          2.70         0.83 o
  -7   1  18         17.68         17.64         1.74 o
  -6   1  18          0.82          2.00         0.81 o
  -5   1  18          6.48          5.91         1.36 o
  -4   1  18          0.15          1.59         0.84 o
  -3   1  18          0.91          1.06         0.85 o
  -2   1  18          0.98          2.18         0.93 o
  -1   1  18         12.68          9.39         1.39 o
   0   1  18          0.01          0.47         0.93 o
   1   1  18          1.79          1.06         0.98 o
   2   1  18          6.46         10.23         1.63 o
   3   1  18          0.32          0.04         1.19 o
  -6   2  18          1.83          2.00         0.82 o
  -5   2  18          0.26          0.20         0.68 o
  -4   2  18          5.75          6.49         1.09 o
  -3   2  18          2.06          2.35         0.86 o
  -2   2  18          5.04          3.74         1.03 o
  -1   2  18          6.05          5.26         1.08 o
   0   2  18          0.16         -0.04         0.80 o
   1   2  18          0.24          2.27         2.62 o
  -3   1  19          1.27         -1.34         1.34 o
                                                
